# Supplementary material for: Subtype cluster analysis unveiled the correlation between m6A- and cuproptosis-related lncRNAs and the prognosis, immune microenvironment, and treatment sensitivity of esophageal cancer
Source: Front Immunol. 2025 Feb 17;16:1539630. doi: 10.3389/fimmu.2025.1539630 (PMC11872909; doi:10.3389/fimmu.2025.1539630)
Supplement: Supplementary file 1 [file DataSheet1.zip]

Archive with 1 entries (1 files):
- TCGA-EC-mRNAdata.xls
