# Supplementary material for: Subtype cluster analysis unveiled the correlation between m6A- and cuproptosis-related lncRNAs and the prognosis, immune microenvironment, and treatment sensitivity of esophageal cancer
Source: Front Immunol. 2025 Feb 17;16:1539630. doi: 10.3389/fimmu.2025.1539630 (PMC11872909; doi:10.3389/fimmu.2025.1539630)
Supplement: Supplementary file 1 [file DataSheet1.zip › TCGA-EC-mRNAdata.xls]

id	TCGA-L5-A4OR-11A-11R-A260-31	TCGA-IC-A6RF-11A-21R-A336-31	TCGA-V5-A7RE-11A-11R-A354-31	TCGA-IC-A6RE-11A-12R-A336-31	TCGA-L5-A4OG-11A-12R-A260-31	TCGA-L5-A4OO-11A-12R-A260-31	TCGA-L5-A4OF-11A-12R-A260-31	TCGA-L5-A43C-11A-11R-A24K-31	TCGA-V5-AASX-11A-11R-A38D-31	TCGA-L5-A4OQ-11A-12R-A260-31	TCGA-L5-A4OJ-11A-12R-A260-31	TCGA-LN-A7HZ-01A-31R-A354-31	TCGA-V5-A7RC-06A-11R-A406-31	TCGA-V5-A7RC-01B-11R-A406-31	TCGA-R6-A6L4-01A-11R-A31P-31	TCGA-LN-A49O-01A-11R-A24K-31	TCGA-R6-A8W5-01B-11R-A37I-31	TCGA-LN-A9FQ-01A-31R-A38D-31	TCGA-LN-A49P-01A-11R-A24K-31	TCGA-LN-A9FR-01A-11R-A38D-31	TCGA-LN-A4A8-01A-32R-A260-31	TCGA-IG-A4QS-01A-11R-A260-31	TCGA-L5-A8NM-01A-11R-A37I-31	TCGA-LN-A7HV-01A-21R-A354-31	TCGA-VR-A8EZ-01A-11R-A36D-31	TCGA-IG-A3YC-01A-11R-A24K-31	TCGA-Z6-AAPN-01A-11R-A406-31	TCGA-LN-A49W-01A-11R-A260-31	TCGA-L5-A8NE-01A-11R-A37I-31	TCGA-Z6-A9VB-01A-21R-A37I-31	TCGA-L5-A8NV-01A-11R-A37I-31	TCGA-R6-A6Y0-01B-11R-A336-31	TCGA-IG-A625-01A-11R-A31P-31	TCGA-R6-A6XQ-01B-11R-A336-31	TCGA-2H-A9GG-01A-11R-A37I-31	TCGA-2H-A9GN-01A-11R-A37I-31	TCGA-VR-A8EX-01A-11R-A36D-31	TCGA-IG-A5S3-01A-11R-A28J-31	TCGA-Z6-A8JD-01A-11R-A36D-31	TCGA-2H-A9GQ-01A-11R-A37I-31	TCGA-LN-A9FO-01A-11R-A38D-31	TCGA-L5-A8NJ-01A-11R-A36D-31	TCGA-IG-A7DP-01A-31R-A336-31	TCGA-VR-A8EQ-01A-11R-A36D-31	TCGA-LN-A49S-01A-11R-A24K-31	TCGA-LN-A8HZ-01A-11R-A36D-31	TCGA-VR-A8EW-01A-11R-A36D-31	TCGA-LN-A49X-01A-31R-A260-31	TCGA-R6-A6DN-01B-11R-A31P-31
PHYHIPL	0.0859791749749	0.0272954330843	0.110007390378	0.0118398924081	0.0408781663523	0.470380951631	0.0200564453822	0.0417623817655	0.0213452230716	0.305585206187	0.0660595623718	0.0939978996009	0.0085078627991	0.00865103738619	0.0127074475037	0.0113592895632	0.0198550976372	0.110663786257	0.0369944425586	0.0517327724869	0.0145021003557	0.0701430735533	0.00979931437825	0.00729815024477	0.125150909383	0.0589971821685	0.276634007926	0.0997339526491	0.00549047868145	0.0130387432458	0.168417921715	0.0154024501764	0.047315292748	0.0718305675616	4.57370679269	2.84640271769	0.0132894945685	0.0819929334629	0.0264804645532	0.0246815030385	0.445781945319	0.00861219557345	0.2379082859	0.00616953452122	0.0166589102909	0.0198229038835	0.0239502049148	0.0267848061558	0.0258240727191
RNF44	7.99299307008	7.83620537505	19.3309612124	9.38961342586	10.8902121855	7.83579001363	12.4043028656	6.67803081125	11.4554861125	7.53395728869	10.9282350509	9.28798095318	43.6575538111	37.7317400363	12.1758563584	13.2724362639	18.5973447302	14.7079272365	15.9243313307	14.5563435908	17.2198503309	13.6605006695	17.5268413208	9.70026547941	15.9933700106	11.8794173408	11.6555374586	22.1624224074	13.9738633695	11.7177659372	13.1296161631	9.15560280675	26.5215309064	12.2404288838	12.9749869373	22.3969837693	12.9834206032	26.4626209245	16.3649168011	10.5691697747	19.1145436746	15.9090814052	21.4247393762	13.0453303218	15.1187410557	13.3436801791	10.9285842898	18.3543442593	15.0446810186
AUTS2	2.61926965978	7.75000864399	3.39053251525	3.09118986485	3.48758863108	8.72232089324	3.96471317901	3.31778175888	0.637218411751	7.34723245808	4.2524763665	8.09933966379	14.2766314174	11.8459418744	3.10472211109	14.2425606915	0.682423707297	5.80882978627	8.00443581992	6.10232188177	14.3579234523	1.3328454561	1.02901766435	16.9237418874	4.54536905262	12.2501549629	4.86828392479	5.33168997804	0.5833799578	9.5672391712	3.28677141903	1.85617617331	6.65362903762	0.91118538813	1.16155832087	6.25916450662	5.22362417175	12.4221049282	9.8086969823	1.73539627223	7.62163961163	6.84527843585	3.65253925403	1.70971389953	4.57183595472	10.3704820727	5.21656724023	2.63870029445	2.08073779436
KCNE1B	0.032146959274	0.0306166641858	0.0881376989421	0.00442684567703	0.0183408424094	0.0	0.0506179280998	0.0234219551337	0.00684069984201	0.0478280860226	0.0130760299577	0.0379567073456	0.0222671761265	0.0420492416444	0.0	0.0127414557913	0.011135504882	0.0489983063655	0.0311218662768	0.0406192289538	0.00542222497084	0.00491736777291	0.0109916672377	0.00818616852612	0.0251962160671	0.0367643291337	0.00585460474797	0.0433042443649	0.00615854459939	0.0219378909721	0.00921514820069	0.0103659460519	0.0530724837538	0.00473945340431	0.0407483915806	0.00974388082481	0.0198753635768	0.063978853368	0.00297025325887	0.00461411308744	0.0368438318078	0.00966010317405	0.0170333804223	0.0311410171497	0.00934295969044	0.0222348987654	0.171260537974	0.114166841344	0.0108623523197
ERC1	2.19227767031	7.39194936417	4.29208860101	6.92192739251	4.82064810893	8.83831949903	4.51884216273	2.54010573635	8.44707058145	11.0440548909	3.77332325166	3.97744262737	7.66921976241	7.91820093473	6.3490852131	21.8563579554	5.89055552399	5.92446792819	4.92973993171	8.69016274046	59.3754385858	1.85236704277	4.70273559174	14.4948164737	3.27191797228	6.08583600847	5.65852650612	9.52646139803	1.57161043283	9.48893234288	3.46136110862	7.89757731414	7.41185362976	7.70572137035	3.07659120178	12.0680295687	5.6663675454	8.52378397869	10.0049123925	5.88742043632	10.9234697	8.09352730856	5.68200507974	3.98704429764	7.37186657857	5.312276982	11.016721038	7.93201085973	9.6171868456
RPS6KA1	8.63899448832	15.4681728648	18.4010042687	3.89288713519	8.47092800148	3.67588809488	11.4193590809	5.93720589109	29.838241583	0.983752903166	7.57127394724	8.20729720478	7.05054764496	8.37877426255	9.32566615865	24.2265962459	14.0877384299	8.1699468476	10.1648895462	11.4849651921	11.6397343315	10.4080693723	28.4750111533	19.7661487549	10.4602187657	10.2301950554	5.9944018439	7.65378968235	11.1751564523	11.8476200352	13.6641650578	12.9534422746	6.97760648575	7.06290277533	11.1619242154	8.59276153067	9.0872204193	14.4721465685	14.4156597744	6.31812920336	19.310615462	17.2833841011	13.1161709282	21.5932969031	9.22806330455	6.54588930786	10.6791415648	13.1187341918	11.5191701871
SUMO2	17.7243527912	29.1283162893	32.8767810047	23.1045727401	20.4826089675	18.476395681	21.2470187607	17.3239914628	15.5566552165	21.4274080549	18.2961928461	58.1390133056	41.5937595772	34.047092349	30.9365058028	54.1287488122	38.2806451731	37.5264098133	55.6816827421	47.0737154681	46.8355423393	49.0465626055	45.4730586913	52.9968047018	86.1878638989	45.4298199764	49.2968640735	30.155415266	42.2093012935	53.2567893217	28.2361309559	31.577201678	49.4850486636	44.5537616127	37.481390494	38.3918411427	37.2788570083	39.9613054179	36.3788920448	45.1330744223	54.576944128	46.9369000607	44.5086406274	36.3239514264	57.27910722	54.6606967146	50.5039949133	33.7603830726	64.7603566532
ARHGEF6	1.853579815	0.353068731969	2.17192235568	1.48128696403	4.64964300226	4.0436978279	3.11956124761	1.63056250827	0.783690732382	5.79277529604	2.43244235739	1.96851470764	1.5894095548	0.621881046075	0.35569002733	1.7180364915	2.38723140579	1.03375307761	3.62817025147	2.03054026602	2.79379973073	0.945420893089	2.80523269934	1.39281919266	0.8328949978	3.22767953512	1.25511114861	6.31593929649	0.918600433782	0.609654467471	4.52859724388	1.08173174298	1.75142650553	0.180092599727	2.42656861861	1.78863920407	1.0793111691	3.78499764128	2.2168799581	0.973473158231	2.34330713352	0.410899710314	13.0318358971	1.51299491741	1.25404862379	0.76743132518	0.498977802372	2.22361557557	1.49495051246
BRSK2	0.169932282183	1.16796682353	0.246929835757	0.0468015641764	0.538081737554	1.52266106579	0.297302009813	0.179525910054	0.178995339608	0.741618250948	0.382471192736	0.162743957258	0.198419842944	0.777968839145	0.728348011178	0.0218896290877	0.200135817571	0.212388457686	0.18279281157	0.0506120081634	0.0501593120491	3.45456733007	0.116206269014	0.0908732301881	0.272087951766	0.0777360782319	0.0510643155104	0.206019801418	0.229510837555	0.148823097207	0.504171931577	0.0858462912613	0.199889633373	0.796693672346	3.46579208072	1.59500633683	0.0341455751844	0.24096685587	0.0973466835841	3.52201675494	0.0945979354124	0.250215284315	0.117052363768	2.07963318502	0.143224878662	0.0889915919897	0.108281173253	0.0682905852326	0.227764262405
ASCL2	0.242800382558	0.29156641656	22.1413844971	1.37811147966	0.39750705911	0.552560099948	0.0554070133298	0.403797921154	35.2253989289	0.13611836553	0.446571370123	14.0847325745	8.77461400494	9.24730344266	11.9825100378	3.94768586699	4.0754129029	3.68144841608	4.20379150211	1.11473370326	1.34076955415	6.91773280367	2.66379969291	2.06454109386	8.58844043745	2.45560904676	1.98984643365	3.02183696757	7.84475710351	5.33099437333	2.49653640407	0.919082166007	6.0192439003	164.080744392	35.639245152	29.1367588919	6.46147855244	2.56054676297	8.42145545886	4.22740705997	2.59262461946	15.588292548	4.92226678741	0.368143320451	1.82857326373	7.5352295045	6.29217113049	0.769542521999	1.60515889368
CTDSPL	12.4941039298	18.4208554883	17.7204242408	7.84267037433	15.547877979	12.4190453269	20.2536532536	17.0572156223	16.0941898179	13.3643673379	17.6582918326	9.29042220379	13.2157166667	9.56287304565	7.08623414176	6.38524559301	15.7212781276	13.4887879446	10.5216876387	11.7963368844	4.91228791302	6.87275957685	16.2482708981	5.91138963212	10.0207795652	9.76984073868	9.51698325342	13.9473705316	34.2457927088	6.72389103702	15.1653833851	7.61162035105	19.5987870282	19.1054488991	17.0368554159	7.88075644318	8.77785179205	16.3685014588	6.02136341202	7.96818720041	11.5979246262	16.5940047311	11.9498225013	12.3667239064	6.97417068676	7.27120648189	9.89626361675	6.44238268969	16.2121220582
PUS10	0.710377351994	0.596249964394	2.37080848752	0.785403773844	0.995007480987	0.909064425713	0.949556429098	0.580874283455	1.29686069861	0.897220970495	1.07473367421	0.796520337809	1.40334515113	2.10881747317	2.02354129269	0.531719718462	0.975872145018	1.1123556958	1.9873109761	0.797043059511	2.40888492258	1.89026805028	1.605881482	1.85060906067	0.583676035359	1.41850486133	1.59716311056	2.90004532363	0.46995225185	0.925963367915	1.66570157133	0.875060080297	1.55193704129	1.08046776837	0.818178811259	1.43752149211	1.81052326795	1.86704516064	1.80050649771	4.1767656057	3.5470276532	0.859243513778	1.27272070865	0.719502711461	4.2866221976	1.24678799829	1.7761283049	1.47300820181	0.851344257484
KIZ	2.58698646934	1.60918294048	4.86096759607	1.44255912082	3.50887754348	2.87802562916	2.23870297577	3.73824547301	7.86914789267	2.74842025034	3.76315100472	3.71803050553	2.88907217451	2.03099619969	2.06767766564	0.667446614293	1.55096977938	2.06940038685	3.77309744145	1.62049705702	1.50853129838	4.37645731789	2.89882865015	8.67972358443	1.79094363698	4.1608825575	17.215488311	2.57950085528	3.0081338357	3.47191596035	2.86406080475	2.13328993171	2.61742415694	5.38722846094	5.22002938821	2.77460203298	1.33712682205	7.54078317066	2.03988574204	3.36931983861	3.67746201102	1.26931473793	2.37541890283	1.17360494728	7.72814804064	2.01229585497	2.32974617892	1.6106608771	1.22048934503
OR10J1	0.0	0.0	0.0442588711156	0.0	0.0	0.0	0.0188282181077	0.0	0.0	0.0	0.0	0.0	0.0	0.0	0.0	0.0	0.0	0.0	0.0	0.0	0.0	0.0	0.0	0.0	0.0	0.0	0.0	0.0	0.0103084996528	0.0	0.0	0.0	0.0	0.0	0.0136413652181	0.0	0.0	0.0	0.0	0.0	0.158582998742	0.0	0.0	0.0	0.0	0.0	0.0	0.0	0.0
RUNX2	0.809044234994	0.277300320006	0.804821350161	0.439727032743	1.46032408983	0.482740121747	0.676409251598	0.95461478966	0.353461766592	0.17280140612	0.623223189057	1.12527006073	9.39855357271	3.69416896971	0.79786648163	1.50116575222	1.09619068195	2.32951258711	1.49101632979	9.83365898032	2.91520246518	0.740343573136	0.851915931706	3.79772816203	1.0133005583	4.94558315145	3.06030417153	3.26630580018	0.618598064494	0.92833002868	1.54748908334	0.681828790464	0.437345901432	0.546779145183	0.727844766014	0.655379466625	1.18853861415	1.59591001131	4.57776505494	1.0317533112	2.09129608855	0.294751657596	4.94942031658	0.792204532765	0.79626757766	1.3512148445	0.397880526711	8.34003269853	9.86886034335
HOXD3	0.0275517320534	0.0262401840507	0.0135970038095	0.0227643177501	0.00943147321758	0.0831062722698	0.0173529518636	0.0120443509418	0.0246240129741	0.0847154149879	0.00896550795105	0.0737369543645	0.0425305215781	0.103125664851	0.0342052873383	0.0425885314522	0.0257681169553	0.0839885475046	0.0213385362729	0.0566953567924	0.31507665978	0.0202293968471	0.00753637612743	0.0673536165768	0.0851442593759	0.0302487118396	0.0541913964284	0.0705168772563	0.00633385829852	0.0714475722937	0.0710810508406	0.0355367692063	0.0477603738911	0.0731155530116	0.201160154513	0.0701488015524	0.00511028760511	0.0452375844726	0.219946081792	0.052200080388	0.0974382574005	0.00496754741856	0.0934307480813	0.0213516669634	0.022420821061	0.0392020352367	0.0241754974991	0.04325882081	0.00744771206589
GTF3C2	5.46107321206	15.8520623409	13.8444588775	13.1214821869	7.96311931206	5.89050774315	9.15949763034	5.90611735112	15.8217678525	6.85133350467	7.91290910438	12.9698446754	20.3882760216	21.901765222	13.7741469334	11.8403736659	17.6114269736	18.5868223491	9.20810038397	12.3168780724	18.001631359	12.0063635619	11.9613685991	14.119689657	13.9892112621	9.16256741892	13.1294314274	11.4902319357	8.17655221392	22.3492148434	8.11425599934	17.3331039133	14.4172341725	15.8459188692	9.07831803953	14.2124255723	18.7150792343	19.0667378642	16.4145315935	29.230286295	12.2624723991	16.0039387556	10.1409164326	13.0108504156	14.5190244295	16.2000323735	18.4631787191	12.7241641374	19.0071632336
KDM6A	3.6067073594	6.39794717462	5.15826531221	4.13851534	11.4066237269	4.27605987874	7.22709244316	4.57622237494	8.06124541105	4.04456362235	7.83321415405	1.91854729642	7.07119792302	9.86027282407	5.89401461687	1.52395235897	6.20116987591	3.59476348046	4.27911929148	3.32191212108	8.47107280357	5.29833944629	5.03581307346	2.91432702268	2.63829234072	3.34114161369	3.60446544441	11.105914543	9.3806047268	5.72062440317	9.33324963814	4.3641223365	6.14771479205	10.9303439993	11.1367157873	4.16531501212	4.56901659348	5.15668023424	1.72923368361	4.87961105468	6.49711221207	6.15722040247	9.81498580822	6.77723064686	6.96112094076	4.81066648786	5.54918640776	3.04980529806	5.02468621254
UBE2E2	1.82728068843	8.1498196656	5.92344292774	6.58674478735	2.57563911971	3.72430416061	1.69246933081	2.21889759134	0.914907039346	5.54977366065	2.11805059311	8.53605204605	2.75475710174	2.82635081256	5.63432334771	6.38683081521	1.41484854424	5.5702723374	8.60611280352	4.22320345987	1.98521749993	4.75715830877	0.992301800173	6.15400469701	4.64960337834	8.60070936718	9.71273652464	13.5904112502	2.61172797099	1.40998635708	2.0130454654	4.40178785937	8.85051952434	2.20800334986	6.06299101929	4.03265517598	7.55932348115	4.7641931815	7.96828317621	9.53439526828	8.91672817197	3.09000263603	9.69468148104	1.53485921023	7.23709823999	3.51191484555	3.56677091657	4.5271852803	1.46892357929
FA2H	39.6738085146	3.26517837644	22.0686960274	6.45846812954	44.1273061312	14.4513284101	43.7806314037	19.9591754993	34.7857733637	0.177416576086	26.8136004237	0.520956483567	0.81419304264	0.543530862994	14.6670865328	0.106343943692	28.8548354244	0.796097703857	2.18576720359	0.410052824019	6.06423525867	13.0731813916	25.8012789724	0.218637357378	2.09493918181	1.3501220559	8.39813679871	0.44174775454	16.3078326728	3.43821300767	52.2029700458	10.8819461335	0.756720915478	10.0052520894	7.97643365244	8.58072275714	5.00421679864	0.609634425964	0.492506760324	3.25030705986	3.76625889763	25.7089652232	4.11964348531	31.0354304133	3.69447618832	1.58360759929	3.19884604838	0.066868076606	23.6240836183
LONP1	10.9883827941	12.7136204797	9.88877509515	8.96149309907	11.5787442368	12.4602629453	12.6889971143	10.6980459471	21.7365719504	11.6082845814	11.6666559336	17.7438894173	22.701512739	23.8123770886	9.86361904664	17.8019636261	24.6937151359	18.4479217677	12.5040409512	14.8386128685	18.3265765795	9.34048738129	25.3350645281	29.7832129372	22.4563839914	13.5102793023	15.448066012	15.353718548	19.9800009259	16.8393856166	11.522799814	10.5950616593	10.9136915733	11.9274314674	11.9011186858	16.5738839498	19.9141224901	10.539507183	20.4939501616	13.3304530952	14.4924381761	15.1882259218	14.6881725733	19.6105746385	13.1363801608	22.0896388808	16.51635215	15.0744235885	19.5650297488
HMGXB4	2.20702310126	3.84739642716	3.91442179112	2.75143052824	3.4543752123	3.51747040986	4.01844207445	2.14164843483	5.44452963333	4.63642744195	2.69846861741	5.99072058854	10.705008215	8.81581809042	5.85700417148	5.45753719422	5.66270459078	9.97869191472	11.651759814	7.14444963169	9.55518143746	6.30381822462	8.27192442978	6.25427841441	7.45071502794	6.51555792465	6.93085042213	5.2904799907	4.92217985671	6.79534695741	6.07184135666	5.65553658918	7.47673305692	7.00869832828	7.64993043476	4.3985477688	5.91395563245	5.25486453274	6.15370106943	6.93828241321	10.4121324204	4.99752473935	5.60904169119	3.44554378618	7.23930245406	11.2587992817	7.20603485153	6.032764724	7.87542849043
TLR2	1.20562705902	2.62453821062	2.844756504	0.719218023028	2.17907002808	1.23891199165	1.5392068303	1.08868314622	0.169383057409	4.09763647442	0.878551470571	2.79572939562	4.25057822125	5.81714291784	1.506684735	20.1693544086	5.60161232978	6.31457895777	9.91128607026	9.79055775681	7.72819977999	1.12787557164	3.35511569942	1.31220480753	2.40797837313	7.76809966679	4.1582434769	12.2620083541	1.02196502034	4.73001909644	5.99665018154	1.921286966	3.17005420446	0.774124264	1.45150621809	3.10122284298	3.5701393928	2.73410868876	4.39731568032	1.09439841264	27.7757702764	0.763743857113	6.61011419967	4.99326355537	6.25569581848	4.93158180878	2.65493011107	12.852837188	2.41909844918
PTPN2	2.44066068953	4.42565480724	5.4160042933	2.20095462543	3.50052242315	2.35323465428	3.46345629782	3.0563519412	5.49294755106	3.64241024363	2.88405402933	7.42228059203	5.92537384044	5.68060330627	3.60220853566	3.95507739089	5.99286252763	2.93987147924	3.99092805321	5.35550913523	4.77275312015	6.13412250512	6.73788831097	6.49132766126	7.47719178007	6.46245087975	11.1231327692	8.31829630316	2.72099111483	4.28151230057	4.30711113752	4.08986571721	6.55471821792	3.94562132363	5.19483528337	5.15273622209	7.02879338747	4.4420763557	4.89069387145	11.2781190824	7.60087862341	1.73421882129	6.89411531503	10.6921986711	13.9699777931	6.53308157298	5.39643691677	6.20778499123	6.17563940151
RRAGA	19.1200767069	27.3851610231	20.1894542027	33.5981846372	23.7546343291	30.7926936427	22.7313112761	19.6589578794	33.963011372	43.6403242266	20.0786979716	73.3535757036	28.4892933718	25.4033439048	30.4846574105	51.2775237567	25.1306042642	51.8868793556	27.6186640077	28.2567284601	22.8425831757	21.9635361117	30.8365840349	29.7209383718	42.1392771196	36.3032132875	29.7730434615	31.9465207959	24.6858400214	23.9297658746	27.7960041175	31.5488861929	56.7715193892	28.1453558914	51.6066839546	20.1607516916	45.7903767131	37.354882969	29.0162265063	26.669901773	26.9418110323	26.354098918	47.2647721227	22.9793922807	27.5772027301	23.3930065561	30.3369174331	21.3878952767	39.5618902787
KRTAP9-7	0.0	0.0	0.0	0.0	0.0	0.0	0.0	0.0	0.0	0.0	0.0	0.0	0.0	0.0	0.0	0.0	0.0	0.0	0.0	0.0	0.0	0.0	0.0	0.0	0.012641412406	0.0	0.0	0.0	0.0	0.0	0.0	0.0	0.0	0.0	0.0	0.0	0.0	0.0140434814689	0.0	0.0	0.166367149787	0.0169632899336	0.0	0.0	0.0	0.0	0.0	0.0	0.0
CSF2RB	1.16131211847	1.12465008998	2.225572087	2.19042271912	5.79911484694	2.04321365663	0.804492103305	1.67942093566	1.17070437363	5.78064542952	1.92448214372	1.96367928925	1.8920324124	1.10947247535	1.6192939393	3.58930377247	12.2794308004	1.16812615686	5.57471536239	3.06179275843	7.10108734188	0.556247725104	3.60709953127	1.97748197661	1.01397780221	4.72486996345	1.14294472081	9.41255714659	1.37082428383	2.9538953374	5.87447543952	3.55053831318	3.83691833438	4.61065117492	2.72401693768	2.11199201511	2.52387701887	9.91616405654	3.93435885341	0.404085567746	1.28681293312	0.747293989421	16.4751670214	1.92672033589	2.47965825082	0.85771439629	1.44346507885	2.4666797609	1.67266973654
PCDH15	0.00127308127011	0.0145497437799	0.0994770268502	0.00631121698593	0.0152529835796	0.0338831175681	0.00267275610306	0.0500879357001	0.0	0.00505089060787	0.00724970226842	0.0130273731585	0.028722231612	0.0299741517407	0.00112894407833	0.000756879146029	0.0	0.0131949032527	0.0180764557673	0.00206819923607	0.0103070646187	0.0	0.00261174667905	0.00680794760249	0.0111185490244	0.00786206507182	0.037560280236	0.0471606071217	0.000731670549038	0.0139005212229	0.0032844379551	0.0	0.297138043494	0.0157660816965	0.00968228696213	0.000771752754004	0.0141678456128	0.00380052803184	0.0190556919857	26.4136590755	0.475245295875	0.00229535172769	0.00134910909598	0.0	0.102859758363	0.0301901024549	0.00239373385223	0.0249857225099	0.000860339988598
UQCRHL	1.4080097813	2.52822488179	4.6324285101	2.21555706549	1.519643959	1.14570943815	2.36294137251	1.51919044884	2.81678053944	1.17417219869	2.18143968828	3.60025753328	1.99671344247	2.18732617626	3.47539168356	2.56461103437	5.05122336341	2.71199482215	5.30195413254	2.14170474461	2.16462806976	1.83550225952	1.89503906251	5.61115101182	10.0737443867	2.76921406669	3.9051999592	1.63091134081	2.40188041911	3.3966748553	3.5477052433	1.96645483619	4.03646518261	2.84800059843	2.49636983492	4.35472359708	2.41196198287	4.36396677273	2.46599690562	1.96945374188	4.11434780069	3.565395635	1.93877373897	6.64310431199	4.86364909731	2.29156276222	3.24324913356	1.79029152881	2.81820741297
SIDT1	1.10609470641	0.498998445919	3.64908718134	0.727511443524	2.78995615482	0.819895355269	0.511795819505	0.471869576376	1.31467090268	0.244199829314	0.497272009739	0.269217914801	0.385958597727	0.287018379663	4.09553570441	0.314379613391	3.40292601579	0.424434353344	1.05829962048	0.139234970258	0.267573347658	7.19965237727	0.277011379499	0.177893770433	0.0814790787209	1.1318122229	0.67058976917	1.02763452291	0.444710721375	0.240021666725	2.55533144143	1.97104734493	0.328876140002	0.650144223092	1.05707040624	0.354377853278	1.7613905994	0.320426597095	0.783972551436	0.0396899596111	1.47263137045	1.1720749401	2.57307526742	2.56905234891	1.56644842682	0.382523018934	0.126183927783	0.186344156186	2.76539093209
GABRR3	0.0	0.00326495434023	0.0535742136188	0.0	0.0	0.0	0.0	0.0	0.0	0.00170012552746	0.0	0.0	0.0	0.00620878415249	0.0	0.0203811906813	0.00534369507029	0.00418013489807	0.00221255265346	0.0	0.00346934927557	0.0	0.0	0.0	0.0	0.0	0.0206030142012	0.00461795510221	0.0	0.00233945187204	0.0	0.0	0.00212236425147	0.0	0.00260723971379	0.00207817061954	0.0	0.00767552722054	0.00190048292857	0.0	0.198696059561	0.0	0.0	0.00221391415004	0.00398532467244	0.0	0.0	0.00384465059076	0.00231671772837
FOXB2	0.0301011686915	0.0	0.0	0.0	0.0	0.0400572006539	0.0157988897131	0.0	0.0	0.0	0.0122438884566	0.0118470639897	1.09909929169	0.245325838487	0.0133465698313	0.0	0.0	0.0825842124378	0.00971377042547	0.0081502016085	0.0152314849258	0.0414398960816	0.010292171863	0.0	0.0101111835949	0.0	0.00822303800052	0.0101371046759	0.0	0.0513544804704	0.0	0.0	0.0186356325267	0.0	0.137358781411	0.00912379295092	0.0139578910107	0.0	0.00834369064021	0.0	0.1478534502	0.0	0.0318987965928	0.00971974780422	0.00874838591491	0.0	0.0848973920754	0.00843958518826	0.0
RSL24D1	15.5418066081	22.1472595021	19.5918681118	11.1340921176	16.3755638492	19.5870791847	16.6146353766	20.8412102377	16.3590892199	20.0554197596	15.0960918964	37.1512587554	35.3858940946	17.9573513224	14.5312076437	18.8778736503	23.4530265839	19.6799083949	25.9157196733	12.1422808676	19.2563706491	25.7613200447	32.5018680938	29.3699989046	23.2133218314	17.4100235799	17.7780277914	15.0367524342	18.1333669001	21.5802586326	14.957960265	11.3388016295	18.1658213562	33.4735134965	13.7819497098	35.6341968495	21.9515877171	21.2200038649	20.0884209863	42.7832924973	28.837967847	33.4983596812	22.9973467639	23.3930490585	18.4455050629	26.1552313816	38.4953667305	19.3537947489	28.2159727427
ATOH1	0.00883847606922	0.0	2.638925186	0.0	0.0	0.0470472908222	0.0	0.0	2.92273230307	0.0043832802365	0.00719024010179	0.0	0.0157426231631	0.0	5.69023643631	0.0	0.42709217114	0.00538863230645	0.0	0.114869206757	0.0044723550901	10.4399874906	3.2275450667	0.0	0.0356268376758	0.0	0.0	0.0	0.0152390569009	0.00603159766104	0.684074778614	0.587102128655	0.0	0.00781838402909	10.6073331838	1.78420060823	0.0	0.0593673576927	0.0	0.0	0.060778997408	0.0876462209094	0.0	0.16553011733	0.00513750149343	0.00523993448689	0.0166187028791	0.0049561578479	0.0
FGD5	1.2708203879	0.564664236015	1.33106657128	0.608318250345	3.90108988609	3.22708395737	2.28795845021	1.27201578864	23.0878788877	10.6224977641	3.98707481968	0.826273080411	2.28515738586	1.07672478581	1.00842740377	0.745422671081	3.46818628023	1.13181906061	2.01364070507	1.99347185092	1.81110704121	0.83629171343	1.48384183524	0.753651476165	1.28797704318	2.09082660215	0.594756824568	3.86892691703	11.1496814242	0.640066007223	3.55443418526	4.71053788435	2.6942559529	1.51319449323	3.04736841371	2.08283061883	0.274921532637	20.5792542121	1.15847260276	0.839124578807	1.05268679627	0.863061663805	6.13102125646	1.36208385299	0.676538582198	0.577664027975	0.752329188819	2.04381453385	1.13304081921
C11orf16	0.0599945042274	0.121419481488	0.474958068371	0.00619622549884	0.0513431023797	0.0266126089499	0.00787217404579	0.0245876623369	0.0191497611995	0.00743829373466	0.0427056684834	0.0236123300693	0.093501640605	0.0996025204547	0.0266009884325	0.0312097243264	0.0701383037649	0.0640104201251	0.0338808264207	0.0243661953727	0.235272982921	0.110124894535	0.0410265630995	0.0572906193936	0.00503813866122	0.0411670232478	0.0163893001345	0.0858679257987	0.0129301088856	0.307063153653	0.00644918983205	0.0822184799175	0.0371425955538	0.15921072932	3.18256661027	0.0227307384796	0.16691645959	0.022387690443	0.0498893171076	0.0516667392591	0.390459013652	0.0608453103834	0.0556301797887	0.0678033500451	0.0566681982912	0.0577980652493	0.0282014351888	0.0168208993626	0.050679866532
ADPRM	5.56350424631	2.78151134183	2.99776444317	2.58257531343	4.16220228127	4.16488562132	3.3191126711	6.59465387986	1.71804387665	2.54964047297	5.38996376341	4.28431517983	3.53242437064	2.95801040839	2.44004955561	3.95338862229	1.74949607882	3.9658604091	3.9568144405	3.36565594016	2.47321236482	4.02066754705	3.2185908565	1.75171373483	2.82146960892	4.46348684863	1.64182090389	3.52774997204	3.0726328564	2.57778569766	3.18617446475	1.83678591889	2.42824017345	2.35927942555	3.68055822419	1.71192768402	4.3425583729	4.29629107806	3.21139381974	3.08676475361	5.20463310891	2.7525241574	6.8549332441	3.36692063938	3.00238124314	2.48986161085	2.08763735229	2.40239043928	4.32252335716
ZNF426	1.28052339167	3.29258217826	2.31799981953	16.1878971889	2.21840980749	3.45190145993	2.11035133369	2.00694058051	2.11579292621	3.94685530303	1.69042764503	2.05272930346	4.15447971678	3.79160475534	8.54997540997	2.75181166563	2.10131171246	2.82036733795	1.6680080834	2.85811231026	3.09915491232	0.984543002044	1.46537309437	2.98633918377	1.23195241236	3.13148513384	2.23653523948	3.9922415117	2.7228572698	1.08124822054	3.14057808906	10.643558399	1.45207526551	6.31388886914	1.66331502191	2.14614228776	3.98903062314	3.61920126461	2.52278087633	3.68635697957	2.59501367809	1.61098744119	3.54250184856	2.32826118347	4.43876852826	1.76163158459	2.06260321349	4.35782639955	2.84536242768
GMIP	5.61429452832	5.30720772356	9.70432946502	7.00995392458	9.5333381719	3.00518972948	9.72361676754	3.89627668055	12.3440346341	2.43691629148	4.36319149569	7.32433644341	3.6498640415	4.68960091695	7.29181991812	7.21644883738	10.3838039648	8.16528215072	6.91976019847	6.03238915412	6.89325285853	6.47212507474	14.8744972009	6.57328976667	3.37842760567	8.99973181431	5.18092289355	9.58736190003	8.11174183911	7.35231111979	11.7826129185	8.97424665555	4.08747436387	9.62282525346	6.31737459129	4.88015584133	8.76022991022	8.9341700251	8.74321287308	5.24915075748	7.11757812	11.6964968327	25.2552367851	14.14174187	5.07436791893	4.12493807437	5.98587903693	6.35210343656	11.8874843996
GTF2F2	2.59847777295	7.20310816339	3.79467742163	3.869891244	2.84328035234	2.7414222794	3.54994372578	2.82212554762	4.75231300234	3.03814733669	2.69841227371	10.1589179323	8.91014201061	8.10124352195	10.20398554	6.92136281105	9.09733594613	7.98376427199	6.98376074294	9.70948448772	10.1935439717	10.164167935	7.22228062832	4.14352228069	6.98276830351	9.51192851518	12.9573856679	5.74899043351	6.23443474997	8.30227834955	5.30082239153	5.04825582762	5.95660264266	5.97820561091	8.64042339003	5.5574790142	5.11524115275	5.2695962036	8.15205089072	13.166184912	6.45866277734	6.68176443955	4.94627905123	2.53635462645	5.92543721571	8.06771530232	10.5301073124	10.0360566736	10.2368401046
SZRD1	9.91332562034	23.7977143317	26.3382394485	16.6129511928	12.6816300168	18.6601494795	15.3823408531	9.46129310211	22.5849084564	25.570237843	12.4336958102	20.8681602321	16.1019144615	23.0214954332	22.5525962192	43.638531885	36.6338822291	21.0320260054	27.033277807	24.1962453947	43.2413594756	24.3051494147	27.3614906455	36.3527843595	22.0631819683	26.8136510457	31.700897619	23.298686177	37.6191181021	26.7765376844	22.6641309189	22.2606664277	13.906543396	24.4167194429	17.4187905743	31.4134055652	26.4005790022	32.2438275359	27.0242138657	47.5632633195	30.5024782433	24.397080999	23.2976862545	21.9910205233	31.2891265381	21.2378794542	24.1508250903	33.7181607182	34.5266172628
UTP6	2.08540896695	4.48612926699	5.2006803933	2.81998580152	3.4656116496	3.18928600145	4.20000623462	2.43812022141	5.43739655527	3.72048749004	2.93191014016	7.09579622152	4.8787747848	5.27928103475	4.69851402801	6.37034021955	7.98494684436	5.04506313595	6.70426814438	4.24633464465	10.7962429991	5.79476874914	7.06201441379	4.86509008743	6.44503302407	6.0816043444	6.78165417909	5.8041713772	5.59200146283	7.26667809521	5.72164622842	4.13830691122	5.55275541116	6.35463708053	5.78857057184	5.98470318447	5.68957396217	5.82063551234	4.82101161742	6.63817570269	8.41200170328	5.64541970946	4.81820195047	5.473203551	6.90834807797	5.57074089357	5.58152748932	2.2996849037	8.37799481055
YWHAH	28.5649169545	35.7750603673	44.7415147366	17.5035312471	42.6573114692	40.3179235506	61.9865927746	20.5566088165	54.787552665	47.2893360072	17.947214488	61.651449685	34.5908151396	40.1240815497	47.5164927354	41.0870122699	51.0402936609	76.425735231	58.7082662714	88.0978915155	54.0860187927	49.9974120048	85.1224374494	113.372226882	75.5135878063	66.2233642535	51.2487719373	64.4823501326	32.4720260507	57.4522733791	64.3665873809	39.9995615775	33.6864812015	77.5104584602	69.6840752779	58.4135129037	59.2574951042	24.7330269017	54.081809496	128.55208925	56.6789299906	70.3269924433	86.0319126743	110.797493401	35.8297438439	65.0838911785	62.4015559236	51.7983755561	99.0621851775
KRTAP13-4	0.0	0.0	0.0	0.0	0.0	0.0	0.0	0.0	0.0	0.0	0.0	0.0	0.0	0.0	0.0	0.0	0.0	0.0	0.0158321051226	0.0	0.0	0.0	0.0	0.0	0.0	0.0	0.0	0.0	0.0	0.0	0.0	0.0	0.0	0.0	0.0	0.0	0.0	0.0	0.0	0.0	0.0722942152357	0.0	0.0	0.0	0.0	0.0	0.0	0.0	0.0
TPSB2	5.60198683224	3.08548329429	6.06959401659	2.49088265054	19.5617220067	15.688132976	2.7159000458	10.6218701295	0.308789899341	22.8950681153	8.51062964775	13.4590281395	5.20937711942	2.18672806271	1.25689670344	1.00316971049	4.61743833119	3.14108275899	1.82230444963	3.7523940874	4.94073264135	3.38634050696	2.80006293154	2.99057033235	3.03799761272	9.23942378018	0.104481788358	3.21247063576	0.381438212125	4.36029678187	35.5124638102	8.06708379426	2.53498214655	0.11940804699	6.26246978149	2.63903873748	2.11775258104	1.3516568105	4.82679143016	0.745938548053	2.2543482675	1.79493665631	12.9101752952	0.246997918021	1.49734816254	1.01368914437	1.19151063673	1.57065147798	1.08708313711
RRP12	2.66590158785	5.97308179998	5.28105353555	3.57200303965	3.01318816245	3.94726163221	3.78500385987	3.23669231017	5.61777576413	2.91363302948	2.73378509558	6.43793543037	6.94221687223	6.27578209474	2.51246008262	9.02996861531	15.0106537265	8.12392455732	5.12183914921	6.73781725125	5.30889576447	5.88227882628	8.82053609381	4.34988750829	4.65687756234	6.06983901767	10.3085109264	5.31263085583	5.73999354628	8.17501913249	6.27260951728	4.85474683153	6.57203639855	7.61604656045	3.01077677659	16.4485684102	6.98976618485	6.31959300593	5.72866118777	13.1473496365	11.2503214037	11.3924074901	4.01782341566	13.0226876823	5.48288085869	7.30315515849	6.32286989302	9.14163518428	9.04362342059
AFM	0.296222864623	0.0	0.0859931720427	0.0	0.395172003058	0.154587949047	0.0640192977547	0.571301566063	0.0	0.0	0.418174623531	0.0	0.00517270980938	0.00525975876733	0.0	0.0	0.0	0.0	0.0	0.0	0.00440857819042	0.00799620098188	0.0	0.0	0.0	0.0	0.0095202552252	0.035208820786	0.0	0.00594558557318	0.0	0.00561873694938	0.0	0.0	0.00662615333679	0.0	0.00807990214925	0.0	0.0	0.0	0.385150331169	0.00785421490243	0.0	0.0	0.0	0.0	0.0	0.0	0.0
TCP11L2	2.5876815292	2.3991962853	2.34173385624	14.1928655082	4.77603590874	2.47820181557	4.01505004224	1.94509105013	1.96405066809	3.94308340352	3.8173486855	0.93162037827	1.11686045632	1.71698160032	3.97343746554	2.04889331514	1.34298595195	1.43406641174	1.42190313684	3.36598479559	2.06817575613	2.42693844586	2.26495108552	1.42342029543	0.3965563652	2.61841853265	1.3323653804	2.36134254245	0.632232638817	1.8065876632	2.04330454408	5.25448035033	3.40708978042	3.68670069081	1.5599165301	0.562048183966	2.06527621469	2.22049327413	1.48247840272	2.25159501698	3.9009773341	1.47008195454	2.16723575991	1.86174076983	5.22979790636	2.59280396	1.58073817578	2.1514803648	0.967044187001
TGM4	0.00718379903183	0.136836557798	0.262940356845	0.00890330325675	0.0430351035884	0.0223063338567	0.0339343780335	0.0157021338018	0.00458602126098	0.0106880204481	0.0233765366234	0.0424104431086	0.0149279672397	0.18648710012	0.0159261383528	0.0854190192583	0.020529488814	0.0613173489862	0.00927296548424	0.291763142278	1.05780606013	0.0263729193509	0.0147376791292	0.00548802663087	0.0168916025039	0.0197175141663	0.433705957404	0.036289084073	0.030965270866	0.0710848662062	0.024711428098	0.0532783853447	0.0289086833069	0.0158867035388	0.0300495992955	0.0130646412382	1.13591281356	0.0241265102363	0.227004183749	0.0	0.462246440695	0.00323807794251	0.0114192182916	0.0162376753231	0.0292298633564	0.200170695938	0.481766314195	0.104735825886	0.0825309941147
KIF1B	2.29065844639	4.77471864528	7.77996893417	8.50634247216	4.57317653015	12.9480412706	4.73022133346	2.17253460401	6.51448104438	8.79489906225	3.40965062578	3.62705768561	5.14411825744	7.97978149195	8.14876544723	7.10227221023	12.0708444947	5.41582003203	5.67187291221	6.29554084603	7.19276637339	4.91764597814	6.09121072779	4.32292645573	3.13792036395	4.26047541374	4.2918890359	7.75141303418	8.82999057811	6.59440814216	4.8149925394	7.74550367207	3.82824321782	16.090030178	3.80614366978	9.64194373936	4.53769277526	8.11408991837	6.43519814378	9.95863586931	9.37349341929	3.27832524	3.19093886591	4.02334932562	5.85517557873	4.78159585064	6.01491281158	11.0541060016	7.60713848156
CT47A8	0.0	0.0	0.0	0.0	0.0	0.0	0.0	0.0	0.0	0.0	0.0	0.0	0.0	0.0	0.0	0.0	0.0	0.0	0.0	0.0	0.0	0.0	0.0	0.0	0.0	0.0	0.0	0.0	0.0	0.0	0.0	0.0	0.0	0.0	0.0	0.0	0.0	0.0	0.0	0.0	0.0	0.0	0.0	0.0	0.0	0.0	0.0	0.0	0.0
WRNIP1	7.25650511857	13.4859574835	13.0611806213	14.2244656732	7.53497107816	6.31694925225	9.33766949928	6.28820744112	18.0983691712	7.6401128509	8.02419667828	13.9841710498	16.0475950358	16.2324105569	13.3304554921	17.7903570628	16.7533096511	13.1156169171	8.40344618388	9.66684964886	17.57849882	21.7524716316	16.8007109235	38.5699955463	7.95112234165	16.6333156797	17.5007288769	14.1462812036	22.8434969686	31.3777120792	10.537962878	15.4800623164	15.3069754521	16.9195638217	29.8493971078	13.42308092	18.7953820995	17.6019953522	19.3677612312	33.4088886668	22.5153499245	12.2833033189	9.78466582838	18.5334782294	25.7034460454	18.1051048942	13.176409555	20.5574319912	25.6236372503
GTPBP2	5.95738518009	8.85498617876	13.6220139846	15.0810808786	10.3739229693	6.36174877374	8.69021618723	4.99510803092	9.10692280526	7.22992499244	6.74509830822	7.03902376718	37.8224737799	44.8275316849	20.9216141213	16.4849073514	10.3275239422	9.38054137424	8.04191163399	13.405609886	15.0532198952	22.5729225983	10.2468898681	14.1120065085	5.85993164176	12.3853658086	12.8901455674	13.4813539236	15.2141550164	14.1815331183	15.0677398411	22.1793030798	8.66168199959	11.5980789857	20.4514273871	10.2831855228	12.0378659815	11.2873358585	13.9559160812	18.5409792294	12.3070634743	7.67275943756	12.9892430913	14.9277858473	18.4839526374	8.42484009963	5.13566797503	13.6942928671	11.0035339273
ATG2B	3.07059113142	2.99372054508	4.00766703495	2.82561593437	5.4967593439	4.79921206348	3.92873742313	3.14471010227	6.70493453955	5.26781064594	4.59343170908	3.34695671256	2.97140361028	4.05250425438	2.65841670604	7.83780699006	3.37306088514	3.89578644044	2.51373290244	4.71326357563	4.72885969552	3.67174640751	6.35545791255	1.67872098352	1.88599642261	2.91400222492	1.62705143067	3.79413759853	3.90737338546	4.57730428427	3.62018450216	2.81040872806	2.6225812918	2.21298254217	4.21280767515	2.79814283217	3.07464060494	4.05507950672	5.84460962611	2.46435321377	4.15106815536	2.79674465931	3.40117195202	1.57546733126	3.80112395311	4.28868178676	2.82996860273	5.20405964503	2.53462605331
DMRTC1	0.0	0.0100485885604	0.0694256801813	0.0	0.0	0.0	0.0	0.0	0.0	0.0	0.0	0.0	0.00626419903521	0.0	0.0	0.0	0.0	0.0	0.013619198902	0.0	0.0	0.0	0.0	0.0	0.0	0.0	0.0	0.00710636749809	0.0	0.0	0.0	0.0	0.0130640510805	0.0	0.0	0.0	0.0	0.0314974144549	0.00584913877044	0.0	0.0207298037571	0.00951152630387	0.0	0.0	0.0	0.0	0.0198384084019	0.0	0.0
ZSCAN2	1.07813463274	0.179405827452	1.5790624025	0.344397340519	1.65324947544	0.928041085997	1.08966671873	1.7258038862	1.96244715313	0.673817462973	1.44114934573	0.760317754318	2.04405386177	1.0936675278	0.451378365065	0.30976652233	0.770519639522	0.576678659327	0.496656837695	0.499187317461	0.934933087481	0.956396781646	0.498822199162	1.34721040783	0.374269254015	0.607786412032	0.468612021651	0.990711833424	1.15403209828	0.432148268992	0.772062420632	0.23779766415	0.404453969282	2.02794584874	1.92950651077	1.26827455444	0.557543063435	1.11871674664	1.03096406759	1.80518614127	1.61823146112	1.39828211138	1.32940098506	0.92403956662	0.626682500745	0.983715523819	0.346655648905	0.642768358268	1.08070607642
TANC1	1.81342948503	6.66757220564	4.68163403653	6.03769207329	3.88766703993	5.13333523034	4.06713991216	1.92602256401	6.01416532645	9.30787927819	3.11785888899	3.34891591651	8.54950025645	11.1550483948	5.54706555612	7.70426628381	5.32801817812	8.30085996859	6.76533089347	7.28914955032	8.83467723645	3.61491092152	5.82951345841	3.74667864978	4.29833184322	3.98925692117	2.02953516776	5.7716887132	4.88654387303	8.76911431641	4.15001799858	7.02459682487	9.47151495715	2.80955026506	2.04286780912	8.60628170455	4.72087005851	7.75568840828	3.42637813726	5.15115892802	5.22470453397	3.41252030416	3.62128838237	3.49728981031	5.48824399872	5.18052491668	4.86001961014	5.34301252411	4.18743305797
RBM46	0.0	0.0	0.239593590842	0.0	0.0	0.0129213567543	0.00509628948035	0.0	0.0	0.0024077019824	0.0197477167931	0.00764307728963	0.00288243377508	0.0146547040898	0.00430523819491	0.210704666582	0.0201805102133	0.0295993411022	0.0219337756342	0.0762419281833	0.00982652044628	0.0	0.0099599189844	0.00370888117107	0.0	0.189886344909	1.53050809815	0.111178387165	0.0027902320888	0.00662622002792	0.0	0.0	0.00901701762561	0.0	0.00369234866843	0.00588617186156	0.0135073010352	0.173920165835	0.0322973552768	0.00836200578896	1.58819278352	0.0043766720241	0.0	0.0	0.00564397978817	0.0259042999168	0.0	0.032668550761	0.0
RPS24	43.3120319063	137.257890318	143.701691969	119.076231435	48.9188715177	55.1442773989	54.5072670152	58.1016034086	110.046374805	54.3204111157	50.2533365636	240.329081265	115.954299598	62.366710083	85.1760719685	132.625772861	118.332454636	138.861534258	110.318643801	56.1941336394	60.7802074772	195.980987229	115.31494669	132.7713239	245.398475576	119.341222185	176.894204098	125.525982822	66.1189702609	100.985561403	85.687923241	69.1165023168	84.8682801413	150.672744021	70.2960514903	158.991505755	104.50391127	107.107612974	107.214077209	84.108589229	121.463239363	255.202891019	135.522099423	190.020583585	116.151893129	114.422881705	109.59119612	58.831884862	125.963016815
CC2D1A	6.44059873945	16.5765975841	10.7481396395	11.463609866	7.76306638121	5.43508404196	9.64027933406	4.89326197076	20.0798385748	5.54348989071	5.82660871207	9.7271354536	11.2505114124	17.3260649912	8.99717461034	8.42632561926	7.26951017444	11.9504059043	9.47052712723	9.66895989586	9.29209297298	8.93078692368	13.6162798919	16.9600857573	12.0683467509	20.6247981287	6.7346387486	13.539178564	13.7604661599	15.0099617453	8.34812875694	17.5852662197	11.7987851593	8.52186171221	11.2661596188	5.87063115299	13.9789843507	3.69484861405	11.4901809932	5.72033548307	13.2525956301	11.2660584232	8.47397323787	15.1140593099	15.4664344821	11.834556859	11.0109058967	7.31448246446	10.5718905612
C1GALT1	3.63961310335	2.42143947744	9.76999222057	4.87193849416	8.93700784259	3.53784375015	6.27646671609	7.23264122792	24.2645127508	2.91185040744	3.27469973683	1.81398965187	1.53924733385	1.52280832346	15.8666980459	10.9815375167	7.97311209188	2.15790801245	2.21000162702	4.2701125212	1.98237239646	5.14279994651	11.4870053252	5.81926401938	1.67945658358	6.59850748337	10.5790832522	4.3275046596	32.4203304648	2.02393369981	19.7103519171	8.25162597171	2.74953417261	18.5107359072	9.13672600498	13.8197688534	3.66110563312	4.27920624172	3.77714225051	6.99146554059	4.50809621364	12.6433800502	6.57516345863	14.3940710358	7.8711867724	2.41170451993	2.10531391846	4.33323770368	7.64295567458
CYP4V2	2.98035179488	0.738573820773	4.5862937404	0.637445464649	3.21082469913	2.23021844607	2.26426265645	1.93252206508	10.2626317664	4.00606158442	4.15824774892	1.46094340065	1.27000231993	0.932726264124	4.47793544776	3.00451732135	3.81184671452	1.30536444446	2.97988405269	0.82693256932	1.72597791627	1.4490906702	7.44342210924	1.24730388557	1.76384633467	2.37199312912	1.1774188027	2.73512976547	2.75779432489	0.930545071269	6.82842152794	1.36536854784	2.28944930865	2.76334393751	7.10932538426	3.09377241059	0.732129597989	9.63371802482	0.928347249819	0.68501300742	2.77115538911	2.37765753573	4.59067984144	2.49377687308	3.89929396005	0.575577443295	0.880874286798	2.34195261846	2.34282527331
OR51B4	0.0	0.0	0.0490764694974	0.0	0.0680831474587	0.0176447282636	0.0	0.0	0.0253934015498	0.0197269906066	0.0	0.0	0.0	0.0	0.0	0.0	0.103340430607	0.0	0.0	0.0	0.0	0.0	0.0	0.0	0.0	0.0136473079358	0.0	0.0	0.0	0.0	0.0	0.0	0.0	0.0175933524642	0.0	0.0	0.0184448630955	0.0445305511075	0.0	0.0	0.117229887167	0.0	0.0	0.0	0.0346820548427	0.0353735557019	0.0	0.0	0.0
EVI5L	2.37973282127	5.35489798705	2.3431763931	5.32767761728	3.72790896493	4.29735211948	3.42702480451	2.20091826609	3.13818089998	6.07306701829	2.50070846391	5.30208413439	2.52685384924	4.46290026633	2.77029062967	5.15355814497	1.74018045361	5.11523247885	2.55310421387	5.21565972801	2.4162477806	1.7478528914	3.62465698478	7.22654911063	2.87394382695	5.70343525863	6.49582911562	3.32783051485	4.24505070956	6.9590397344	4.11451503119	4.09189640987	3.45381581794	2.17699726915	4.92782317943	1.19996702789	8.03612179653	2.11446042628	4.64777600027	1.93629720629	2.35315435006	2.40749023318	3.65519034403	6.10900607853	3.64081878868	4.85542789309	6.18555989261	3.27207253418	2.46408721128
OR52B6	0.0	0.0	0.271202672543	0.0	0.165986443333	0.0860355549758	0.0203598787077	0.0211971017567	0.22287244396	0.0673320547439	0.0473357473368	0.0	0.0460617492549	0.0234184497498	0.0	0.0	0.0	0.0	0.0375541303056	0.0	0.00981433478104	0.0	0.0	0.0148171274563	0.0	0.0266176660732	0.0105969507566	0.339653346551	0.0	0.0661800298919	0.066718404334	0.0375251360548	0.0120077810775	0.0	0.103257556165	0.0	0.0359748024264	0.159229116774	0.0430097386573	0.0	0.781203065891	0.0174849784138	0.102769188428	0.0125257464263	0.0901916928847	0.011498745124	0.0	0.0108760130551	0.0
HENMT1	0.467411840798	0.268631991378	10.5061608523	0.392852445447	0.737948632817	0.493317800468	1.04051904439	0.38752426097	5.17549134498	0.731382649057	0.950617316673	2.55643135096	1.26314759045	1.376842673	5.6671042907	2.75971739252	9.3879030605	1.17919089812	0.894611829605	1.30920592203	5.29711931064	6.62710371105	0.578648302249	5.95949019484	5.46275240611	3.85427315726	3.20539851279	7.11598423531	2.92254038591	2.33730624944	6.05019871387	2.54143856321	1.63646356594	9.8233709072	3.56711016779	7.44035536969	4.57393069201	7.15725512078	4.42294707346	11.2778072202	4.02173573616	5.68848474969	1.99838202909	11.1426892347	4.95132318292	1.16098459425	2.22745420568	3.21750662226	6.63879720889
TACC3	0.613954558571	4.55517696997	7.90734089799	3.25397230948	1.59932820106	0.603134544955	5.83804551444	0.585881658114	9.48491588406	1.18078640121	3.34517549745	14.0149514781	9.46848365888	6.09671788118	7.55580844516	16.977489689	12.5361187242	10.4296978291	11.8063558481	7.26566502217	9.61249144	5.98115833445	9.12601581653	17.8550743827	17.186623716	6.26992824623	21.4599940635	12.5427756465	12.6855499787	11.2653982648	6.62425451266	11.1811109437	7.53152751082	7.85235950674	5.46429876264	8.08094257804	16.7286799092	25.8027803509	12.3476690336	6.50211726592	33.1635832377	15.1058642553	8.788125791	7.47925213264	11.1047692897	13.6574654218	9.60872966527	7.86119823037	15.5053584361
F2RL1	20.2711374925	23.876197176	39.0927925388	6.23643183834	16.4542731631	5.1776301693	47.0677445876	12.0846697934	28.729599179	0.311393681169	7.82873731207	8.28256359272	4.17919278737	14.3406415936	19.0779469765	59.893088844	36.5089828186	21.832552048	16.3550141849	22.1907010529	3.50497168132	25.8839783094	40.2487071609	5.04924424473	15.6964845086	6.68044028107	17.7848216147	18.011537677	18.0471579504	12.624733394	38.8382312093	12.4464710906	22.6527642506	10.2140235903	3.95604203011	26.3560469001	11.5910375591	9.53507289283	33.2994831775	8.3786054164	9.52516612118	34.8922142866	2.85769219131	26.3616910102	7.24954607291	23.745725022	13.0778816674	20.8141740473	73.5963821275
GLOD4	16.8639259168	7.49719758396	7.2783712233	4.10830319875	11.1652382316	7.72048029636	13.0469503945	11.4822540026	6.91425659448	3.54919121476	16.6570465046	9.60219865872	2.8982647825	2.17183446953	6.96829579921	9.17963844845	6.78976876864	6.94799074168	7.62316002934	7.80948303393	10.2865859272	7.22798912771	12.1526008668	5.11272612258	7.57872640988	7.06560078909	7.54564928493	6.30320211461	12.0484522303	12.4322735518	7.49880094459	6.02856078331	6.8220484069	7.89245704315	8.26650176572	4.5626178462	9.16111217157	10.3724181638	7.2772201465	9.00892774779	8.11368699791	7.37016649274	8.25698613389	7.76080315146	7.47807125288	6.62800557065	6.35748582452	5.44139957964	10.7574949807
LPGAT1	1.99528773048	4.34023081821	10.0680422724	2.39760759147	4.94774291803	6.33155977277	4.07236447431	2.90425588938	11.5120620855	10.3547655249	5.13711480405	5.44809433141	11.7869707759	11.5802277818	18.7834381649	6.82555652534	10.5312648489	13.5831773263	6.63390574869	10.3079654003	14.0438211838	6.38493240544	15.8340590018	18.9280139301	4.74833661156	7.34723815599	6.01765173085	13.5317593957	12.8044124742	6.16829468106	7.79602166156	5.96963119061	23.7454873844	14.7922084265	11.131115267	18.5057366709	5.80061492107	20.1563540661	6.29564031343	7.09909012547	10.9880469886	11.864079482	7.08504029737	5.2963280259	9.94993033867	10.4802691597	6.12188768038	7.33982925911	9.24661681325
MRPL17	7.52478960503	15.0858276831	12.201849261	8.56649682325	6.52790550849	5.02967785714	9.59411873135	7.07841636307	12.7550408877	5.48691162455	6.91118549341	29.2911265744	9.22586885296	9.73894714831	10.9766682153	13.1861163636	15.9561302613	11.4116553199	10.09565903	8.10779262887	12.4008345814	23.2098376142	18.0570909766	29.8319554954	17.4510143801	16.4744173304	23.334597309	16.2634122214	16.1928593844	15.8156546936	17.6477801074	9.72224175254	10.1840333785	26.6632590257	12.2689575698	22.2091199646	13.0567668687	16.2580076874	13.8766499863	10.3270257135	11.7464758998	22.8131952452	17.395698984	34.8101279857	14.65955804	23.1101739085	13.8040573302	6.94581569072	19.9054372107
KCNMB3	0.128465512289	0.078801794731	0.465640719982	0.0215884528907	0.288826393879	0.185443559058	0.267419830189	0.157055438876	0.0959103601136	0.173853030091	0.309983510792	0.416483871011	1.06392945189	0.834707724459	0.30507591996	0.0932046218155	0.156125880092	0.191160515793	0.449695967308	0.061313043574	0.514529535303	0.315744409236	0.00744488876827	0.196281145802	0.321814684014	0.140443094764	0.265288448477	0.591017249861	0.445496180564	1.02081314133	1.25269209821	0.106720333478	0.235902949334	0.258094617807	0.526603186536	0.278508885859	0.415975931298	0.76864092187	0.130365636184	0.45753461099	0.278071189834	0.626164358937	0.182285689116	0.372633632407	0.136688780129	0.187176365667	0.251102387847	0.11721238794	0.198647128039
PPP2R2D	2.47282692018	4.12444809784	2.22467972712	2.14519941616	2.73536070948	3.04808130798	2.99003561671	2.36917787143	3.37929337412	3.1265130897	2.69044767534	3.52986448713	3.53943802488	3.63552410159	2.75839319962	5.09684885869	4.05496337821	4.2278197492	4.60898994177	3.15866128316	4.010200967	4.02085605413	2.92006007447	2.83269242445	5.22261144644	2.9681099988	4.52279388538	3.0713113775	3.75507966724	3.98571021902	3.31881910945	3.19437800784	3.31622834812	4.07382968256	2.43472690452	5.63556786687	2.4569361455	3.70235131777	3.68781336769	4.46755253148	3.95712335781	4.22669369886	3.33372859038	6.88762307821	4.61687043054	5.15426061219	5.15039800179	3.13370524893	4.61644838387
CCDC17	0.223571153919	0.358616375128	1.57274602194	0.21389004951	0.886166805262	0.307957058412	0.524957691145	0.257197454959	0.57089685314	0.35013478964	0.536063449828	0.347336806861	0.310885619106	0.305461717109	0.401734563418	0.146910173913	0.259843806179	0.154241694391	0.205050298003	0.216648693495	0.315570882541	1.2689487288	0.446589819066	1.13264744145	0.16600841245	0.383525083233	0.282874486884	0.891610673831	0.344898883961	0.74679274417	0.82977376296	0.622264549251	0.42980845997	0.504828092331	0.621969077399	0.55995597526	0.278271538239	0.452269412086	0.485985455042	0.79041715027	1.3466855315	0.318233973657	0.573602374844	1.59201747055	0.738687063963	0.261602507185	0.12906209017	0.422289108764	0.330007830276
SYNCRIP	10.7582512406	26.7556621526	26.1387696459	12.3578178353	13.8765880421	20.0823028507	17.5412675213	11.9398197742	25.2598548502	21.3248864628	13.1503032952	26.5116716751	21.5471978953	19.3147496032	26.7421730571	28.5137910081	42.1079986814	28.9093391555	22.1329626531	17.576799288	37.6880790248	31.7405967335	35.4679569433	26.4855476081	30.1635609007	23.7633179754	29.5573327651	29.3004244933	24.9580649273	36.1263692359	16.0774034494	17.7962717634	36.6463956011	25.1330678235	20.5612033447	41.1310427247	25.2026180772	35.2980228106	19.2238906914	51.3068832538	34.8121948601	17.0427331243	17.1301319607	14.2401661777	27.4207808778	22.7336623672	25.3478434961	25.917089754	26.627376059
RSRP1	4.50263978616	3.00208376819	11.4980479471	4.43012091823	8.18866453777	4.06342739649	6.74439833932	2.93619113222	7.22913828515	4.72963152794	6.99166519923	2.77297561528	2.67499343821	3.89266675841	6.80339631733	2.3694365306	3.24130055224	3.15509965403	7.12879392073	3.0451172792	5.63997105417	10.1558380714	4.14015319575	1.9975682941	6.21588132234	5.91109354721	4.10062746315	5.49444929263	21.1315758521	2.55700026605	7.10180348355	4.48077920891	2.47449236723	6.97972560068	13.3917947974	2.78179539213	3.37363702755	8.04830808423	6.82899072681	12.2168972171	6.31454835917	3.78452643889	4.83548062883	3.12308610895	5.81736419106	2.54164855185	2.7788340533	2.50551115566	2.91857709156
ZFYVE26	1.62694363607	2.02489616076	3.68179552569	3.09680178181	2.91143561204	3.08110928269	2.81720779841	1.51822318127	3.98122328265	3.74843970727	2.32101280103	2.4358773463	3.09145720601	3.64998591997	2.77178751201	9.71329642959	4.00099590837	3.24819317157	2.61747458271	4.02223969466	3.26213341078	2.32833325206	4.53198678055	1.32657913816	1.29788816148	3.39354397069	2.30147472375	4.18283750039	1.78638436012	3.84983214866	3.56150369714	3.27614077171	1.79792859288	1.86200196827	3.79253577483	1.94159553815	2.77637702261	2.53808074855	5.00862728639	3.76702291337	4.10267906991	1.99971331883	4.97444225694	3.13759660055	3.5577194571	3.11797120426	2.53792895943	5.35586790763	3.61389202956
HUS1	2.20454488141	4.68064073078	5.96338046287	3.75511291336	3.34869006367	3.45483525946	3.54738594359	2.07170333281	8.32455523505	3.92289414472	2.65397494381	3.68430359652	6.86949732532	7.36374286429	8.18089772317	7.07643967318	5.1582213888	6.27800820112	4.67631187158	6.24530612775	3.35366886147	4.06380832013	4.55146598937	4.68415620384	9.28874761908	4.63770613935	10.8223763387	4.90848218876	4.67796604667	5.70791587858	5.61105454194	4.89909202645	4.2944447712	4.90218106757	6.30432248106	8.72215821186	4.88334042992	5.52277980041	3.92332838452	3.27305762718	8.23055592384	6.91998264672	3.41749746676	3.90839273407	4.40201102347	8.18316441601	7.93530795062	7.29118333283	7.81600383464
LPAR5	6.62491798892	15.036620945	10.6859317579	19.6292030531	5.56173801949	2.33712495417	5.22202767473	3.45618158588	12.710706896	0.610080496022	7.3470659034	2.13504601825	5.80021761889	5.75291684903	10.0362026648	11.948048898	5.8119064176	4.74883724711	3.62898770791	5.63801078213	1.03847591009	3.10623692507	11.7855413598	14.2984461327	6.29307590902	6.29588685041	10.6522188313	5.60189845854	7.50463837218	9.03792514299	3.17373183047	17.9103397073	2.62658601337	3.12655689478	1.64755702875	1.62971441233	10.2510298892	1.31669923585	14.8937259644	0.558129237218	4.06170854256	11.7336763428	4.63585563356	7.44845933344	8.61206092888	7.76273295134	17.4437822002	4.39126538159	8.15930917871
MMP11	0.389050045152	0.205050612893	0.702133585176	0.171647177966	0.536595432574	0.224516894932	0.48769304515	0.22291357087	0.921114242888	0.342800291077	0.841947110281	34.6438455373	21.0846767304	31.3428984298	0.512478886064	2.46121305602	10.5116304761	176.204091277	64.5414454302	67.1757976571	85.218794212	5.1029357042	3.50511087835	1.58705862862	59.7494647749	14.90560502	15.8533659038	110.315901798	10.8281468185	18.4378995304	1.94246457873	1.72221234932	11.9869205737	1.86441269968	13.1540870081	33.1420121994	1.77249575232	5.48860550588	78.2751650441	23.664690441	14.0150074062	2.42103442994	16.8956357924	1.85388791002	1.28000412982	20.3823166043	19.729688098	47.4993648617	25.8042013795
LARP1B	3.82475200091	2.62188385324	4.40244548169	1.2732503405	5.19336692319	3.6082325362	5.15169771683	5.43644904035	5.18000985993	2.34455238484	3.6759072072	1.97617839883	4.28814348478	3.61121444868	3.07226439725	1.2347872048	5.34954809389	1.99564736832	3.58797423302	1.38118941506	3.40263611976	5.78999528941	4.26237444198	1.59175587056	3.1835151252	2.26741825518	1.69605209307	3.1377578879	6.59964405208	3.06839282541	5.39462919629	2.85095428574	2.46289532648	3.11186623945	5.31207980933	4.22065603417	2.379836293	3.10012728571	2.77864827516	5.02119520885	4.7731422373	1.96655890975	2.14676325075	2.65099046021	3.03750685432	1.92739475594	3.289162383	1.88037260107	2.60878647995
PNPLA5	0.0	0.0	0.176989091516	0.0	0.0131536426792	0.0	0.00806712175211	0.0167977032789	0.0	0.0	0.00625189115769	0.0120985346876	0.250949624479	0.533542982507	0.0	0.08224098853	0.0319445419139	0.00468539884507	0.104159568961	0.104040014637	0.0	0.0	0.0052553188876	0.0	0.02065161555	0.0158199336095	0.226734757698	0.0621136744055	0.00883354136917	0.0	0.0	0.00495615004497	0.00951560009914	0.0135961206544	0.111050579272	0.0885158544896	0.0142541669992	0.0229421025884	0.0852079728116	0.635354666267	0.347281252486	0.0	0.0	0.0	0.00893408278575	0.359932418127	0.144499098933	0.0	0.00519349103966
ATXN7L1	1.24445743055	1.22113307097	2.33214104592	1.02237720731	2.19051678939	1.57242500881	1.34591684257	1.31368367343	1.82510902632	1.67032198879	1.99601065226	0.983284887885	1.60784657906	1.53245592185	1.34182985936	2.81932089303	0.8939850464	1.03892830868	3.1336307212	1.405233296	3.17835368403	1.73918672727	1.66172232897	0.83906204289	0.718870413547	4.08523895701	1.29159391703	1.83988266556	0.900797585696	1.37681269276	3.1882951904	1.06552386327	1.65470263192	1.50738444081	0.808433842987	1.08587984965	0.96612836491	4.93584609439	1.86586045983	2.0439731099	2.16952078367	1.2833531498	2.69000302023	1.54038141368	2.44819071167	1.36517759832	2.03856088651	2.00096612846	2.36530177086
FAM243A	0.0	0.0	0.0	0.0	0.0	0.0	0.0	0.0	0.0	0.0	0.105190549637	0.0	0.0	0.0	0.0	0.0	0.0	0.0	0.0	0.0	0.0	0.0	0.0	0.0	0.0173735813357	0.0	0.0	0.0174181203359	0.0	0.0	0.0	0.0	0.0	0.0	0.0196681059362	0.0	0.0	0.0	0.0	0.0	0.0	0.0	0.0	0.0	0.0	0.0	0.0	0.0	0.0
DZIP3	1.69652595875	0.400603154095	2.71241113744	0.604715881742	2.98775598	3.04254892729	2.49911378643	1.55377309744	4.25695318664	4.15813102274	2.44320893483	1.36190768613	3.30812153384	3.42304376342	0.982242070182	1.42208179401	3.03352187782	1.94386795045	1.80259825467	1.14192600988	2.86625873605	2.31885699627	3.5974240713	1.25106541221	0.589655164129	1.58936328986	1.82778249436	2.41943987172	1.06850881298	0.830519507656	2.58754871748	1.30750233097	1.81592371186	1.781021602	4.36560862244	2.42067889122	1.2040723029	2.2707153345	2.81687878724	5.08584460265	2.40765728918	2.22712279265	4.39208271314	1.48316910696	2.80191903739	1.81541633861	1.56244728501	1.47651704946	2.98090295687
RGPD3	0.0403245975905	0.0224029292225	0.129906151441	0.0527531175033	0.0258822449969	0.0387559268616	0.0282196737537	0.029380101163	0.0300330003548	0.0966581851532	0.0601419464272	0.0158707488374	0.0379071253751	0.0730327178171	0.110257164971	0.0359609960159	0.0419045623731	0.0983402240923	0.132297946845	0.0509520682201	1.16476484696	0.0801874097778	0.0183836799588	0.0564772462135	0.0180604021861	0.0345874107104	0.027539686394	0.0882701718777	0.110083720081	0.0710895006553	0.0462372991191	0.0628471855823	0.024964957015	0.160517417584	0.0690040182828	0.213894764445	0.0436298050741	0.105333352414	0.0391212679571	0.0636665126218	0.439054606921	0.0484698748465	0.0854655278942	0.0282119940134	0.101570294221	0.0577743756385	0.0400166634928	0.0508768599704	0.0340638738524
MYCT1	1.58083291121	0.546925108782	0.610324476825	0.517127164331	3.31315514614	2.6389234304	1.51042078397	1.19879054687	0.5354823076	7.57745610932	1.86343496447	0.700900457072	1.68558638858	0.938778409375	1.01848863681	1.81831297149	1.85063270937	0.405189580915	1.74489131384	0.915453239286	1.17212308775	0.5921938945	0.891302083338	1.31118374607	1.41314302366	0.920918537882	0.493545112467	2.28160130737	0.923376201576	0.343454697705	2.54692554208	1.83509061388	1.13448564509	0.228307134948	1.85495554362	2.22172488467	0.203453536099	1.01608528018	1.33781579174	1.03355219473	1.82553630235	0.2966560298	4.13681596506	1.2125914679	0.776362948455	0.317501984177	0.473155861379	1.93933311601	1.30814269355
TMEM174	0.0	0.0	0.02742590649	0.0	0.0	0.0	0.0116672869456	0.0	0.0	0.0165363545477	0.00904196196996	0.0	0.0	0.0	0.0	0.0	0.0	0.0	0.0	0.0	0.0	0.0	0.0	0.0	0.0	0.0	0.0	0.00748612789878	0.0	0.0	0.0	0.0	0.0	0.0	0.0	0.0	0.0	0.0	0.0	0.0	0.0873503726251	0.0	0.0	0.0	0.0	0.0	0.00696618737325	0.0	0.0
RMI1	3.43963144944	2.80335850301	3.51694173736	1.79637534971	5.2384128799	2.14645830091	6.87017895171	3.17423425588	7.60880295706	2.58776266513	3.77325430268	12.4229285895	7.3279554144	5.47234480859	5.59120805604	19.4783806469	4.04364887447	8.42566977666	9.30442931452	5.94713727465	8.65165933609	4.09317935634	7.46818127142	10.8770137073	9.52405164146	5.03026072616	8.31816216038	6.17289840695	3.50512503451	8.01198426553	4.45375312285	2.82224975358	11.6827800567	5.13847294616	7.5257004151	4.07226332681	4.92704000657	7.45161062105	3.99913306509	13.072961232	4.96172906813	7.41279324367	3.98178297486	3.58941389806	5.47630997516	5.51609263098	5.32488450256	8.10269485188	8.96262384558
SH3GLB1	8.08622554851	20.914728592	19.3641726788	16.4141390277	12.7534324436	15.7743870677	12.5385370626	8.58579657726	10.8683758633	24.9771882494	10.5215375891	8.97953561001	9.42302495236	15.1905930324	26.4253005208	16.7450509026	14.2521216725	12.1690995494	20.6776174157	19.7417864632	22.9026437853	15.1167453269	19.8745727593	12.6717641637	10.8247839405	20.7458576778	19.067525783	16.0386335563	12.8071535281	9.74320846995	19.3908252743	22.4958418886	21.2191050782	40.8668444383	14.6335510144	20.0865824354	16.278909172	16.7731742505	13.24839962	13.7734199295	17.9864141168	11.8822434792	19.3181819461	23.8280217754	24.2675292314	8.39532388659	14.8659228202	18.8718188686	7.63049651915
SLC11A2	2.96355551236	6.13401526756	8.71073276984	5.97597847781	6.55085953322	4.04175645775	4.29759876471	4.56132800192	13.1339323404	4.88492240717	3.99927551967	4.00909204295	8.61202312935	5.35293836834	8.03056435505	3.00080675594	9.70644483238	3.19863684095	6.48315114926	5.38894018602	5.92080443563	2.62128541482	14.0527751356	4.74693520246	5.80706694373	4.53686642516	6.01234501264	8.81001185553	15.3038770612	5.1395426036	8.36800796649	11.3582547212	6.35442533164	14.5054925406	4.77724137279	5.57540469783	6.50460171947	8.33166173004	3.47232161088	83.481741733	9.72528307666	7.6434791924	4.79411829825	11.9023026777	10.9442013897	5.90451372955	5.9128272233	3.8782956866	11.1946944465
PDCD4	51.5318337685	30.4095836721	17.9303423097	41.852889574	47.1107417961	20.9075594386	59.3295910397	30.8353078472	22.5791793589	14.4189810868	49.4213934693	23.9487447557	17.3436921395	15.2630402908	24.5092334259	5.7592928374	13.3687381004	12.55928425	21.8258295383	6.10266555141	17.3141183191	19.4469858844	6.91851925036	10.5932522399	6.79107961921	24.139875716	23.5716829389	17.1153430693	1.72732548284	15.5425583147	9.82825043268	26.4841137054	22.6557753571	13.4718030136	8.4695267533	11.5572712623	28.714205926	17.9156680373	13.2149526636	15.1261779217	23.9242815608	10.004345529	16.034217386	21.7226359373	34.679786945	19.4827332867	25.7790205977	8.37838102693	5.11404102059
TEDC2	0.184957654085	0.652418871841	0.890243258996	0.36789817516	0.134836359574	0.0911603077249	1.2799757804	0.104812018217	0.817771630395	0.0985209042084	0.479262002468	5.14955010411	3.26183033336	2.34900015654	1.01447492404	1.72273835258	3.35290091015	3.34117860178	1.35289609723	1.23899627578	3.81294127723	1.22599075881	2.07054408288	3.55336936901	5.2556118407	1.80500231995	4.77571227707	2.64377039666	4.39765507439	4.55326025982	0.865983381271	1.71853026731	1.00936044555	2.35720717195	1.30768784514	3.01070781582	2.64282444847	4.3354303801	3.73687416796	1.78751937379	5.10100619872	4.55751414923	1.09616626715	1.97308155899	1.70422481215	3.025612347	4.22046730502	2.81566030482	3.17575244098
FAM172A	5.34743314402	6.99857739146	4.9342546353	4.97253144659	6.27552484602	8.80406873026	6.33368484697	5.20789089202	5.37284766894	12.1240718823	6.52376397135	5.71751316409	7.74829291056	5.42779722096	4.96422914499	1.60449125062	4.06254444063	6.96233821898	6.85278823773	4.33422289144	3.82370044177	3.24829620451	1.16531903225	1.79074817617	4.72953354297	4.79099092926	5.03437704728	2.9758709178	1.89893093684	4.17016407643	3.98194803954	3.87627033499	12.0155289496	4.97239973549	4.96124966367	2.7788993442	4.43360530949	8.1688724516	3.15257737308	6.86956089911	3.36704379173	4.31324178213	4.28583386669	1.78521156954	6.60873360125	4.27195501358	3.50618472263	4.15301984766	3.33758252484
PDZD8	4.3351486248	6.57288540563	10.7362140234	6.98390929947	6.54457953963	6.85821355322	7.70564023941	5.59196749155	34.8077089909	6.61662650541	5.1991235573	3.64603135949	6.081605336	5.38243714447	9.27832031042	7.80029544431	16.4727731644	5.06172158295	4.04175329746	4.92658035297	3.8886577573	3.57380415004	27.379057266	3.16519394925	3.42151769647	5.72808079283	3.43769758459	4.1512628584	6.58187426675	5.3078621007	12.0589008746	5.62090915615	9.54857390214	13.4157013304	4.50240983287	39.6035790865	4.55805589015	4.88636833395	4.82306273259	8.11258723829	6.69620809213	27.7581260953	6.21904503956	16.6574147815	9.92537627861	5.09917269654	6.39400542736	5.2146745724	7.73265771561
SCMH1	8.15968428713	6.54443761715	10.6240532222	3.3600276332	8.97710823079	17.6294919792	10.9743912524	8.7302124945	11.8998950065	23.1897228992	10.8833686065	5.76191694271	17.934686382	16.0760416613	5.11499860686	7.53547158767	5.67653144966	6.51064564283	9.48846861824	6.58748338163	7.0297738456	4.26898955555	6.35255667447	7.04632877681	6.94969819733	8.39550038218	8.00108624107	46.8597180713	5.85690609238	5.45136529023	12.555902595	4.80861792931	8.48657150682	11.2508005423	11.0573587376	10.1407973464	5.96086377745	14.0661967292	7.11433497626	10.2755437267	12.559370931	7.89888519776	6.73681495112	11.9729348462	5.94145635947	4.58468698325	4.73663302236	12.5703721368	11.9851992401
CT45A7	0.0	0.0	0.0	0.0	0.0	0.0	0.0	0.0	0.0	0.0	0.0	0.0	0.0	0.0	0.0	0.0	0.0	0.0	0.0	0.0	0.0	0.0	0.0	0.0	0.0	0.0	0.0	0.0	0.0	0.0	0.0	0.0	0.0	0.0	0.0	0.0	0.0	0.0	0.0	0.0	0.0	0.0	0.0	0.0	0.0	0.0	0.0	0.0	0.0
COL10A1	0.174193948693	0.0195178559773	0.122206753666	0.0211655658746	0.188535545069	0.104541315857	0.44638073695	0.0727900475419	0.0850372846974	0.0609799741077	0.245907718869	22.3701906374	1.77946097358	6.33756273134	0.0545194786506	0.773674484689	4.72779220326	68.2037891881	17.5318741152	31.0011499614	71.025785282	0.625388410756	5.06262386172	1.54601348742	25.2672516254	11.2426994852	3.67534243034	23.1614990339	2.28788721461	2.57677565443	1.2072254671	0.227982902069	4.32325431171	0.108768965235	3.28475923951	3.06544380285	0.118784724993	1.57153402731	32.9499230862	23.7243197258	5.58166534792	0.545003478104	18.9428821809	0.228299453732	0.169747572929	3.30469595715	2.48538450165	26.4709845294	8.37536988329
IFT22	2.22382218311	1.78449508774	2.3545105322	1.23536421119	2.07320763452	2.88799620126	2.35425633289	1.58233389222	1.00281812151	3.51273871661	2.5866488535	4.80078757553	5.92457544846	3.93049094271	2.46295571196	6.70061041494	2.85427419785	4.4799670111	5.57008095731	2.99267828821	7.21373558104	2.22773540095	2.53671648113	5.34604253627	10.7662889419	9.17837937134	4.14912168734	2.47300213064	3.52696883209	2.91571401396	3.84111998311	2.06580778041	2.84727388988	5.76336000857	4.99474691815	2.51549728386	3.65960903986	7.30265114841	4.23360720828	4.53520527691	3.82078076833	5.70291274644	4.1667185454	4.49180784719	4.42794937526	5.19507293742	5.63448567767	5.26129500469	11.8756688855
USP31	0.78580281921	2.74566874556	2.18522267953	1.95047144706	1.23498223382	6.73035305309	2.04083344397	0.666764122829	2.70139874323	8.29271828633	1.48367256794	1.68018715095	9.93843664785	7.66888847846	2.07319198478	8.38311954115	3.78117364083	7.86477006024	3.55854526051	6.27191890996	10.7399612254	1.77090466456	2.20841470678	5.47487742501	2.495289836	2.30081891716	1.88887979701	9.27585568899	2.22443817382	4.35995821261	2.33230707882	2.17817536017	4.28776408748	3.28701858524	1.44892253897	5.9658467841	2.82900792985	5.96906277295	3.9964375719	2.78116367082	8.22139497402	1.57959327	1.73097623871	1.94059532983	3.98412065137	5.24992685925	6.85124615113	8.87843238119	1.58102711597
NANOGNB	0.0	0.0	0.939667395938	0.0	0.0184470049482	0.0	0.0452541515708	0.0471150574879	0.0137605919093	0.0	0.0	0.0	0.0255955034449	0.039039356143	0.0	0.0	0.0	0.0131418463747	0.0139120041705	0.0	0.0	0.0	0.0147403872658	0.0988026315937	0.0289623538915	0.0	0.0588849303345	0.362957524089	0.0123883843678	0.0588396649447	0.0185369767279	0.0	0.013344920977	0.0	0.0	0.013067041944	0.0799616336182	0.0	0.0597489202957	0.0	1.56698575015	0.0	0.0456852665645	0.0	0.0125293862221	0.0	0.0	0.0362613709798	0.0145669693549
MRPL48	2.59873766187	3.51089115735	5.19892053303	2.40130438642	3.36459743192	1.71628574128	3.12099393772	2.26040557611	4.26841889937	1.64028622555	2.13949807388	29.4944731982	2.40037794271	1.8864185979	3.11879759061	3.30734029204	5.87823270999	5.42173074565	2.72732376151	3.77283535869	2.41795134983	10.3422491583	5.32830383609	6.76293425654	14.4281057104	11.7789180465	9.47376095549	5.01684755711	2.9871145802	11.7692175074	9.8631888957	4.6426447398	4.29678159114	3.1938793964	3.92576470716	6.68251683036	3.42700593949	2.75455876878	2.86158912358	4.33398508497	4.47968648748	7.10861245518	3.71757346571	6.11722499888	6.09145563531	4.81758095302	4.65723297396	2.8219906268	7.7116592532
SERP2	1.35951998688	0.280218476112	0.801115425278	0.10897575422	1.5628739117	1.94419816438	1.40581423006	1.8849690488	2.37052081546	1.58997292116	1.6754938528	0.367363498517	1.55409999458	0.869751744521	0.314894549757	0.205083219278	0.289937746795	0.160825646709	0.936378231927	0.466997670266	0.436373743664	0.102427724461	0.0971320381426	0.434041105683	0.184031936806	0.375934820886	0.820392061066	0.28700578978	0.0408167370789	0.159244194397	0.802698228375	0.255178714511	2.80768965582	0.0	4.51396810137	0.965611679185	0.122318062012	0.348310406501	0.961793283975	0.506767058667	0.50831049415	3.33838778308	0.80636747744	0.078625546846	0.229995837486	0.511267505047	0.629527158986	0.529092354872	0.452520975362
FGF2	0.605999838181	0.623874222101	0.367898463713	0.212201745966	2.11396414254	6.33116029151	1.82054278969	0.605520632559	0.160270781841	10.156635472	1.28881790358	0.69961852779	1.8075242298	0.496505700673	0.138185754596	0.423760602547	0.548776582181	0.784673945268	1.81776402596	0.61881864328	5.01724438998	0.121830236185	0.250617043359	0.337292496652	1.24268162671	0.673240333328	0.498217790495	1.68124068081	0.344965762552	0.389918083718	1.26811252589	0.485727576599	1.34884158099	0.0536058413165	0.840569850569	0.69973768521	0.390726178856	6.13367864167	0.404742272743	0.377742966158	1.18497065825	0.0806451078189	1.45868841633	0.0931804604995	0.369020476275	0.778418371022	0.0958578229145	1.28643569326	0.0975073151653
GPR160	8.45092336664	1.3490962711	19.7347771364	0.594253885056	13.2823111516	5.64152387405	11.1130410897	13.1612605104	18.528109177	0.365387408785	7.37800568988	4.01475951338	1.7341039706	2.33251541761	4.6823646994	0.531891471803	5.50985306115	1.02940041382	2.06340486621	0.524843366435	2.18805508454	17.0338237358	9.7227501823	6.81117224754	3.57970601169	1.67315138127	0.515157283081	1.22878626585	14.1700941459	2.45708725786	12.1025209951	4.48847091717	1.51773181231	1.33838528218	22.1235220471	22.0526557702	7.52420497586	0.589145783832	0.600515516596	6.95305752037	1.53373577667	7.7252070442	5.83253181375	16.984709854	3.05899146796	2.74818460853	1.88283168659	0.600039740451	2.90147692678
TMEM92	6.34877911273	0.138104094116	4.83821822621	0.0937646171425	6.28575298726	2.5337568046	9.53669587215	6.16677759459	2.47524249274	0.125066957538	4.30830097657	1.20593636821	1.04060042109	0.262624962431	2.65564890364	0.183665352865	2.35532536352	0.280598126513	0.219729809824	0.590638618792	0.344542967302	0.792730111402	6.40237146286	1.47863559952	0.190599560478	1.06422596273	0.434020484262	1.77924329896	4.16694753783	0.481874276342	3.13380712727	7.78625396423	0.117096194706	0.507506661716	0.728829857897	0.38983692951	0.456059797803	0.0705797029002	3.07223514689	0.114019629725	2.60128620961	11.0546111831	2.01102830845	5.84270934882	1.13604886297	0.769974662209	2.08637873437	0.767164008908	0.835085222883
FAM131C	2.24126294397	0.0875721791998	0.151259006909	0.693245074022	1.14100310676	0.39767545411	0.62738589203	0.175857436796	0.0513615508714	0.176702111921	0.944377378966	1.88182358231	2.16319622427	3.03919436753	1.64096899939	1.27782157526	0.280683788034	2.79596837747	1.09787877239	3.21161066135	0.319874615086	0.274268283414	0.0	4.51318726668	0.949755779686	2.81555756685	5.60774934854	0.387069340798	0.310467041278	4.84731952275	0.276757825385	1.44541264804	1.13139981708	1.41322921849	7.63122510324	0.801268553776	2.62216337686	0.386009980059	0.892053838818	2.35578005887	0.508099555051	0.973978056825	0.0852603637326	0.118762632782	0.948682991824	7.40008130647	5.15786178137	0.992536895103	3.14577171545
ZNF382	0.0863699817332	0.0806133323481	0.218804680022	0.119888587166	0.190701088527	0.432163327712	0.19583476194	0.0830653699517	0.120199098598	0.752158185668	0.35272199924	0.0707055556086	0.0840978959714	0.0625705884815	0.156246139734	0.0595650111895	0.083471274303	0.0853058868714	0.606493563684	0.651054062118	0.171319888145	0.0348786402256	0.0507942961435	0.306156048632	0.0533825467866	0.165942968557	0.03869506811	0.52704972921	0.030776126813	0.041258728655	0.170834012864	0.0857793179015	0.0898323766914	0.0244485110052	1.00502318317	0.0607355370656	0.0800994010555	0.892127112069	1.11085057469	0.101158253102	0.716115997734	0.015572414067	0.468623140756	0.0390447370489	0.143583135041	0.0235542416465	0.034645056977	0.0978322262869	0.0642050950936
KCNJ10	1.07855791555	0.00351786030651	0.233934570989	0.0305187226062	0.730202368359	0.665215922969	0.496299450289	0.145324093812	0.0259379228187	0.0274772790944	1.35519928366	0.404140888164	0.0657900669502	0.0825065654513	0.032754948443	0.0461158613182	0.284042682909	0.0472912805402	0.367126566887	0.0120012604075	0.0429880101197	0.13221151051	0.39656459593	0.0338613213132	0.0843700235506	0.387784142497	0.0948500168233	0.395565414105	0.872492869728	0.0428513505471	0.0508234661392	0.0714629456702	0.139492620989	0.473770733703	0.446662574334	0.0582178316879	0.0582339140732	0.239832310679	0.0655262672458	0.0986102131755	0.286659151954	0.0632670142793	2.39945182718	0.147895153723	0.12667391742	0.0240880570442	0.0300955614329	0.0538519837802	0.0948545561659
RNASEH2C	3.55900113628	2.80030815226	3.7885609637	2.69153175096	3.6205428159	4.76195277289	4.01351199462	3.08045433546	2.81891140913	5.92186969546	4.11709608538	8.77903973024	5.52277507945	4.30037990634	3.6437651885	4.41732951827	4.28371381886	3.26283216603	4.85341169245	5.61572258999	3.1147624481	5.11075985354	4.05750988979	5.59531925863	12.7791549042	6.11798810919	9.89872721626	6.60363957201	1.78710402962	3.77485018973	5.02071783418	3.12056473592	3.27723753569	4.82293419042	8.27713910863	5.01706194825	4.54631200759	5.04001442885	5.8721730175	4.74548239102	6.55617471851	8.84341683451	8.19315888067	4.59684390784	3.96531180998	6.39888837124	7.33819346152	10.1890561818	8.38764676978
HSH2D	2.38774110124	0.438376329661	6.45027242008	0.965030210337	4.97314532751	1.64872278583	2.67556847488	2.52778245599	5.26341020685	0.139816061881	2.13905199384	0.828795912433	0.314271805393	0.291772657035	3.7143841629	0.84832297684	3.96409390811	0.291151070316	2.35801920012	0.417502352321	2.4222633167	10.8833142972	8.68744114189	0.342843387028	0.660973249193	2.49118794445	2.77259642492	3.05757212786	5.00969420297	1.32319549348	7.34766370508	3.9294714572	0.6197965682	4.0105595033	9.55244829181	2.59149282905	2.53987610398	0.828751385675	1.87551825641	0.153603254367	3.06349041909	6.96591660322	20.3097563264	8.54611257053	1.38456723591	0.518479026757	0.32094278972	0.713015796428	2.48458567685
NXPE4	0.0723096035695	0.00860843023687	0.0371722680813	0.0	0.116029358446	0.040094239212	0.0189761976305	0.0395130440513	0.0346209621685	0.0134477335411	0.0	0.00711481096748	0.0	0.0	0.0240460391275	0.0	0.028178541827	0.0	0.0175009539288	0.0146839277246	0.00914734115515	0.00829564262753	0.0	0.00690506910583	0.0121446393803	0.111639143142	0.0148151544559	0.0304394335968	0.00519475941821	0.0123364715915	0.0855031977872	0.00582914734832	0.00559585914291	0.0	0.0343714472671	0.00547933751421	0.0167649564706	0.0337290273838	0.0	0.0	0.0799146872993	0.00814833945495	0.0766278997208	0.00583724105302	1.02976146439	0.0	0.0	0.0050684332684	0.0
TNFSF10	4.5485093362	6.97514109348	33.9950099421	11.8326105163	8.24286861444	2.85167361395	6.07468901641	3.32835390348	20.196491668	5.36857297531	2.77063366502	44.6171106879	133.522042744	90.2736531743	33.0420064734	50.3858860642	9.30135288368	29.1487552673	49.7824385253	44.8542367813	37.8879328126	21.0744124787	27.8400374317	19.0598517009	23.3265616922	56.1835854677	63.4629259336	139.032830773	11.517737418	113.408020025	40.2970709515	29.3374171662	43.1423773492	14.7845304311	11.4354547315	10.4663093008	39.2488098415	6.86915485102	39.9116009264	1.59497254761	52.082823161	10.7636983384	76.6390999044	119.664799632	93.7534467179	14.3474143767	39.1809327561	14.2932795308	7.74930473204
EDDM3A	0.145223465665	0.0	0.268758604546	0.0	0.0155352214373	0.0322094111107	0.0	0.0198390701678	0.0	0.0	0.0443030950004	0.0	0.0215553589828	0.021918103387	0.0	0.0	0.0471604657782	0.0	0.0117160517945	0.0	0.0	0.0333212163479	0.0	0.0	0.0121953829989	0.0124561779952	0.0198360749539	0.0366799414316	0.0	0.0371640502123	0.04683297463	0.0117070062344	0.0	0.0	0.0138060242226	0.0110044633642	0.0	0.013547982587	0.0201271200402	0.0	0.570656659044	0.0	0.0769480720038	0.0	0.0	0.0	0.0	0.0	0.0245352668615
TGFBR3L	0.0515849843407	0.196517515592	0.116680709032	0.159830737554	0.18762161563	0.343234192938	0.121836952267	0.0281882303044	0.0493965311151	1.07447036172	0.0419652008052	4.51731832097	0.091880428593	0.186853277159	0.720477068131	0.697710268567	0.0871099843483	3.60891918852	0.0416167143228	2.07412416304	0.0717818892165	0.165704914279	0.246930656334	2.16744471286	0.164613537141	0.43360810115	3.12137518381	0.147663378996	0.0889414086141	3.8899189707	0.310531042863	0.0998030003779	0.0958087862225	0.159709575602	0.127505372784	0.0390890733616	0.538198231551	0.173246167831	1.37982958399	9.22919708654	0.215372542266	0.104633063436	0.450991330324	0.124926969634	0.11993829344	4.71733743235	0.161655984031	0.607449721242	0.444475132882
METTL2B	1.90032081	2.79755742877	3.51683914682	1.63953008071	2.57082479286	3.10967093474	3.01957303796	2.15914576756	2.56311566312	2.67213180362	2.13509540099	3.27670410554	3.66165312924	3.57986865987	2.81546375095	2.57130327708	3.45435562812	2.99360122268	7.62251468218	3.18131025512	7.70877097443	3.13725003763	4.42745626669	4.13170626412	4.7115793381	2.41312471372	2.55133247839	3.01642925081	4.90473189735	2.94948968545	3.77166089328	2.88636073918	3.36805715905	4.00517660887	3.74536223873	4.63430416167	2.95785475858	5.29467966751	1.21408672856	3.90424453945	3.93855828159	2.66892948916	2.42209420023	3.65552096386	2.40787364409	3.29912610732	1.99353517578	2.52755384861	5.95911427288
CRABP1	0.39377057533	0.0375025873159	0.340075716628	0.113872023291	1.11205902337	5.20517706865	0.268676586693	0.301242195358	0.0	0.761604872995	1.58567603163	0.0464934626062	8.65014602322	4.35031310639	0.12221587057	0.0117053303581	7.2121317741	0.756231866764	0.0381214132407	0.0	29.3796707507	0.198769612323	0.0	0.0601638045354	0.0529080664242	0.2566875834	0.36573886841	0.212174807234	2.97596938114	0.241847021623	0.0507946764114	0.165065251045	0.743539217415	16.562785966	0.928382136395	0.525155599096	0.182591142225	13.6213709036	2.55407680679	6.35834541392	0.522221959603	0.230738325412	0.31296477926	0.343303841629	0.194552473473	0.338500823228	2.94923679547	0.0	0.0266107577138
NSMCE2	2.89567506381	3.41149413644	4.7473348582	2.66255600756	2.51726682367	2.32539348751	4.01397969788	2.50742366377	3.52601940761	2.6711308217	2.61623773445	9.28711190284	3.50050814197	2.13486064279	5.94136545175	8.94585449378	4.90087586967	7.82289605524	9.01118325102	4.47058586305	3.29100140822	11.5903690092	4.18384528588	5.82246231324	4.83044809054	7.00591921791	4.63910482952	6.10196762886	2.92646276838	5.32605197837	2.80498358682	3.66323615039	4.24504568676	3.45191457271	7.11389670798	2.66279315716	6.07407657097	2.88311125126	10.9616595715	7.98781651386	8.84215536615	4.00698883448	3.67124113846	4.76586434536	8.10042622635	6.58009634715	3.96979751196	6.47298407481	5.18153090383
ACBD5	7.04022330553	5.12466292076	22.8352891166	4.62322200966	9.6384693486	5.03160962613	10.4468396169	6.04191597196	27.2888467233	4.62275916276	7.60126982354	5.70014531745	5.62718402222	5.13322131756	14.4575778766	6.66929072484	14.8668626425	5.97755273823	10.0460520439	3.32800085475	8.2768589505	16.2111147994	21.6004643532	8.17685771925	4.99715234856	7.51637583241	2.96673891656	9.71866558911	20.8581677281	19.0833954363	19.7479150168	7.29795645332	8.97473260579	19.2844314601	20.4445709008	13.0963687986	7.08078925233	4.77693311356	3.98724188052	16.1551024854	6.59539028474	20.3425783176	8.06737423809	10.2833197291	12.5965048628	5.38302270019	4.9030914569	8.01597246075	20.2098020352
IRF1	3.53963344018	2.24424061113	32.6294966274	2.22864859931	6.20858680782	4.99504406533	3.48405324327	2.39173104145	3.12381492424	4.12125011573	2.06789055784	15.3932826122	3.0957464405	6.05203126002	6.99356494262	19.9724439292	15.3098364301	3.70015180617	38.1134311574	4.99558555625	10.8898721128	10.1807766239	26.5727790623	2.65046283301	10.4246834417	17.0877839421	21.2196418178	13.2373247796	7.53790697527	4.46155399671	10.8910716029	7.1489353698	8.84314646393	4.91841015741	11.5974692701	17.2785031519	7.54870271486	6.97472865418	8.76220712437	5.13159483337	33.3121899408	8.10847433888	31.1238918351	19.3104705987	10.0279655128	2.83860802825	7.23521940375	40.8340558615	15.3078358158
SLURP1	1.27425478078	191.332124648	0.389291249974	651.707401681	0.0	0.0	0.0	0.0	0.0232418191094	0.0	3.6726193241	3.06640403189	0.734929362414	1.64844953546	253.01972259	0.0	0.20808567526	4.0842019698	18.6100646627	0.867472855001	0.792164854282	1.30315740248	0.149380237431	0.139065777243	0.831602485388	125.78408591	2.78480761783	0.367823993686	0.083696570738	37.864146175	0.876657469238	203.073458071	12.329240781	88.8223168952	0.332270124866	0.110352020887	73.2342469596	41.4911129516	1.21100046275	0.313536287822	5.25755304953	1.28001763762	0.0	0.235120156381	73.2427087213	30.0020889537	9.35557666986	4.04223126553	0.147622806759
DGCR6	0.252650744285	0.322011240748	0.0764002431204	0.38680131971	0.387919970645	0.14503416702	0.0975045502535	0.296421044406	0.0118594230917	0.200844532737	0.265986958809	0.409446419075	0.822808852711	1.06768904766	0.115317711399	0.205430549836	0.127413919743	1.46334034807	0.280564038498	0.639814059453	0.635458593166	0.194370595817	0.680926335047	0.939510631229	0.536659428033	0.453805408354	0.702371212749	0.260258892682	0.106768002866	1.36917954659	0.290761392662	0.668520781893	0.637165450652	0.164331674956	0.630141893494	0.103607587227	1.10607134849	0.659958225885	0.387234773589	3.4972881473	0.259148153905	0.324897614858	0.236240232463	0.278337225034	0.464327814566	1.63442140499	1.15036880525	0.189592346165	0.263642213325
KCNJ13	4.09796521889	0.143856498439	0.437533952614	0.0434089617077	2.34925737252	1.57308946202	2.01987504771	2.76324193811	0.213813805828	0.153074688111	5.53489563485	0.0878799845768	0.167660434977	0.18634069119	0.273714520629	0.0937055536089	0.0682456454728	0.0520508937199	0.288221958086	0.0711260456127	0.14953920916	0.632873656484	0.0943097602457	0.105357391332	0.0485316433953	0.117164224462	0.0789378501776	0.22116390618	0.196266630945	0.103078119786	0.25414400576	0.105882144058	0.13417092031	0.191706671343	0.409561714207	0.226924085141	0.103537825727	0.372498982437	0.0910182578236	1.504405456	0.574184925463	0.0710441044316	1.05783567176	0.161164323518	0.171779273986	0.124589695237	0.0617409653487	0.09942948314	0.0887621176009
CASTOR1	0.448541395157	2.08170088235	0.333795054918	4.67664970904	0.34730215179	0.410564425493	0.298947672795	0.334583823213	0.549957640303	0.56847281762	0.480735368437	0.218566682004	0.312803896615	0.451312585855	0.738693271186	0.173546655087	0.110979945324	0.438414100819	0.303277637894	0.266027210623	0.828607201616	0.320185824896	0.228830287237	1.25098427875	0.368299678338	0.977079657748	0.696296073896	0.604217214391	0.106388521544	0.869701030842	0.318382363581	0.647411087302	0.330585669868	0.327495194669	0.368207571	0.146744879632	1.47902814812	0.951136462883	0.536791610802	0.968765472563	1.12607147565	0.205388005723	0.890297039209	0.137938300048	1.00977909907	0.451641898796	0.914775067683	0.16767912917	0.096228996394
CRIPT	4.42772794134	3.35902225158	9.14234007748	3.65205434124	3.91989851339	3.95523016156	5.12067246942	3.31221061796	6.79843628354	5.00881078226	4.08022682393	10.2214997051	10.8098526112	9.01463092781	9.0578546873	6.47206500702	5.7078821823	9.73678936064	11.1794877309	6.10174820337	5.41962818875	11.0351320306	10.5818195408	8.86458805287	8.82124766985	6.18644032438	12.9215104536	7.58926750705	5.99764691047	7.163258214	6.05295624232	4.6081629007	9.92033078544	8.74505028765	9.93401394695	7.19623582672	6.07444582697	10.7226066292	7.88866791097	12.7542301416	7.91944877746	5.73272429317	5.72765873409	5.69918038724	8.37335309787	9.09698458448	9.79420647708	4.80301044163	12.7479297217
TRIM39	1.52667628762	2.06203885327	1.81126933977	2.1482017629	1.92019527725	2.32713757447	1.93281059618	1.57747366637	1.62729581894	2.574232234	1.68231201231	1.201722887	1.88698397492	1.61989617389	2.59688687541	1.21294754688	2.08647899603	1.43284064558	2.87238444083	2.03925912873	2.0483301649	4.23747942578	1.47425498403	1.61514402875	1.20590578941	1.96499597512	1.94121293103	1.72936463099	3.98294472388	1.01342829683	3.79944419948	2.30031037525	1.36332925301	1.78426401939	3.07163130634	1.9855843319	2.04223828711	2.64823306859	2.00303660308	4.01997887931	2.12694850182	1.53477232199	2.13261872891	3.16395730931	2.2158216569	0.932524829366	1.71943669868	2.25953417652	2.14472254296
NUDT1	0.747279849598	2.23298073827	3.48044319012	2.71669998862	1.12715342657	0.977870334548	1.51003568636	0.602309620485	2.60589319091	1.51945896305	0.96507931694	16.6246005606	6.78817698719	5.72945296353	10.4868073918	8.00809019193	5.36311160207	6.0879650423	6.92704145356	5.69569421286	4.28233235075	3.57497805848	4.29255852845	6.22259886431	20.4201753712	9.39007163009	13.851029789	11.0981971286	6.31335269708	11.1618043191	4.04862450915	5.46988471509	3.00138303213	10.8987750397	3.97835132783	6.73848560987	13.7045949685	7.49427402757	7.74693138838	3.67628413083	8.64414988841	12.3786629787	5.43446218083	5.67655098243	11.3587237032	18.3192315629	14.2206444334	7.21265176144	15.0050154534
ASZ1	0.0	0.00607505207255	0.0944381784978	0.0	0.0	0.0	0.0	0.0	0.0	0.0	0.0	0.0	0.0	0.0	0.0	0.0	0.0	0.0	0.0041168638769	0.0	0.00322768334724	0.0	0.0087240008157	0.0	0.0	0.00875386864658	0.0	0.0558516432827	0.0	0.0130589501072	0.0	0.0	0.0	0.00564250096977	0.0	0.00386682122129	0.0	0.0	0.00707240074495	3.27399399642	0.482503936356	0.00575036157947	0.0135192615902	0.0	0.00370771722789	0.0	0.0	0.0	0.0
PTCHD4	0.0490939188423	0.176237530523	0.0496989705914	0.0187215296992	0.177753301495	0.113911938966	0.0356779640016	0.0288906219809	0.0168757964134	0.0917703261103	0.0491552979877	0.0208084513924	0.0695063521691	0.0729559122203	0.0200933291994	0.0359231772705	0.0922238986759	0.227940083354	0.041435038112	0.184052553612	0.026752924943	0.0589219770247	0.0154949174233	0.686630895358	0.0507414621975	0.14770568108	0.109355127916	0.0737637377332	0.0303858807615	0.0283486255145	0.0324764108406	0.048709467701	0.0490980702817	0.0233841719734	0.106269317992	0.0434970704697	0.0595387496986	0.11555693782	0.119333955201	0.0585405014118	0.24856344082	0.00340445397741	0.0120059503885	0.0292662601453	0.0614634522884	0.105227844117	0.0473383179044	0.150352424634	0.0102084150704
DLG3	5.00731444567	7.94271236352	7.07888030506	4.8538935016	5.87861176605	3.62639206123	6.54090952874	5.2436073749	8.43619366152	2.99007886554	5.20495284382	2.946810665	4.9351370868	4.26583601995	8.59565888401	2.05528380344	6.85210424053	1.75360549207	12.355979138	2.04750748805	8.03131888791	11.5543717799	10.7515302302	3.88053087735	3.40081874449	4.04648247785	4.53333338365	2.1152224257	7.50182532168	5.32553164152	8.74732376822	6.26886005688	7.50240773222	11.4957037446	5.39298261214	6.18276318472	5.03210619846	3.92123937214	2.60598221712	3.05442462871	6.22902589652	14.3263763571	2.69147316246	6.52866686958	5.96024052658	2.46916347871	4.87079124837	3.27325287553	8.05805225959
LGALS4	26.8979320559	9.89079342772	228.996793571	0.567970158193	32.6911335599	7.73793047338	33.2010889823	10.3561746419	286.271691527	0.582848667455	10.1802817395	0.15127513769	0.302805934232	0.232041864288	389.441231322	0.0527337302635	81.4051759204	0.401077226807	1.49796255719	1.1807931975	2.19176173276	666.683199425	202.736683897	0.35009875142	0.859075975704	0.243453526519	0.104999956684	0.204117980315	224.287736569	0.635568486693	200.421582132	61.0115299428	0.0686418336074	75.506305359	214.142976381	245.128527829	0.507265115802	1.00952190399	0.290937710418	1.13306917232	2.84643325782	301.914821189	40.9195591886	158.146617367	4.11601469366	0.0131463914008	1.11648362385	0.377177665603	0.349662338126
SSH2	1.77395393167	2.09563999847	4.77524012975	1.95769666004	4.00503380923	1.78840404886	3.17249800366	2.0810819547	8.631074792	3.55133865389	2.32744102863	2.73414601164	2.3071500155	2.56503349988	2.83269512012	4.30991136485	3.25505963576	2.32380323278	2.30085768658	2.12951425695	7.1073469545	2.60584571154	3.78244907749	2.38226691474	1.1750978909	1.9237681703	1.2521884172	3.13536112943	2.20304934522	3.14817058439	3.40448015059	2.47608753084	4.50630080685	3.66927031555	4.41543986362	2.49576044573	2.46918169624	1.36560827654	2.58840303144	1.98308966563	2.93698307526	3.35917943792	4.91171511808	4.23402020443	2.02532142076	3.73885783556	2.55411326089	2.57641431597	3.52312459794
ATRNL1	0.0716434778445	0.65769055446	0.0982128858224	0.0460402765181	0.156686877127	0.755655604029	0.0522260732323	0.026099363075	0.0381133658237	0.140147175835	0.223418559906	0.0516946347769	0.394638162794	0.132157863816	0.0194125749511	0.0260295854034	0.0299870282502	0.344582850567	0.665331969812	0.059272308013	0.0251752072967	0.0219179254927	0.00544362021582	0.837698608126	0.199209048858	0.0314079789414	0.068500484614	0.132699694465	0.0709129078316	0.0407427545589	0.44325904052	0.0372195567709	0.331426491727	0.123228683129	0.379900357291	0.061527092753	0.206708636743	1.72884062649	0.0617827190484	0.174813076437	0.584552401374	0.0125584291213	0.00843577703054	0.0179930103387	0.150380693144	1.05713544749	0.0361718428437	0.147304437404	0.00672447129728
MICA	4.34278114187	5.81388339428	5.76237146356	3.05333424302	5.87633749494	5.89547642633	4.27485775166	3.32231255228	8.22815919678	4.82352617488	4.95275551179	4.65034004377	2.43243101682	2.75532881867	3.60404372532	5.45607720496	3.75084617498	5.07059911223	6.816782922	8.87879752338	3.48695993096	7.53535706343	5.97314346713	8.5194632656	6.36353653739	4.62732395047	5.71244041859	5.23191862	12.5595631793	4.17703052707	6.36302314192	5.15752012459	3.51041893616	4.28370112915	2.21229097701	7.2720224272	4.05788534193	4.3418842602	6.9545990322	6.63314532133	7.51020546849	6.55207429163	7.91913695262	7.3924792538	5.54395408434	3.63364201324	4.98152467806	8.37159453173	1.0022697645
EFNA2	0.0412027588306	0.098103448906	7.15075361283	0.22128164213	0.0176305937703	0.146215113872	0.0648770002235	0.0450298810764	2.94595567653	0.0306506297675	0.033519096112	0.113514597322	0.110082241633	0.111934760869	6.50373144266	0.232712821776	1.3594439091	0.12560226198	0.465370466169	0.914797866106	0.135518485744	1.41808285063	15.9758150027	0.0629532749248	0.110722254919	0.0848175154955	0.0787903946667	0.0277515257618	7.2343073591	0.154647875962	5.27954193031	4.23824466059	0.0127543133046	0.747170584158	0.109677151332	7.14355493017	0.133739834521	0.0615012739567	0.17131381678	1.08224532984	0.465481299433	2.22864382395	1.13524758285	12.3465582983	0.107773845871	0.0610681511328	0.0903842625151	0.127074007118	0.974559414481
RPS14	55.5327909119	184.12280255	134.208922882	147.738951335	55.5738392681	75.020701579	57.8060687237	74.8256945635	59.1796967305	65.0520111859	62.7476999741	184.150475866	129.351244905	82.9527667362	74.7666500345	88.0067864729	104.264074367	91.4749554068	157.974490486	71.241663786	43.4749803813	116.202165256	108.386177859	86.9811815638	287.353177827	89.0623826462	90.2140432703	77.3191128354	85.0286521298	62.9981686238	81.6786556931	82.4654504032	89.7932567172	93.8472706903	59.450174379	163.956083307	104.973206762	144.765414567	114.330902811	64.2092026432	119.675022954	181.888226751	167.889101793	88.198279271	103.532838569	87.917664211	75.0231689667	73.9907422802	119.610908109
DEFB104B	0.0	0.132526936672	0.0	0.229943912818	0.0	0.0	0.0	0.0	0.0	0.0	0.0	0.0	0.0	0.0	0.0616982000388	0.0	0.0	0.0	0.0	0.0	0.0	0.0	0.0	0.0	0.0	0.0	0.0	0.0	0.0	0.0	0.0	0.0897398271488	0.0	0.123090857454	0.0	0.0	0.0	0.0	0.0	0.0	0.0	0.0	0.0	0.0	0.0	0.0	0.0	0.0	0.0
CCDC88B	1.02787307292	5.84907340708	1.9533899712	1.68302604392	1.68499252148	0.737012103064	0.92624617804	0.825839695089	0.801495429244	0.728553684172	0.78846320807	2.62861904964	1.03104009135	0.655952717082	1.0342798611	1.07569751988	1.6631867656	0.818394246379	2.1083324203	0.715465609622	1.00341589162	1.10060205578	2.39435129337	1.3123162161	1.75472545867	3.3445667731	1.22190436006	3.93098813447	0.936018202782	1.38047205025	4.19770961658	2.22475275479	2.25339827137	0.301004500479	14.1123369955	0.798087114543	1.9739634478	0.92650735365	3.0963294751	5.64059346406	3.91454388204	4.58868293421	8.73643942427	1.99444884832	1.99837769651	1.86431220909	1.7297015654	1.34356555082	0.569342767082
IL1RAP	0.524374442826	5.49998253439	0.702609898067	2.41087478675	0.951077331857	0.51473052292	1.11864832796	0.617448576106	0.883313801082	1.6677004651	1.22746941563	4.09166204403	1.65506663943	7.38830004374	3.86704331854	11.9633053876	3.35037937538	6.54663157929	2.0327968205	11.2164029318	2.69703829782	0.566652394551	1.99999303784	4.36775791042	1.78981859288	5.66999122502	8.87771789581	21.4223710856	1.29978247093	10.2517183636	2.28964540944	4.20317886638	7.84791502733	1.42148747177	1.64540263577	4.67386541816	2.34367216057	8.57443120405	4.75436602337	0.887149271634	4.10278741078	1.68959533925	1.15440083416	1.31197169317	4.93187341843	6.64777495055	5.75145920343	5.26335044249	1.30659211777
SCRT1	0.0	0.00492723858226	0.0382975677555	0.0	0.0177099057825	0.0275386629528	0.00543073769181	0.0169621687516	0.033026877115	0.0333542224082	0.0126262062227	0.0203616513928	0.0153579793758	0.00936985869851	0.00917554602324	0.00307578540502	0.0241929819946	0.028387640105	0.0100170847706	0.00840469321734	0.00523569698825	0.0474820719856	0.003537848968	0.00395227956494	0.0243294502325	0.00354996128629	0.00847980393967	0.0557527344756	0.00892003013092	0.0282442847869	0.0222453531254	0.0100093509244	0.00640584457587	0.0228820659862	0.0236079726188	0.0125449135149	0.0143937288353	0.0463334551349	0.0315488212643	0.302966157346	0.249034664161	0.00466389474492	0.0328948426362	0.0200464975883	0.0150359265725	0.00613428689336	0.00324253071965	0.0145051880915	0.00699245366758
OTOS	0.0	0.0	0.0747940612651	0.0	0.0	0.0	0.0	0.0	0.0	0.0	0.0	0.0238594358491	0.0	0.0	0.0	0.0	0.0314988041197	0.0	0.0	0.459595554891	0.0153377510997	0.0	0.0	0.0694682068647	0.0	0.0	0.132486528529	0.10207828662	0.0174205653048	0.0206851070174	0.0	0.0	0.0	0.0	0.0230528497484	0.0	0.0	0.0	0.0840190243537	0.0522074376932	0.208438980258	0.0	0.0	0.0	0.0	0.0	0.0	0.0339938640606	0.0
TCL1A	0.00874360870533	0.00832738577923	0.640064562749	4.51519450902	0.0149655040143	0.0	0.0	0.0477787982351	0.0	0.00433623250587	0.0711306400052	0.0412951774311	0.0519121682122	0.0105571544489	0.0	0.0	0.0181723869922	0.0	0.56996286496	0.0047348443155	0.0442435127875	0.0	0.0239168716459	0.0200389058264	0.00587407311709	0.407978824535	0.191086339225	0.712584962365	0.0452264676182	0.793592086533	0.29325066091	0.0507495578845	0.189460874961	0.154689315495	0.398991630262	0.0159013511314	5.31127091995	0.646031550706	4.70668111428	0.0150598377961	1.20253257841	0.0315292634008	3.54879105198	0.0169400076892	0.0101647167294	0.0673879946802	0.147962941376	0.480490193934	0.00590887352634
CDK5RAP2	3.56490111723	4.59589742963	3.8750075977	3.46468218758	5.97219223113	6.67119693282	5.955264522	4.52770093523	5.93707427104	7.1785589222	5.38523018868	87.1757036313	14.9861901201	6.35342541711	4.3772975463	9.88795588946	5.43996534185	40.3163398851	14.1929576468	14.0405269581	9.59449368195	2.55089282538	7.00441414004	7.47820422718	7.9666557215	5.51917306027	3.75979812845	5.45796800726	3.92043082084	12.1360938816	6.17478832111	4.37167835038	10.8274161976	4.75249160301	6.83122489428	5.5390737084	3.57949284143	8.71707037469	3.97732558233	3.14021522554	5.041617835	5.88194673839	6.06749288477	5.35726174652	3.7260443123	6.78080999963	4.54279937045	8.38431846418	6.61398503174
C9orf16	19.3742586223	42.1807643068	27.9429172808	40.2575481373	14.6475545879	14.4748453995	15.3858941882	12.8817159614	33.1846609338	19.1991155664	17.5125176429	99.4843726245	24.800510496	21.14863553	75.8789113659	24.75740757	18.6420043335	41.8120256791	52.90224577	47.1196550218	20.8690314105	41.0044031665	37.3976839841	38.9028228136	30.6469974762	44.4997408562	51.94326863	16.5037004589	40.6114570288	71.8953086034	42.508053684	60.1442584981	26.6619557262	70.6026421359	73.8175967581	25.4863768788	45.9282640075	34.362134622	30.8393800456	40.6435844814	8.80571380498	86.5017862048	63.1022109357	51.1267506838	37.2582860112	48.25985968	71.1544862592	24.7690399844	32.4661811557
KRTAP23-1	0.0	0.0	0.228635874483	0.0	0.0	0.0	0.0	0.0	0.0	0.0	0.0753782516832	0.0	0.0	0.0	0.0	0.0	0.0	0.0	0.0	0.0	0.0	0.0	0.0	0.0	0.0	0.0	0.0	0.124816104019	0.0	0.0	0.0	0.0	0.0	0.0	0.0	0.0	0.0	0.0	0.0	0.0	1.54741599088	0.0	0.0	0.0	0.0	0.0	0.0	0.0	0.0
DIP2A	1.69303920059	4.85107045921	3.79925915172	3.82123379219	4.01593896658	3.22151844285	4.27349303626	1.62492038109	5.77413397041	3.79336191223	2.75814788731	1.75949479901	3.16709946481	3.42237919061	3.616551245	2.45036935341	4.99188781864	2.9717808333	3.49496902884	3.01986882618	5.14965247726	3.24006983906	4.77109922459	3.30177667879	1.2507594519	2.66881124742	1.87759488989	4.08728778361	4.87178309697	5.11158793038	4.35921134403	3.64200585805	2.85967471959	2.33575275355	2.95473359212	4.58266375457	2.52503468308	5.31145974111	3.20268844814	3.39172163677	2.96656381949	1.79797735099	3.805302669	2.99327365982	2.89028550493	1.97838467114	3.80250599257	2.11222329931	2.76193048423
ALDH16A1	4.02130673211	6.02754943083	8.32263144137	4.98558072401	4.86123277521	3.33969900657	6.8644933806	3.42382271304	7.91108372693	2.99039593897	4.23397512944	9.67841082881	12.6950665097	9.7921097764	7.13576957507	6.53143063879	7.87202129106	8.73115345789	7.27522909633	4.12493762826	10.5789355084	9.84321146533	8.62411072452	8.38623245503	6.12449612652	8.10465795412	4.99002034905	6.08347454214	13.0658179392	10.1608738481	7.53925153812	9.11349209941	9.30924499624	9.75898676233	4.896583176	12.1172793526	12.121377668	7.99167859944	7.40460403559	3.73508628381	12.4469836337	18.1259311008	11.5126281367	9.97730332697	8.52984584592	9.99554238215	8.67221161216	6.18160443586	4.20868075426
TRMT10B	1.8827619337	2.81314549296	3.80977356378	1.46543111222	4.16826361145	5.0957064053	3.40852501151	2.26638879466	5.23882442592	4.77348088314	3.47952427178	5.18705467358	2.9727667956	2.59037797134	1.68774500518	2.68887285039	2.13020829082	3.36046090955	5.58704825409	1.28183106268	2.05727085755	3.64379010884	2.69629764918	1.57382089034	3.49670906306	2.58382681189	1.94179324318	3.30810581342	1.57997719557	5.65610650448	3.40249894538	1.8697101984	4.5737830852	2.77577184832	6.02338146192	1.91051460362	1.48669071856	4.82639079883	1.8114513377	5.24610973477	2.3722895206	3.54834026695	3.02171534744	1.70930548859	2.43857441788	3.03316514785	1.67171239481	1.57215690739	2.76599606523
RMI2	0.484967607317	1.57177633815	4.87601343127	2.93646719691	0.662815025255	0.378874974122	3.33561297545	0.411354048752	6.16418476622	0.258459364526	1.10703609321	22.7051108659	14.1731712546	5.91674372619	3.68439447503	9.26084481084	3.96781724054	6.87994876632	4.99401804505	5.60517215917	9.34345019276	3.80659428986	6.78623744681	6.15453334383	15.5172003406	4.66878396106	13.2760293963	8.10757074924	6.91398437655	14.8534155264	4.17057955859	2.56743618768	3.56707119126	8.4774555666	4.48109504014	4.06322596151	5.26955602813	10.145216908	8.90831847258	6.9940763762	9.01644387761	11.1974293749	6.266873481	4.3707017741	11.7596477168	8.2135012783	7.14070571268	4.17658229292	7.90484331252
IFNA14	0.0	0.0	0.0324863094384	0.0	0.0	0.0	0.0	0.0	0.0	0.0	0.0	0.0	0.0	0.0	0.0	0.0	0.0	0.0	0.0	0.0	0.0	0.0	0.0	0.0	0.0	0.0	0.0	0.0532044402988	0.0	0.0	0.0	0.0	0.0	0.0	0.0	0.0	0.0	0.0	0.0	0.0	0.116400988975	0.0	0.0	0.0	0.0	0.0	0.0	0.0	0.0
MMD2	0.0	0.0	0.710786222931	0.0	0.0814181678247	0.232107599409	0.0166445723742	0.00866450874727	0.0	0.0589769822575	0.0128992790796	0.00624060670019	0.00941408013969	0.0047862525036	0.00703049238074	0.0	0.00411936915191	0.00483359880854	0.0	0.0	0.0040116988886	0.00727634833875	0.0	0.0	0.0	0.0	0.00433160030927	0.149516127847	0.0	0.0162310146304	0.00681793912902	0.0	0.0	0.0	0.482371065296	0.0048060855812	0.00735251436453	0.0177508239005	0.0307660904264	0.0	0.755473572	0.0	0.0	0.0	0.0	0.0	0.0	0.0	0.0
TPP2	5.17433606329	4.56951974765	7.67120991365	4.22499803615	7.27539821101	5.98538346678	8.65651866647	4.59484853151	8.61570998706	6.92578791533	6.01848228283	6.80804902227	9.31424236978	7.36457525371	11.2157678189	7.27322802392	14.4206045749	9.80652867989	7.54437560407	9.05674737462	8.73389745658	8.36051130932	11.3736059687	2.98624808094	5.06546936959	8.58325118303	8.1600036402	8.2203106006	4.80603261658	4.60208400282	8.01557597377	5.30891753052	8.14392183509	6.52376986938	9.46935408432	11.2813335111	4.0279843949	9.08058749833	9.51093613584	15.3881074654	7.65174451373	7.2253565775	7.36124494379	3.57722851552	5.71237208412	5.22544395716	6.99786536749	8.53238687699	10.5705756796
CCDC144A	0.0464715556604	0.0119619906221	0.129133393068	0.00207549272459	0.00967383408659	0.0902560836781	0.193809931093	0.0809863828649	0.00641441956148	0.376844957554	0.0194135558909	0.0	0.0201338906547	0.0303299464831	0.00334135825727	0.00149343351478	0.0332825761763	0.00612599494378	0.00486374962714	0.00680143382336	0.00508433738111	0.00230547025612	0.0292023681422	0.00479752809839	0.00337515803413	0.00948017093085	0.0096071032428	0.0203028636371	0.0772375892657	0.0231421777404	0.129613551783	0.02510997155	0.0046654927378	0.102214597421	0.432718547074	0.0220803291953	0.00232960303519	0.0468687435637	0.144828373472	0.525679862961	0.24677069486	0.00452906546089	0.0159719401673	0.156546885054	0.000730062527526	0.00595694980599	0.0	0.00352146381843	0.00339515384939
ZNF593	0.919563003063	2.32274460275	2.03886469665	0.966240544699	0.872498065324	1.03749378442	1.88859733779	1.0705186605	1.45482380597	0.793113773671	0.796866814062	2.00627848225	0.676514280468	1.04995110903	1.09908593157	1.41429833581	1.70864103482	0.968928983249	1.21279105478	1.30985740146	1.21890425342	3.23826517187	2.59735269684	2.30601772583	3.88123675312	2.01641067897	1.23964820262	1.25891334772	1.36144924096	2.40099524398	2.37239184981	2.49461579319	0.544549188496	3.65160104298	1.35311742312	1.09065708987	2.81795262197	1.20101203305	2.92017655043	2.08309277851	3.22066540048	2.82033774512	2.46797368823	3.3888675914	1.01092161289	1.93178918083	1.49097066171	1.74870276165	1.91158704549
LCE2B	0.0	0.304248931411	0.0	0.0263947056789	0.0	0.0	0.0	0.0	0.0	0.0	0.0	0.0	0.0	0.0	0.0	0.0	0.0	0.058429679715	0.0	0.0172992024337	0.0	0.0	0.0	0.0	0.0	0.0438408617676	0.122176608723	0.0860660063658	0.0	0.239805284785	0.0	0.0	0.0	1.94984365619	0.0242958955682	0.0	0.0	0.0	0.0177098923883	0.0	0.0313826195767	0.0	0.0	0.0	0.0	0.530295069248	0.400441947371	0.340355232078	0.0
HOXA3	0.431332410865	2.89289436809	2.05397067919	1.57183966276	0.913118176887	2.32821083057	0.366988468597	0.297724271771	2.09560137275	3.64324897791	0.897554365665	3.35949279036	3.77663555456	2.65606335694	7.533184015	0.0728823994961	1.00734360621	3.22212680595	1.81390112343	3.26513808388	2.46746872255	0.837584411443	1.95606239841	4.15187886151	2.84589429819	4.67946729185	4.01370953432	12.5381341833	2.03797553866	3.135623956	3.5961003016	2.81098650391	2.2880930022	0.907687876625	3.05600161581	3.95794206414	1.26321182696	7.25492579754	1.03702812502	2.4320833637	6.16417034744	2.01380173121	2.40574412297	2.05545578978	3.42296953892	4.71866200743	2.72332142945	6.48462956186	8.4808719671
CUEDC2	13.4030356764	17.2881482746	14.4977058059	12.4698160512	15.8901220307	17.0131044746	13.2409577187	13.7854420524	16.9269411404	20.1675717059	15.4204577925	33.6777964724	35.1104052614	23.6726692949	9.82277292402	15.2536454061	27.1872937662	25.7808961312	21.5277722156	10.39216507	20.8296327496	13.495729783	14.4489409969	20.4889391571	53.914406325	19.2393696843	26.2277232998	17.914956182	7.7826252124	18.6049499558	14.3720515126	8.96521210854	23.101882269	24.2634135274	19.197130017	12.4477548478	15.6401727444	23.033806007	13.8090502839	15.1078970235	21.8721745007	34.4633382462	37.3134252891	21.0581571505	19.5653375926	25.2582803517	26.1298580228	13.5640212222	14.4193085671
MAGI3	6.97181153337	2.64959905589	7.52137492128	6.21062907193	7.07915541588	6.06430759728	10.4746349087	4.96553251381	4.35151635326	4.46031236775	7.02689331712	0.812737555622	1.96959589332	1.50927041722	7.07052321364	4.58115148887	3.54052526906	1.72237552693	4.52280276025	2.84350670185	6.01915791674	2.89991124137	4.52896957138	1.84413461133	1.26045544982	2.92578261643	1.80335747027	3.57373835235	4.01648383295	2.31281243633	5.79618176723	6.63870118483	2.65307959459	4.77177960526	3.63365612316	3.16869217648	3.94100882053	3.83687313651	3.12301178629	1.94921063903	3.90462706234	3.16299411955	2.02117092578	5.62919907021	4.21084946978	2.21612587689	3.07836075508	4.64923232304	3.98466981082
DOCK3	0.154083258195	0.657177691848	1.88633954285	1.19006808906	0.311504701147	3.27084086522	0.375058964932	0.165954785016	0.0441926399445	4.95256295024	0.416013905549	0.0527333048178	1.26748465294	1.13243116917	1.55054518185	0.241628501918	0.0974646034956	0.317222105792	1.43693126434	0.113670875798	0.0915272194406	0.180357030302	0.0320685501144	0.058002580489	0.850624830008	0.347832545985	0.564893124605	0.878374620308	0.345237599452	0.187441800711	2.2775857156	0.783437403614	0.329036517603	0.321983469102	2.11784726961	0.129956993278	1.36890800452	1.87827033198	0.127511225196	3.38276467573	0.776582725991	0.340217137949	0.177483738324	0.261027685206	0.408875875568	0.280666572018	0.281320187493	0.447035814273	0.381804343214
RGL4	0.211471084267	0.106625860925	0.409265489001	0.14731772527	0.44002073224	0.246468599824	0.348212220358	0.190328844109	0.539998897094	0.24676519745	0.333950434658	0.166459415113	0.361890018961	0.413038871939	0.128696033379	0.0986077882975	0.157276902649	0.16684988498	0.272970340156	0.0740985561722	0.155264233295	0.262587439073	0.348770380436	0.117204578072	0.0640703779991	0.267452502202	0.0928845770667	0.237388846826	0.312184658627	0.166950529702	0.474259605442	0.179165612485	0.115519183388	0.150384917151	0.422578537382	0.268959353898	0.134590777265	0.275422009526	0.232170491687	0.474932666226	0.297359472367	0.0934509980968	0.79533543543	0.230293087211	0.221739576653	0.186828391614	0.04937793175	0.120907126256	0.0952738496217
GIMAP5	0.207468973664	0.0802720775429	0.32796036315	0.104458437265	0.726850534547	0.580939000562	0.28924463732	0.212568515046	0.0807085752957	0.9838897895	0.53270964073	0.204136443345	0.132800811813	0.0763244981399	0.054618917262	0.256327520322	0.163382745793	0.0770795111611	0.315925444401	0.12463686688	0.0902183253625	0.133884326836	0.159609724756	0.0421001983237	0.0544454795631	0.382595297057	0.100954800642	0.519649735666	0.0353986118073	0.0862765490006	0.786151000761	0.163067280007	0.108374654222	0.0	0.249009765688	0.084501360116	0.0661397130334	0.210484566477	0.124001547964	0.039084162027	0.391702548708	0.0233790193879	2.01651857788	0.115142991523	0.126247433482	0.0538120680451	0.0223493217518	0.129062262034	0.0460051509373
NCLN	11.1310264546	28.2489339332	28.6525747728	12.210930531	16.9478400529	11.7736699834	19.9279664353	16.3410310602	57.5255397822	11.3470075221	11.3219397855	33.5100490278	21.3301093537	21.7229876431	27.486200834	40.7389486074	42.0130483502	32.1245399414	17.2332710747	36.2345489313	21.7192474596	18.2142388178	56.0591650452	30.4651781262	55.432002963	33.4691744547	38.3288485363	24.9294980336	44.6624697952	39.2587229011	21.7703671485	25.4494304276	21.1317159291	27.1074666469	16.6248869925	35.6093574971	36.1236303995	12.5047262723	34.1197132416	21.9424109192	20.117018345	26.2494295911	25.581478691	62.757787822	19.7777096774	35.6078486707	26.4588060263	36.5705378896	52.7888372548
FOXK1	2.00987202334	6.56316044374	8.80859593596	4.48099973022	4.68091658646	6.07258962623	5.1538094738	2.49356792608	20.1954810565	8.3821079952	4.22492423614	2.86794318638	23.4473969573	21.151104528	6.50955829381	10.8812287909	11.1483645488	8.81433563248	7.50171646685	18.6368101144	7.86788676542	4.00175261665	12.0042930861	10.2050297412	4.58445991205	6.58008709746	7.15650375417	5.83427343985	6.55656165194	9.19860057853	6.05978200665	6.97494633082	8.06399032564	7.14991667317	5.97012113933	17.2268952753	7.75908319481	10.7452937454	3.75161339417	8.30721494831	10.0233493482	6.62564364641	5.20923696098	9.77057585682	7.34985489756	16.8208628542	8.70090955564	20.384537549	9.00729130031
CALHM1	0.0256150790241	0.506211225678	0.0842749986085	0.0	0.0328819524821	0.0	0.0201664832008	0.0	0.0	0.0158791612891	0.0520956800038	0.0655294364869	5.28860697341	0.792530045249	0.00567874032457	0.0114216112469	0.0499100769503	0.0	0.0165321818312	0.0346777330149	0.0226825896545	0.0470186046599	0.035033164101	0.019568508976	0.0430213805759	0.0131824143802	0.0244913477035	0.0388185033625	0.00368040112073	0.00874018606369	0.00550705466497	0.0123895634272	0.0237874418463	0.00566467915897	0.847435744274	0.0582302999177	0.30882005306	0.406239785762	0.0177504981029	0.0330892210732	0.094363723457	0.0	0.0407171995814	0.00827117746327	0.197281403565	0.129081229247	0.148503233807	0.0143636045327	0.0259657540876
OXA1L	18.9290165153	26.3173093023	26.8441158221	17.5185482572	20.0948348385	13.9776381606	23.9956993958	21.2906574773	29.2413404259	15.9354625733	18.8155648387	45.9969016733	21.6612520205	22.1386369389	17.4335762112	19.480879116	30.0165321767	18.7448961015	23.6454232699	13.6829651549	18.1885877984	24.5590590717	29.6823215478	12.1292076198	47.4790423114	18.209253678	21.0214094529	21.5456687237	23.0671992409	26.7460917604	18.0916812008	17.1308879953	30.9822860856	13.8215677357	17.5539223166	27.5435257747	18.8005901428	12.9136947832	25.988670449	19.6449204466	26.2659336364	18.1030064967	34.4152690351	26.0436589817	19.9990903366	31.8416591595	17.7413146746	17.281933956	28.2548640577
FRMD4A	0.769577475001	1.08749702054	1.26211612383	2.10271557064	2.01462576201	1.67078170504	0.857098931027	1.11286564922	2.0600054169	2.58549918701	1.50026180438	0.843403091769	2.46378580966	2.47975133352	0.596447196631	1.18289110761	1.36132972641	1.14342474915	2.17454008192	1.40608094539	4.52891308153	0.755121837888	0.48562022462	0.91413579679	0.780772831821	2.39670158925	0.484561872761	2.31461024448	0.566353045171	5.05965098682	1.55095869187	1.02489645938	1.04198219209	1.36843175871	1.26932690532	1.7219682847	1.13583552533	3.227826633	1.68226266379	0.696429842802	0.815943087373	0.8954144318	3.36988876157	0.754587282268	2.22027861166	1.05715961252	1.53622461515	1.7182621371	7.26097166465
RGS17	0.173256062104	0.155579476358	0.407158454792	0.683034434538	0.321962006605	0.162490546063	0.252020192496	0.219103806081	0.181706360185	0.228310134734	0.300014793603	0.171447218483	0.16311422334	0.146434241048	0.390684968925	0.191295239388	0.19676284875	0.341035821443	0.188498057774	0.324355118021	0.286803712644	0.658767913783	0.113401518389	0.234462893406	0.292652138018	0.373638031927	0.260991668312	0.340080034269	0.0697021099453	0.329366924308	0.217107211672	0.341588477387	0.401469420362	0.183911672323	7.6839622198	0.181550658594	0.190517525649	0.692706857493	0.116631042162	0.645851410658	0.230989429319	0.098176194785	0.27015845599	0.0879133285065	0.247453395138	0.202496701067	0.161332631132	0.306725873688	0.167264732307
CA8	3.63765570708	0.0418572453451	1.45430022807	0.120111200873	4.13150389432	1.73357700786	3.10165835422	3.45088669982	0.263300110173	0.774592242436	2.6870137385	4.07153454395	0.690472232304	0.191850678773	1.81676287252	0.0120595466494	4.95007274391	0.121608097017	0.0523666793679	0.104351612951	0.0393455883735	3.87229064572	0.0601085617329	0.0568190590472	5.54176086376	0.477875248553	0.0664952704576	0.118405870075	3.36135877492	0.0322992419794	2.95674555358	0.551605873378	10.9380399831	5.14671120143	8.35888040347	3.74839271694	0.0627055176307	0.11354019991	0.0768418848015	0.064051836492	0.378610168187	1.24955764808	0.34751375299	2.90158926794	0.294764481328	0.809727991413	0.0105944350593	0.0492890455038	3.77427329595
NRL	0.364259918335	0.155515868828	0.413253406283	0.238696997839	0.419226409272	0.345446710168	0.329629902624	0.466731173406	0.352815741675	0.286545152987	0.321876999558	1.21117486349	0.380331256938	0.322276385249	0.306310851783	0.186691182871	0.24474054759	0.643270794472	0.721502545878	0.190452382207	0.435374357829	0.345842756248	0.171789672343	0.335848542664	0.628663570826	0.534371236399	0.226467696735	0.630275215908	0.27431934187	0.514303656648	0.313252874316	0.413126072236	0.591000380844	0.466661837352	0.620938468168	0.144673519962	0.390233578007	0.299979230247	0.393429270159	0.227160213156	0.641645027568	0.560507859256	0.492499794616	0.312302709483	0.416162376035	0.402119945127	0.440859184719	0.169041122923	0.496573151613
KLHL42	2.24440703647	6.62279110561	3.66468330487	1.85441680544	3.70541324163	8.22408700205	4.20579212618	2.42764938891	4.38025349058	18.4057675168	4.49892059075	15.2803064519	12.4284051153	12.0119502773	3.93737643389	11.1643742438	4.22487731852	7.11707535635	9.42308119379	6.87009386056	8.04459209508	2.23646041107	3.89754637072	14.1479267274	8.64370090382	7.04734663058	5.74307460433	5.25203632653	4.32821738769	9.60819421542	4.76906165348	4.13554372685	11.6798435665	8.32720470788	7.88713239816	5.18574868659	4.73621347967	19.8537259539	7.03034863241	8.5774963896	5.63182559819	6.39138128815	4.29478667692	2.56262770391	3.76618357971	8.34405187764	6.72159303698	7.84614017651	4.3353208152
SLC35F6	8.69310103229	16.6921786364	19.0108600698	21.9824200253	11.9375476244	10.3304050642	12.2705263458	7.73734413646	32.4144037511	16.4620144095	7.53257071305	10.135979968	17.7028688861	21.2222288816	21.5670786006	41.2835992359	24.3337343361	18.6217874984	19.6775173392	14.1984511834	13.067079988	10.1029765716	23.3572769174	16.202631401	14.5751079013	17.2384245915	21.3963027295	17.9601800972	23.6214963329	28.352379617	12.771359383	22.6221754092	12.8855369494	16.8687786745	12.9218548707	20.3533980002	20.4314013223	16.2926087293	23.0379648003	20.8541084584	12.2659555733	23.7181267616	16.0776311317	26.3067639654	21.8283775012	13.9611621987	21.2254141317	19.7654674161	30.047521387
NEUROG1	0.0	0.0	0.134970098566	0.0	0.0	0.0	0.0	0.0	0.0	0.0	0.0	0.193750634638	0.0556717544952	0.0636847050749	0.0	0.0209053831755	0.0	0.0428764556182	0.249640405773	0.0190415681465	0.0	0.0	0.0	0.0	1.18902790825	0.0	0.0	0.00789454374938	0.00673636967721	0.0479924245547	0.0	0.0	0.130617014311	0.0	0.00891432139553	0.0	0.0	0.0	0.0129957483713	0.0	0.356949075905	0.0	0.0	0.0	0.0	0.118130993073	0.102847320296	0.019717663956	0.0
OR5D16	0.0	0.0	0.0162925260101	0.0	0.0	0.0	0.0	0.0	0.0	0.0	0.0	0.0	0.0	0.0	0.0	0.0	0.0	0.0	0.0	0.0	0.0	0.0	0.0	0.0	0.0	0.0	0.0	0.0	0.0	0.0	0.0	0.0127745144016	0.0	0.0	0.0	0.0	0.0	0.0	0.0	0.0	0.0	0.0	0.0	0.0	0.0	0.0	0.0	0.0	0.0
SPHK1	0.314334316944	28.6173403184	1.05966721989	7.50613787692	0.920683500358	2.20737308658	1.26408290411	0.435462199132	0.226102479379	1.91457233924	2.44190713979	5.3528125644	5.03362295187	7.17902759014	3.1290180675	17.7114610063	3.10547822546	7.10968532141	6.2862348555	17.0362357533	12.0233068496	5.97709504754	2.79742909308	10.4475243583	12.1499402844	10.1647658929	7.90486452745	10.2816135105	1.07121091614	10.4868012149	2.46713056026	9.6476309033	7.05235255391	2.56515939411	0.828305178801	3.24475423806	13.9597874633	22.0850155602	13.2167290654	9.16573921403	3.57940948775	0.666519774968	6.03344500582	2.99065810869	3.08808513681	6.61690288707	9.38437879978	21.5834479079	6.60013679755
KCNC2	0.0	0.0	0.0252523919158	0.00761003134838	0.0026274236005	0.0163424320507	0.00322279487082	0.0	0.0	0.0137032573725	0.00249761480923	0.0	0.00182279535368	0.00556041080742	0.0	0.0	0.0	0.00187180506625	0.0	0.0	0.00155352535479	0.0	0.0	0.0	0.0103128356547	0.00210667457614	0.00503222033417	0.0103392736919	0.00176448879108	0.0	0.00528047672493	0.0	0.00190072916553	0.0	0.0560392767126	0.0	0.00284725195084	0.0045826561703	0.0	0.066099633543	0.0995294260319	0.0138386135687	0.00325349692007	0.0	0.00535371543819	0.0	0.00384846846405	0.0	0.0
GCKR	1.47282836886	0.159803221317	3.10778121061	0.857483947618	3.18035512582	0.474141779386	2.55066696609	0.692753087799	1.47977101381	0.292785285727	0.748223790071	0.0391337218631	0.0110688755362	0.0450205925259	0.330652146425	0.0147786307	0.25186027261	0.0151553142554	0.0681847400844	0.0471136574864	0.0408795432202	0.205329021017	0.399471054516	0.0237375468467	0.0417496105843	0.0511708977783	0.0169766788981	0.142312576324	0.678604665639	0.0424090719206	1.84376925391	0.6652898883	0.0230842530059	0.076961130519	0.458455672127	0.241104784096	0.432246513579	0.0788461580375	0.0516773083676	0.139147922777	0.866902470341	0.845948377114	0.26342362857	3.72437502386	0.303429395261	0.0405270457517	0.0116848603842	0.0871187314014	0.0251981714016
CLNS1A	8.40442066519	20.3960744882	14.9951342819	10.11708149	8.2709830178	7.40325458426	10.3418252187	8.91519079738	15.4298398093	6.87279631959	8.54814325077	41.5297589791	13.0534503559	8.68510335781	13.22565142	15.7087929531	19.6353749523	15.5381212556	17.8968329766	18.4536680233	10.4142060728	19.8542675287	15.3580743345	18.1231538458	36.3599395145	12.0539074629	35.5018527324	14.6735980945	14.4441790203	60.4307608561	9.03627559187	14.6512775113	20.1379274851	17.0381657223	11.4659061234	22.3357008171	12.0348875629	15.7922802513	19.2387281595	19.0111758562	15.4042462969	18.4961219215	15.6921031032	20.6793963378	18.5583156844	19.4432561759	18.4630073423	16.7334092568	24.9311999217
KRTAP9-2	0.0	0.0	0.0366860604684	0.0	0.0	0.0	0.0	0.0	0.0	0.0	0.0	0.0	0.0264811273283	0.00897558834516	0.0395525343215	0.0	0.0	0.0	0.0	0.00805103565737	0.00752307943672	0.0409356844183	0.0	0.0	0.0	0.0	0.0	0.0	0.0	0.0	0.0	0.0	0.0	0.0131515326786	0.0	0.0	0.0137880611581	0.0	0.0	0.0	0.102238131001	0.0	0.0	0.0	0.0	0.0	0.0	0.0	0.0100473317147
EMP1	5.20820113906	90.1330355764	4.24688657387	766.43262585	14.4921793761	44.5856574776	20.211172107	8.31441306976	6.32482309962	64.6445453458	9.69548194188	8.4682580629	16.2280749401	14.7001654573	234.027790495	46.72936186	12.098536745	27.7902231808	91.3667554757	20.9500006896	22.9613061193	7.577558339	31.6959211136	27.0892327366	21.0170948682	68.2420992419	33.8781622416	25.5734629474	4.04694756656	95.1124866814	24.6961604048	354.754497358	54.0364487965	53.0654611648	5.07461222694	9.592735887	190.443425608	65.4555222193	29.6059330406	62.9675950887	24.5014577247	38.9892086045	16.95419411	5.89898413885	159.898479576	29.0862679748	60.1310637694	23.7541449799	27.8185272524
OSBPL10	0.67421867434	3.05047661071	3.31255377967	3.99387865659	1.78546860368	0.952977393712	2.23632254904	1.08831612627	7.38679971911	2.45309970991	1.44625411603	0.814699323795	0.92174267973	0.999343625194	3.22394217666	4.38206576493	6.93934356817	1.01719163865	0.897686705983	2.03326297142	1.75371738494	1.04430545068	6.81203070206	0.715854326083	0.665714552966	1.8090944787	1.81864061903	2.49375822252	6.83971017797	1.07951697657	2.91448452439	4.07753091616	1.50994839088	2.88526573261	5.00850879642	2.16531010443	1.91214365683	1.05754357463	2.32679238461	1.5633459674	2.80330437878	3.85874902372	3.31637612708	6.82429775135	1.8627115009	1.91146474556	1.08149419123	1.46100382186	6.35017204203
POU4F1	0.00429969409833	0.139230520449	0.00353655666857	0.014210301188	0.0036796642815	0.0114436559598	0.0135404163651	0.00469907160122	0.0	0.00213235449376	0.0	0.62613309494	0.00255279542825	0.0	0.709196860178	0.00766883200719	0.0156385639543	0.0655358184619	0.0166503467552	0.963946409112	1.74054971793	0.0	0.00588059434795	0.305479832034	0.028885919265	0.16227000298	0.0610787080337	0.00868799140574	0.0	0.401988010027	0.00739522229697	0.0332749831917	0.0665485117996	0.0	11.6120808884	0.0	0.338940078282	0.00320896794507	0.388534863665	0.0111085761971	0.00422391976709	0.0	0.00911293969079	0.00277676542725	0.104969087035	0.351775113642	0.0943200628181	0.127785379691	0.00290570512533
SLC18B1	7.06353359431	6.04922564414	21.1273331036	4.61341439979	9.28307029857	5.42911105998	10.0850376606	6.85412274937	13.6911527195	5.48662576365	7.78320543444	4.82333529867	2.14673383271	2.20217749398	17.0250679649	3.80471130788	18.2385035491	3.35545106684	5.0028739613	3.8207171385	5.11238497017	20.2121058446	32.8549119017	3.37946908968	16.0687144822	6.57042493042	11.6825918852	6.25538580555	13.8154562962	6.81288205594	10.4290365976	9.83293679691	3.99664548452	9.1778487388	20.1195066719	18.9658008781	7.64867869723	9.83889529534	2.77613432597	3.30675587353	8.37715628105	9.09367685842	9.01973713739	50.2610028139	16.427804264	4.64767609791	2.11578844304	2.32358631778	8.16304591628
RFX5	3.04387402366	5.1402014406	26.9017244168	4.67417661465	5.16244622449	6.42580912199	5.19557822352	2.6230789436	7.28004625058	10.0531191723	4.19989669611	15.7551097025	14.055121062	13.0228232206	4.63484520335	11.7805344256	23.1520331362	12.0106245513	10.4555415556	6.29778483088	14.6817996991	9.39039250066	4.42832925618	7.79676859035	7.0655544303	8.03280068962	19.52804052	17.0903892484	7.85019447177	8.20122094634	8.97844086304	5.1192599041	9.68624182443	15.5293905833	8.721728512	10.0505184455	10.1963854755	15.462957134	7.65025644493	27.285615092	11.0981972153	22.3058607133	20.898977226	24.9765896537	12.0208259213	10.5620763018	14.3750451181	9.2346599955	9.87028747666
PLAG1	0.541619285986	1.96350677666	2.19665183123	0.336145826593	1.26452299564	0.434006703063	1.06897550834	0.763777607534	0.376035008218	0.188148093225	1.19595732681	2.42834411434	5.12582061146	3.67663382667	0.478084252465	0.387298044797	1.74299012609	1.73019881917	0.115984874295	3.03975675212	1.44104956378	3.95155041246	0.220179947818	0.81037372683	0.377281524985	3.56576819931	3.18283535433	1.88956252352	0.286895560362	0.611482185039	1.29215483354	0.263983798948	2.48474148709	0.249489595094	0.782084040872	0.228472215438	1.00227921398	1.23502496033	2.20145289663	0.763066388728	9.09920484673	0.132754581415	0.317399745492	0.312707106492	2.01661854868	1.59071112171	1.1560518234	6.59068896213	1.49782588918
TGIF1	3.79980942423	5.88585136603	8.59776928534	2.92343676657	4.36091729077	4.02925160019	4.6551864729	3.15224776287	11.6034626431	6.16985024331	4.09710410128	8.43400006917	9.3204958018	9.03376810445	6.78136908079	10.5136431622	3.43842470525	7.87926576103	11.7234658808	9.21060707191	6.70312142273	11.5054731474	11.0426279152	10.9574225394	5.34195153563	6.17737044655	15.4184782866	14.1370481201	6.56109297594	10.8997205271	5.93629883252	4.57290016059	8.86221561946	17.790671049	7.95176116782	6.39294140559	9.44274244842	8.22728018895	10.6881763781	32.909973036	10.4066476491	10.7845611543	7.12363716007	2.33876496007	9.78157539877	11.1889642872	7.04927834816	8.08426140724	9.52431934096
CNOT3	4.60361214056	8.34498854557	10.1841368441	6.24994684817	5.94722763136	4.77526713139	6.91674729015	4.21188570987	10.785210191	5.33153686443	6.48485557643	10.6499000729	21.85371957	19.1151798176	10.4812636062	9.69080372853	8.24720411341	10.4538013848	4.68362332617	6.60505108142	13.0002948332	12.0330943065	7.34362958268	12.9221686658	7.59420163431	11.1465982068	11.9601414861	10.2232260309	7.73040194831	11.6012125258	11.8517310246	10.0795798049	10.2110313979	9.69629054268	10.5816413279	10.36944352	10.93690036	19.5000724073	10.3173121735	10.7513030214	13.9529495847	12.1203900816	9.32880688607	9.80421468388	7.62092785195	12.4831314052	13.4649264609	10.8546389851	11.5122239498
FAM219B	1.24190506424	2.98883780989	1.88393409546	5.2503677876	2.13518293466	3.05133326206	1.35829587155	1.24347729986	1.86571956891	4.05867074149	1.67275780547	1.60098266624	3.1259616033	2.05170205172	2.70708186519	1.39047436776	1.37943555166	2.45964726286	2.99255994009	1.30677740895	1.65758850773	1.1875864019	2.05958925686	2.15314447941	1.20153283047	1.66862088634	1.32048728333	1.76309274965	1.46597138273	1.87009811665	1.89298562803	2.79121924906	1.70116778585	2.56223522308	1.3404236884	1.0932153701	1.68967995573	3.11914857831	1.63669315109	3.50955514018	1.35151775902	1.80673233015	1.67070098823	2.94637573069	2.51360028375	2.12283717894	1.85271039439	1.46576718813	1.30916273635
RASAL3	0.964796794284	0.377890042133	2.89253768657	2.19820928021	2.21608390569	0.622499680488	0.583107622104	0.990508278114	0.314621044581	1.14336474418	1.0159236318	3.68213126626	1.23489965488	0.900156980683	0.400003626314	2.33411439069	1.62325497069	0.746092462278	3.22665472674	1.20549682484	1.64000238847	1.33014010386	4.0928302246	1.04974014368	1.48712808579	5.56558850397	1.69091203477	5.18172149328	0.991364513718	1.01467940041	4.33166496431	1.7938955022	1.12738211711	0.162560923047	2.13776891328	0.893759428811	2.1962075069	1.19073482334	2.52843236972	0.284151889303	3.01160516445	0.508300761065	22.8427650385	2.83483784874	1.17987150299	0.418464906935	1.57062895828	1.43566160453	1.06691458565
KRT84	0.0	0.00890059015409	0.0153735403174	0.254812368973	0.0	0.00829099803209	0.0	0.0	0.0	0.0046347112252	0.0	0.0514939545213	0.749053876507	0.135406103333	0.0	0.23891295457	0.0194232587545	0.0512795850654	0.0241265540778	0.126519023535	2.61980812641	0.0	0.0191723679494	0.19276431207	0.49599415473	0.0256506762923	0.0306359264704	0.195129573706	0.0	0.076530940877	0.00803682499626	0.00602698169905	0.0057857759685	40.8630756356	0.0142151893764	0.00566529973386	0.320677875549	0.0348737505885	0.0518090542143	0.00804823071514	0.302965289183	0.0	0.00990356997467	0.0	0.0651863478211	0.166215130282	0.105431847329	0.0	0.00631560287041
ATP6V0D2	0.136400295803	0.0	0.785337643283	0.0375664183151	0.244579094177	0.0403366694956	0.129545646847	0.0851827717107	0.0456111048104	0.0	0.0845438464062	0.245411340162	0.998790116402	0.231352498923	0.0345591911181	0.474975861995	0.253115390248	0.225721035125	0.918067483192	1.85362390888	0.631038902387	1.97318612163	0.279827398257	0.114126339849	0.0916355406266	3.24017468124	0.234217255793	0.546847964035	0.0522616959143	0.252653807141	0.748487401179	0.347674748935	0.140742364257	0.0114912062939	0.459410362844	0.307123238994	0.0361421270889	0.0533232391059	0.313270933662	0.50342886347	1.74833512013	0.0351326077895	0.0757146020788	0.18876008568	0.0302037297102	0.169432672339	0.500725382563	0.688375747228	0.122904569348
GOSR1	3.97749169661	5.45772274073	7.5623715862	3.84600997429	5.56287227583	6.02969686646	6.01139045535	4.88531440156	11.6430670606	5.95586485498	5.28803660563	5.02425471642	7.38039791802	6.77040290073	5.67212928711	5.49594293218	6.39097094375	5.26177668882	6.77979203796	3.28867373259	13.6971174551	4.38520161745	7.60194705036	4.9569941548	3.96359790194	4.70856033438	4.26743378997	4.73325762332	13.8296741233	5.52454214255	6.79637269913	7.08356379309	7.02880665591	6.22150987218	6.50815302423	4.00931700862	4.89509419883	7.76520623724	3.63450917919	7.08608057611	5.82234080682	6.27625365317	5.57313262812	4.90622638445	5.62391366239	5.14624074492	4.85678538338	3.21445275928	7.2576297406
FHL1	8.6066152963	27.7049472664	1.63837282943	8.32324495836	27.2802995907	198.506052841	13.9282347826	8.09133350578	1.91885109664	266.354425855	14.7033971597	2.99728940992	6.13185803788	2.20627804126	2.7493199424	5.39401414804	2.13093585549	8.56060574097	26.1369232344	6.92743489315	3.41474043367	1.7952451229	1.88827629962	1.78570475725	7.64149033049	2.90139217943	4.68984250674	8.74579593351	0.732596209278	1.39715014982	20.5165601626	0.927184352185	7.45364238841	1.72740787359	11.3731043953	3.31818976582	12.0814868251	13.4743937952	12.8644516559	3.63858940441	12.8873771286	0.828782728694	19.5471006393	0.922155602832	3.9585986745	0.941251957044	0.543511301454	22.3958599676	1.01124207321
HCFC1	9.4431401293	20.1027716981	32.1668042038	13.8482150909	18.4409979936	24.4240684129	23.1872517173	11.1698085332	41.8837817564	22.9957961111	16.1079489636	20.3510467806	57.0683587335	53.9729620167	16.9617218796	34.4119045331	52.4525404671	37.5434702588	22.6760213807	23.9162434286	37.9672707591	11.9091744358	31.9642269236	24.5449830353	21.3208343171	18.1786006724	13.6914486841	32.7330510035	33.6214395196	30.220782837	25.8376283112	20.5986490958	32.4978245678	38.7795668466	20.7760992039	43.9717310181	22.2311813271	32.5514190743	33.3230704135	24.2268834949	33.2289660187	44.7922735596	30.1569997202	26.35969049	18.9129095127	31.6531080636	27.7160441387	54.3828676245	30.3027535676
SPTLC2	7.03936719265	10.2152568703	14.3219215563	13.5723118193	12.6707257433	7.08739503569	12.1098411892	7.05523379691	33.5152573192	9.85064352383	7.07305719715	7.17877267452	12.0709491636	14.90369301	12.621280178	18.2709619218	14.7603489124	9.64340867699	8.97888326743	10.8024900817	9.36374485625	6.61963701042	22.0290920138	3.60690661302	6.00480224296	8.94598126044	2.54688433453	6.86705631717	16.1385351647	12.5086640701	10.9156942938	14.5128822814	4.38322489913	8.99233709455	9.48447136911	11.3747792633	11.4027099893	6.03404147085	10.2967092502	9.90914925826	8.09797211665	10.4287961374	11.0785971939	13.3619944657	8.59116566046	8.40749809512	10.6479541637	15.1933108512	23.9360782367
DPPA3	0.0	0.0	1.10284848446	0.0	0.0	0.0	0.0190201647242	0.0	0.0	0.0179718552051	0.0	0.0	0.0	0.032816215034	0.0	0.0	0.0	0.0	0.0116943352944	0.0	0.0183370703601	0.0498891798054	0.0	0.0276842715031	0.0852094461804	0.0	0.0593979223133	0.0732239053232	1.67658814094	0.0247301094091	0.0	0.0	0.0	0.0	0.0275608676325	0.0	0.0336076004132	0.0270457409569	0.0200898130521	0.0	1.88679638293	0.0	0.0384027217554	0.0468061256633	0.0	0.0	0.0	0.0304810597578	0.024489789073
PXT1	0.00927452991704	0.0264991004777	0.389049754161	0.0383148953403	0.0158742253207	0.00822806825575	0.0097356535756	0.0	0.0	0.00919906630278	0.0150899536102	0.0146008881619	0.110128660458	0.061590078469	0.0411223771606	0.01102788714	0.0144568752305	0.039581395936	0.12570300922	0.015067047281	0.0938600517959	0.0510725094972	0.0443959766368	0.0566818386183	0.0124615061573	0.0509119685043	0.0304033957192	0.181155061786	0.0586332594105	0.0126583434784	0.0478549465621	0.0358874166444	0.0459348892831	0.0246123322661	0.218663060114	0.0281114967819	0.00860118615888	0.0207654325136	0.0359910716278	0.0798714357498	0.628664734101	0.0334437537781	0.0393136022524	0.0539058688706	0.0862554330434	0.0274922558942	0.0581286697796	0.057207415918	0.0438736662402
C1QTNF8	0.0	0.0	0.0182528072327	0.00916774113251	0.0	0.0	0.0	0.0	0.00708334668658	0.00550273319133	0.0	0.0262020478819	0.00658771896268	0.0200957412155	0.019678994564	0.0	0.0	0.0	0.0	0.0120171531095	0.0	0.0712850879815	0.0227631065552	0.0	0.0	0.0	0.00606227375861	0.0149467638751	0.102031914838	0.00757201704099	0.00954201923505	0.0644018226048	0.00686937759711	0.0	0.151897608161	0.0	0.0	0.0	0.0	0.0191111221976	0.0763014428301	0.0	0.0117583816044	0.0143313875116	0.0128991524444	0.0	0.0139086533366	0.00622191893278	0.0
SLC22A25	0.0	0.0248134789477	0.0300013492015	0.0387478781661	0.00891867456716	0.004622805939	0.0	0.0	0.0	0.0	0.00847804429913	0.0205081771357	0.0154684978841	0.0283118571602	0.0184831494786	0.00309791925522	0.00541490635854	0.0317688024037	0.104254749804	0.00846517475169	0.0105467478244	0.00478237606699	0.0	0.0	0.0140025879422	0.0536326107444	0.0142347099716	0.0175481063086	0.00299474003774	0.0284475352371	0.0	0.016802299726	0.0225817972502	0.00460934580819	0.0317038125538	0.00315879718637	0.10631359523	0.0	0.00577742758083	0.00897489267381	0.40951307422	0.0	0.0	0.00336512590557	0.0757206376831	0.0772303776986	0.0587855609307	0.00876574186531	0.0
YPEL1	0.630534219796	0.146178926435	0.3650832547	0.150807688207	0.741962571396	0.846445281799	0.949280964724	0.634698705688	1.06456703977	1.09239937066	0.911160407043	0.107754740515	1.18218315083	0.403196835666	0.121393466785	0.0394598533268	0.109925011831	0.194740803939	0.414983896948	0.154999091952	0.449197917311	0.102795210076	0.425510224381	0.174296954419	0.097539775545	0.204944168568	0.0543945327189	0.332485418608	0.152582417946	0.13305092706	0.356737489755	0.101659439242	0.202886404151	1.61457178184	1.16731648472	0.13076468624	0.169271635605	0.501542693378	0.264464720197	3.85108778936	0.619422194675	0.0710528976406	0.791276959402	0.066974073826	0.139851663824	0.0934538368831	0.109197536762	0.160502537664	0.501801649836
C6orf141	0.425593666724	5.78234407889	2.38476030714	0.967015829281	0.990227696228	0.389372340233	0.328084902604	0.145351554903	0.0849037881751	0.392449690508	0.481472172911	0.141330637861	0.106600048276	0.798903685749	2.6477551703	2.81491695525	2.28390436096	0.75004629675	0.399146756391	1.39360962626	20.3577344315	13.4698126981	0.850374946858	1.34624186603	0.0804148621825	3.08460724551	1.90745113619	9.58046384534	4.31870034775	0.272283551555	7.41718032182	3.28076903793	0.218198536151	0.300002564316	2.68553937911	0.894932368571	2.44834226799	1.08193082982	10.6946787296	0.0458146902206	4.18093348157	3.7527759384	3.88291356505	2.49512868811	0.688033771435	1.79380423935	0.375107864986	2.99805068445	1.3841395548
PARP10	3.5938565147	2.52155946795	10.4486051441	3.93329677724	5.29703927765	4.72647081052	4.08550174748	4.34558504994	5.56083925814	5.38067156915	4.45535069911	19.6008053649	7.83457444513	6.09415371609	4.33358012101	8.47334371199	6.6712148964	10.5860284565	13.8982028536	5.76473770211	8.36620552649	12.7147945698	17.7174543916	5.22612095287	10.8898402626	14.8806915906	9.58398554635	9.95956168045	7.73668875154	13.4679487187	6.8779342811	11.3586776824	7.61380497639	4.12218693009	4.26626744238	7.44347702417	9.63817014028	8.26422221953	9.78209560769	2.12938068533	11.2696531842	12.8717264065	30.9966998941	15.1226805943	10.2509070574	8.57633704947	7.08035525164	6.7562593521	7.74820311336
BHLHE23	0.0	0.0	0.0435006037114	0.0	0.0	0.0	0.0	0.0192666172865	0.0	0.0	0.0	0.0	0.0	0.0	0.0156331778277	0.0	0.0	0.0107481106058	0.0227559743601	0.0	0.0	0.0	0.0120554835438	0.0	0.0	0.0120967571694	0.0	0.0	0.0	0.0	0.0151605391273	0.011369202628	0.0109141959658	0.0	0.0	0.0106869315088	0.0	0.0131570579317	0.0	0.0303641093888	0.536872009566	0.0	0.0	0.0	0.0	0.0	0.0	0.00988550149644	0.0476546121006
L2HGDH	1.90703965441	2.30348153025	1.92856470663	1.49348220393	2.26442281979	1.83054244558	2.6910201307	1.84500756956	3.57606757879	1.1275843446	2.53172963514	3.83223328654	1.75488635626	2.18591261964	1.89527112176	3.6074929717	2.93129134937	2.26991533755	2.56069052837	2.66717035971	2.84173143358	2.36064033697	4.17469881162	1.10079690206	3.73087241097	1.94628188595	1.41460280802	2.0233581357	1.88659480127	4.39299170946	1.78664496281	2.34793123421	1.3829947455	1.51346820967	1.48496344182	3.22870859122	2.52768092827	2.10627111579	3.49307353278	0.675531912934	5.6063345933	1.4783461557	0.948721404552	1.43530960532	2.67294665577	3.06659948462	1.85432738141	3.78821068415	4.21969674766
COPS4	5.54283983871	9.70163328412	7.60745372719	7.80045712439	7.31003179312	7.86983579217	7.40683937408	6.36925948422	9.54439053897	9.13570986184	6.93549671019	9.95171315167	14.6640665898	11.3196616558	8.67345890977	5.84103206328	10.1726076886	11.0840086536	10.3677201916	6.97395564451	13.0859705271	5.02678954805	10.6138931489	6.10242937224	17.388567633	7.75348876262	9.41465674646	8.32699472414	9.74586833274	12.7208187575	10.2028642733	9.70560389401	8.73336760462	8.39979467136	8.58120675395	6.9728242223	14.9229856257	14.8898749296	8.27929026411	8.31457614507	10.2224615024	7.09244856307	10.2080755906	6.15010636982	10.4112980489	8.25262938329	17.4696898287	12.7891665798	6.3430613973
AP3S2	2.06576724559	1.63482170212	3.35994324152	1.62637335544	2.47611449367	3.50387970877	2.95277092486	2.34323323505	5.21420662872	2.83096410488	2.72914643301	1.70104061722	3.38161157797	2.53001400609	1.84126745923	1.34014437518	2.91982865568	1.81949908771	3.15010728882	1.26307213404	2.53077874551	1.44915365947	3.24794068693	3.4376120684	2.26656678778	1.574341151	1.29286240917	1.74776327185	3.614045923	1.83293964699	2.52641513417	1.54926771526	2.2092757224	2.64178938849	2.05562687973	4.70248704271	1.79408991951	3.13243525812	1.19214781941	2.08889096675	1.58232003688	3.67876222678	2.66912843786	6.13186342492	1.49356740396	1.44680280968	1.70464196304	1.42897883253	2.06973184188
SP2	8.10519345664	15.1814101218	13.141344753	11.9071623831	12.2858327559	14.2342583161	14.1867430213	8.83791321535	11.2500185908	12.4730093773	9.03637037978	17.2066697854	14.8630733139	14.1456850941	12.5618426647	19.4903566176	12.822382612	10.1376962388	12.89559769	18.417717574	20.5873180017	9.78888696006	13.7348419343	15.672127831	11.9670144937	16.0655003177	9.97050588877	17.870400649	17.3343378835	15.7387418224	18.4394247234	17.0712969456	17.1065624898	19.9285992519	13.4727761097	18.8497333125	13.4902797431	12.7397841534	18.9911230076	14.4837517019	11.9917878152	26.7583431964	21.1282089989	15.4295165764	18.1455261919	17.7428526395	12.8307938592	19.4813987816	27.4037816951
AKR1B1	8.00190223485	12.942450281	6.13352173445	3.01886200952	9.93371720475	7.00899226752	8.50629057038	7.47249960944	0.760445650319	8.83484862575	9.5428866631	69.7397620029	27.3380257381	25.8341588187	3.13111622224	6.1388029391	14.0718325536	69.7853442881	41.4469545146	15.8893457947	16.3286075365	8.75602359453	3.92319031764	21.2649583563	55.5234595963	17.5975063027	6.76217485855	13.7473514152	8.89077113227	17.6142163756	10.3129153191	4.82979259333	41.8277077565	3.46357830361	8.86051396704	6.85850473158	12.0231328214	23.1624972133	10.3142993922	8.70366455117	33.0912745954	18.5735186437	22.1051470086	20.3947078074	8.86776552861	48.2123909656	24.3932166321	13.425207879	82.5656778247
TST	21.3069420942	35.4424716463	19.7750555476	30.6225461346	23.6503174446	9.01713023144	21.9425045297	16.3476601145	44.4465413693	2.17242338321	14.9112736019	13.6811754276	11.9611210022	11.5896299833	40.6981012271	9.03708308035	17.8151593311	18.0364005234	26.5327201027	3.43794185775	3.63640104028	42.7049146956	24.9652011004	11.7588478708	13.7243578933	14.8073925206	14.20002343	10.1632978658	25.4193658089	15.1947435322	36.4383753595	33.1191387687	10.2667086137	62.9093415168	14.9612042762	23.9177665111	26.3779063458	13.3331872617	11.9967195042	3.05098163566	25.2743985277	44.6035390282	21.1781989707	37.5454237536	28.700793991	18.9568656424	29.6248069023	2.46767022487	24.3509040276
TLN2	1.01723538711	0.626337418731	4.68169184065	0.402792136137	3.08047562614	2.36801793343	3.05143336559	1.3306368768	10.6166627125	3.76354685156	1.71593690975	0.47112151073	2.18295505462	1.66167213154	1.02619239898	1.60985643712	3.11547416053	2.34243799799	0.789707592374	2.01914428703	0.831018893599	1.95914129619	9.79568605539	0.873905068705	1.07899783909	0.968763444638	1.08122646801	1.88231806096	2.62979357148	2.03726983217	4.92083851899	1.21944416951	0.686546847099	0.761067231316	0.38452955862	2.86017562888	1.25001003409	6.60664586338	1.69447008646	2.46287185624	1.26128611434	3.12748225176	1.19946523559	6.81171768351	0.709119799396	1.44723226003	1.30309968799	1.78296264384	0.561043201393
CDK4	3.64107271099	13.2655991469	9.05048277009	5.4915984804	4.7690923105	5.20124036899	5.27320858529	5.17980086564	7.64688862647	6.54957259782	4.6188214068	26.5038566557	48.0277484618	23.2704877264	4.96364745874	17.7689685984	17.7931703471	19.9752041035	13.4466546573	12.4151264739	31.2930064494	3.59662456664	14.1882462319	18.0331176201	36.9613071565	11.5986479914	15.8776039905	14.228031183	10.8248357402	18.109262725	11.8614708614	7.59372298709	13.2538612684	21.0937631897	8.42957140328	22.2146560047	16.5001701765	13.3936690126	18.8167606626	18.9361963105	25.2262768295	24.9129151526	14.8323966862	16.2885945231	7.71600181685	31.4793827877	23.3196002908	18.8911403125	15.8146523513
CD79B	0.42297207112	0.510260563622	0.502522599125	5.78577024386	0.925055216884	0.441958027791	0.108533814957	0.585529172372	0.17401194663	0.904321289099	0.351741014826	0.895245034059	0.251125113726	0.249676702717	0.150033411441	0.396760051075	1.58724442635	0.18337930249	0.928164774399	0.157788686814	0.637327801704	0.103520048096	0.58491699219	0.236960061397	0.334675315846	1.28993304816	0.441648301533	3.67187375235	0.502390677792	1.09685763389	2.8372001443	0.515248983521	0.628468788086	0.0914600577864	1.2367078073	0.0968657306419	6.28493634852	1.31881794341	4.67929414384	0.121419942231	0.784867245375	0.279625154786	13.9051455136	0.358139995896	0.415228678396	0.206181345262	0.630349530808	1.1226555322	0.273137678755
UTS2B	0.0406248500054	0.0	0.0960666579106	0.00419572983779	0.05214992256	0.094607824817	0.0533058642529	0.022199146567	0.0226924670214	0.12843808053	0.107409113957	0.0279806111321	0.105523280111	0.0674451352793	0.0135095019825	0.054343136317	0.0686019409205	0.0371521703746	0.0491617705819	0.043998387073	0.138756849559	0.0326245000061	0.027780844156	0.0620702939259	0.00682307921549	0.0104534834033	0.00832342313974	0.0991882779857	0.0933923293222	0.0381196972178	0.0742393880953	0.00327492096478	0.0220069878657	0.022460085029	0.0386210080201	0.0184703486388	0.0423848581315	0.0833781556928	0.0591188407725	0.0349857634412	0.608610885214	0.0137336557723	0.0861018945954	0.00983840446573	0.0236138250462	0.00903174162467	0.0254618671991	0.0341704555622	0.0
SLC35G5	0.133199380459	0.0140954084802	0.353021174858	0.0855979705741	0.113991598328	0.144430315454	0.31071548429	0.307317859837	0.132272517838	0.124775828927	0.204679628151	0.186396198306	0.166952048019	0.0714785688048	0.0656214769527	0.0527936095938	0.0615192389318	0.0451160282432	0.0668639776524	0.0240434032311	0.0748890950741	0.0543330053092	0.101207655186	0.0565316596363	0.387768866088	0.41637203008	0.0727748200333	0.0398731233125	0.153105801051	0.0605990644643	0.318187696672	0.085901598357	0.0274879106573	0.222560570045	0.51777293871	0.0538310690836	1.12548571891	0.0552277715603	0.123071015991	0.127455705194	0.450712383504	0.133420577147	0.282307971965	0.172041743496	0.0946295884468	0.0614194894739	0.0185518903702	0.0580932234041	0.0200033931944
CHRM1	0.102265247418	0.0171877242483	0.588801863836	0.00497032611553	0.468480137664	0.560369423916	0.11997919908	0.355015582406	0.649004556811	0.0954664948493	0.171282581132	0.0473518034543	0.528590461604	0.0617382392172	0.186708245348	0.0822578584763	0.143779925882	0.0256731023486	0.0854154249905	0.00977271866718	0.0152197683989	0.176674215418	0.0287959134617	0.0	0.113158144528	0.132089144132	0.0230067952427	0.0850861779856	2.46506359237	0.57883294083	0.522497485264	0.267687001321	0.0633124112443	0.0266065622651	0.041175936243	0.0838743267676	0.0557886166859	0.251417207935	0.0366839986332	0.212403952276	0.419580795645	0.195229198978	0.0127497036228	0.00388490843006	1.38118170919	0.103425020758	0.0452437794076	0.0	0.0365877448751
SSX7	0.0	0.0	0.6010338943	0.0	0.0	0.0	0.0	0.0	0.0	0.0	0.0	0.0	0.0	0.0	0.0	0.0	0.0	0.0	0.0	0.0	0.0	0.0	0.0	0.0	0.0	0.0	0.0	0.0502215826619	0.00857075867398	0.0101768833152	0.0	0.0	0.0	0.0	0.0	0.0	0.0	0.0	0.0	0.0	0.615300422273	0.0	0.0	0.0	0.0	0.0	0.0	0.0	0.0
DCTD	13.4136140095	18.8080614953	16.0760836096	11.2040271035	14.4626009031	11.0844376403	14.524617637	16.0219266028	29.743761592	12.4400730618	16.4830010068	16.7746427788	37.009565648	25.1620364401	12.645247249	17.264058684	21.1051302742	14.915043932	19.3022595568	11.3140976453	26.8043131195	10.4989519062	18.9703850802	15.2071436629	22.4073484556	18.3076706593	35.7434109504	15.8769433388	7.08993385095	24.5435419247	19.437346461	16.6354363104	11.4682693257	11.1369880364	17.4344991312	15.32938574	12.7641007017	31.3714520597	20.6606077651	10.414977126	30.5935449861	18.0520042573	16.9344646106	13.4200832756	16.0199806811	14.9281712116	16.9060443754	15.7739718761	13.3418477257
ZC3H4	4.97337323803	12.0076599643	11.5473541203	8.23826584853	8.2344797234	8.1948826418	9.13139620643	4.73208507258	19.9843434001	9.48555595702	6.9372568893	14.6816444123	18.8841553786	15.4098441776	13.2468749369	10.5901231009	14.2892033451	15.6026116314	7.14357878008	9.29099668428	13.5733789644	9.30841913047	8.39965166972	9.15619172578	7.81157045572	10.9455838408	7.34348151971	13.6136513846	12.2765954893	13.1551649649	13.7591778875	10.3454410776	17.0109074614	12.2325941106	13.3003101074	9.59518798456	13.044943614	19.9545905988	12.0153148959	11.7148768871	8.84097914496	16.6734086498	14.8775138571	10.7112816711	10.6073587202	10.145012822	8.01510855527	11.3036133272	13.8950023622
UBTD1	3.50675086397	6.39586182707	1.78151036313	5.68120511447	2.74607349158	3.40591866404	3.1157058933	2.56750826905	1.67533189996	5.56969493872	3.0299317756	7.56837808143	5.17781581367	5.71465082335	3.9125555517	7.24929085609	7.19898152011	12.4436723053	9.00136842411	13.7706924283	7.53271479931	2.39807286094	2.47641962193	9.7265669594	7.29861504123	13.1243504553	20.0611085967	8.0583208258	3.82665284006	6.23299504038	3.36063653061	3.69532406636	6.23638820847	6.14321505055	2.23995055015	4.11964922429	4.08113678922	5.17447962132	8.88804064721	14.6755382776	6.19190489421	7.32475058201	6.86156016334	9.14012380489	5.10920608661	11.3937061768	8.44674310745	10.4167979482	8.75911184217
NT5C1B-RDH14	0.0	0.0	0.0	0.0	0.0	0.0	0.0	0.0	0.0	0.0	0.0	0.0	0.0	0.0	0.0	0.00540622932352	0.0	0.0	0.0	0.0	0.0	0.0	0.0	0.0	0.0	0.0	0.0	0.0	0.0	0.0	0.0	0.0	0.0	0.0	0.0	0.0	0.0	0.00678659406802	0.0	0.0	0.0	0.0	0.0	0.0	0.0	0.0	0.00569931329746	0.0	0.0
CHEK2	0.410649852406	0.800184973254	2.23623769847	0.795588173491	0.73518128798	0.452253725586	1.50130265437	0.376573523821	1.6813901808	0.929318905264	0.587502679645	4.56998634256	4.86497478756	3.89250593639	2.89650854513	1.7286359527	3.46541979632	2.58422257034	5.26417877559	2.00137822536	4.8580530662	3.15375417731	4.31556332239	3.49051743425	4.16039808465	2.57164440814	2.96571350002	3.08696863924	2.08068927203	6.20066296486	1.82662169278	1.70466673106	2.48681088134	4.32565403895	1.89184196578	7.03039350682	3.44503462888	2.23693808579	2.18234446019	11.3329969708	6.76991749014	1.83822760988	1.88075058269	1.85944735939	3.33077791174	5.35043106773	4.39908005255	1.49014507794	2.23925478654
ACP4	0.159656866901	0.124410030751	0.632723331934	0.0719534961046	0.0496850289175	0.154519090273	0.0914154019482	0.126899353056	0.0277970086008	0.129565468371	0.153498548157	0.239922834874	0.663535399067	0.700988785383	0.115838714104	0.043145482723	0.0829562046138	0.106188460239	0.0655733589301	0.157195425233	0.323151726955	0.319705567988	0.119104955457	0.343730956758	0.078006993258	0.149390909809	0.03172004859	0.087982843924	0.0500501764881	0.326861546299	0.274600470399	0.131045463995	0.233630234951	0.398012048732	0.253889403132	1.76853245411	0.121144546256	0.411629350673	0.160927307225	0.0874968749758	0.941059220447	0.0523381091049	0.276858820316	0.0749870966455	0.0843663942351	0.163492180115	0.0545813968354	0.14649916917	0.088277780879
TMEM45A	0.634868987127	1.63409795761	0.40703912109	1.98792352173	0.858165114788	0.733650464998	0.505806518756	0.3913962769	0.153802399295	2.61569054632	3.12799032726	1.50433643697	2.16107460251	7.22129054585	1.93437470796	3.37959105039	1.71871742846	11.5643477202	1.44357951819	8.21933649102	3.61776809536	0.744034184152	1.20448233244	10.2920532225	1.81979078627	9.11257681863	73.7297045806	12.7865420678	1.2648983987	3.63708251805	1.27392710091	1.95268185086	1.99144000103	11.9231072532	1.06225458612	1.34603370583	6.77847950865	27.7463202289	6.99400662762	2.11127138851	3.73888505554	0.211322197062	2.11840412816	6.22361683549	16.3337230911	14.2447335433	34.4404614728	4.6681840308	0.398237411838
APBB3	1.70823503119	1.42063391092	2.07731750006	1.02648039343	3.53234695294	2.40013301393	1.9561825937	1.42027671102	0.607867819562	2.22330895146	2.7361328469	1.45079234768	1.51402967116	1.36927440719	1.13431057442	1.63514705679	1.61803378311	1.19844353937	3.20729856684	1.35215831197	1.18697650285	1.57530507973	1.81930703256	1.65778382874	2.25130237075	3.06218888824	1.87555396	4.96556240573	4.88768116169	1.13227612346	2.23166368343	1.96611632587	1.23720304901	1.5110792156	2.16012044753	1.67718924922	1.69033444578	2.98289534842	3.33037784034	3.60388466217	1.92703978404	1.6652249007	3.60750785251	1.3591901097	2.5369807124	1.0636146953	0.724863540101	2.40388988218	0.762244684898
FOXR2	0.0	0.0	0.0	0.0	0.0	0.0	0.0	0.0110938102652	0.0	0.0	0.0	0.0	0.0	0.0	0.0	0.0	0.0	0.0	0.0	0.0	0.0	0.0	0.0	0.0	0.0	0.0	0.0	0.0	0.0	0.0	0.0	0.0065464411809	0.0	0.0	0.0	0.0	0.0	0.0	0.00562744244114	0.0	0.0	0.0	0.0	0.0	0.0	0.0	0.0	0.0	0.0068599383203
ALOX15B	2.01447200407	41.612210751	1.17365912187	35.2305513269	2.27653586428	1.26018789111	1.15898004395	4.05035452431	0.0329745227523	0.461095603425	3.69256347653	0.203293740062	1.28802524205	0.109141731463	6.72761003891	0.0690954672458	0.855476520409	0.397584253913	2.08775167739	0.192302230489	0.310376716854	2.10960274148	0.89189079013	1.56360820306	0.0433765769148	15.7324119689	6.08519748204	0.391389995924	0.0630833879019	6.24795433592	0.694065302682	5.90864744674	1.92670161268	5.43729878787	0.422305672241	0.0626251362919	17.2750335932	2.36600661423	14.5324054871	1.05091606539	1.44617080755	0.157156926192	4.53639760257	0.592102126972	43.283612962	4.28719395482	2.03955610605	0.209991818776	0.117810605196
P2RX5-TAX1BP3	0.0993262103224	0.100904505889	0.215135839219	0.0629181841044	0.130338008543	0.123366680964	0.118166598318	0.0723680899941	0.0422721654928	0.0853822905881	0.0781099952667	0.140732286304	0.347931966768	0.28982562366	0.120376792997	0.0925147287285	0.163428384626	0.147355595312	0.119664439599	0.114746005237	0.100520062245	0.121547671488	0.140374417867	0.0834677269611	0.0845229880801	0.23172920872	0.132051824636	0.100349611148	0.146518607259	0.178494433204	0.162293507172	0.138788987542	0.161931180823	0.178653716141	0.115830322106	0.170601794865	0.171947980302	0.140846249456	0.167027828432	0.116903106672	0.318747500717	0.0596946934498	0.129818108437	0.0748362970227	0.0866023537098	0.0687003773031	0.107905711542	0.0724060669301	0.118585738164
TMEM158	0.992093344727	42.385484172	1.02888245337	11.8679215412	0.904401810161	0.813185477146	1.05273936546	0.848538807002	1.30797727729	3.37989831116	3.08797215059	50.9044946098	41.6220368673	25.7801868442	1.82647771334	19.4642147194	5.19964815056	33.4118505193	18.3391752936	41.1454993784	8.85063531328	4.6318512419	5.19885247176	10.1081413745	47.3868120303	10.2113177646	18.535417064	7.18325972711	5.58404546279	38.9880609768	6.61207722952	7.42041454896	29.341638951	3.57713709439	6.49548690871	17.9640186182	21.9815765745	23.8867148742	16.2905612443	11.1348270759	4.33277481578	1.53597771764	4.17107995657	7.33322000814	6.57528781872	77.3823813948	24.5678754815	19.8580041302	3.69476353606
HDAC4	0.976950452985	4.74276016016	3.48969014976	3.08377354894	2.15901576652	5.73358238147	2.24909037143	1.1907671705	6.01635559673	7.20948607707	1.96668557427	2.16657170727	13.8017788084	13.8450968062	4.32651704725	3.80142686978	6.65749774709	4.00085955025	4.98195654675	3.30966042684	2.7218656726	1.08187020143	3.52140331624	1.87589621896	2.46712652805	2.02413731034	1.33761295116	2.10307385618	2.92001670372	3.82252050572	2.85373900189	2.90405478416	5.20624619428	4.25888105438	3.22007854683	5.378883403	2.30574586467	4.55483113768	1.97910432075	3.17014317155	1.68097029636	1.9249171927	1.88770578212	2.20821938254	2.37263254563	3.6945034558	5.04605381212	4.05290623657	2.64778532226
CCPG1	5.06672528445	0.826144879968	2.40936432509	0.426351068386	5.26688014349	3.73534079667	4.38005614508	4.9879891271	3.06980802447	4.11107005647	4.53440917287	1.21328895711	1.29413078453	0.887567238161	2.46744368121	0.999691142486	1.87103433994	1.25569968338	2.27242221388	2.2053471979	1.80749900246	2.16383202543	1.98489627774	1.32195073518	1.24321315945	1.967272636	1.42301496822	2.37894666333	3.38366239515	0.81660284256	2.77156904502	1.09445325143	1.69233486323	3.72446468022	2.77082665389	2.23957354935	0.752892452146	1.90731088236	1.01602801055	3.16817182902	1.47924601519	2.07929214971	4.11301232484	3.30084625823	1.88497559914	0.959960766994	0.851752322322	1.37068944873	2.11335735314
SLC35B3	10.1184296799	7.8505620855	14.0941481054	4.39177271299	12.6679735066	8.58716163797	13.8963174759	11.6881830834	28.5827391115	7.16864253409	10.7322122666	6.51004204721	7.72932102753	7.85387080686	13.3050999092	5.56421669893	9.24568021486	9.56584358684	5.74520201804	5.42484207719	9.55028003487	18.6235973596	10.0599935658	9.54009452954	5.76513476155	8.78240986314	8.27246473103	9.46476369864	15.1744780992	7.42950579841	12.3049093418	7.4340859149	12.2794255176	11.7264345669	27.5185977478	7.34845312695	9.12079923006	7.65405226628	6.91794639644	31.8144112181	5.82386230288	7.82685562507	11.0329384298	13.4826501505	9.49760308844	7.48489209981	6.41632798161	6.13046807939	9.83653521619
AP3M2	1.75694708616	1.05323650157	1.88325868888	0.687221237533	1.91681017812	1.3956513354	1.64155901596	0.943048114101	1.36223501439	2.13196716359	2.06539532357	6.67214525012	4.85497882921	3.24786583967	1.98620819593	2.72249645905	3.85875407257	7.23232073811	11.4279444482	4.71831611772	4.88967798323	1.98133017484	3.53623675512	4.51687239887	7.23272488923	2.65912010897	1.50456438888	3.2143925475	2.02131019085	1.64541522885	1.70916478254	1.81412149141	5.3460569949	3.28469796734	1.93326575519	4.75885177645	7.29758841114	5.49377817605	2.2813253539	7.71557051224	6.40205439365	5.43966705114	3.18894953184	2.08621934933	2.75412319544	4.60046543925	3.52220467743	4.55744458338	4.19777070787
VAV3	7.17657027848	5.41622516627	0.4445365641	9.49307679108	5.9714028196	3.73087841689	7.09588955463	5.50108957289	0.470327985163	0.452053580578	8.86784544359	0.774652320299	1.67464328044	3.41051988913	8.18336549743	8.28872135075	5.07149807632	1.7245876364	3.38579072535	1.38472609089	4.36477252997	2.14946592325	3.1332253129	8.1405636526	0.21857594915	11.5536558623	5.62953863592	11.8750137495	0.197805236083	4.07908546559	0.767697507935	4.57621898505	2.13910585532	0.706422341533	0.777094412508	2.11738376416	5.3289216069	2.36396737671	3.98001272977	0.254718587838	3.11165729984	0.0921117608528	1.57004069334	0.213587146873	13.5741536846	1.23064880836	4.72546831868	5.85166897541	5.95650208632
FAM185A	1.55460017117	2.27206724902	1.10779624637	1.25487529996	2.58727186952	1.95120694031	1.82742034818	1.66768139816	1.05645948518	2.10685922268	1.97571673311	1.99627152342	1.59502942638	1.08557257865	0.984706889956	2.43626999709	1.34377776571	1.36274542122	3.64350750193	1.05909913735	1.95391933256	2.11718539798	1.37173644193	1.72397739462	1.79040198835	4.03589752232	1.22513021309	1.96870076269	0.97993073651	1.7551264036	1.94683765992	1.21510488197	1.82732995616	1.27378063757	1.76532962273	1.33761691804	1.97989282742	2.57176850694	1.74749718663	3.32542630107	3.26554038694	1.91813224536	1.12359975129	1.55453279796	2.59430835766	1.85179937598	1.98463079025	1.43816840422	2.59500230334
GABRP	0.69808850806	6.09251078095	69.4522988675	35.5161584798	2.04933809872	0.739432865825	1.40785851607	0.503996529801	268.112897414	0.226606387227	1.32855595901	0.096578824401	1.53226836085	0.600233972812	3.99194430651	1.17969516087	6.95323660927	1.45481177868	4.95334183895	0.0641504291072	76.9741186559	4.97415959301	17.7296012769	0.0161606410689	0.147801391359	16.4171266887	0.62181008257	0.86058556376	0.257745953233	5.20279009635	5.90875861001	78.8703163429	5.83058975198	38.8887064538	1.07793648764	0.0589897342555	38.3892324903	7.32874321327	2.96702975312	6.83532176559	5.38238072264	244.234537431	92.7995496807	8.5384335085	5.59969207358	1.07354135823	16.9072638838	0.0616833045117	0.311649922383
THRA	9.44524843755	3.43021761176	16.552122443	2.71818057396	13.1706843867	11.9835671766	10.7583015126	10.8506742447	21.6832245234	13.8408154883	9.96479040358	3.86778975119	7.32749168676	7.46267483332	3.66475250528	4.15562608096	10.7597792019	4.67262795194	3.95644284262	6.97085021949	3.19431423122	3.38809112723	7.76543257835	4.49207439978	2.78391730816	5.02567850958	2.38531437959	3.73338975077	6.43917564461	7.19913954138	9.67371802274	4.46432105767	3.21424090626	8.61606816965	8.32446719211	15.4674682522	3.384474673	2.4238253911	3.68186601391	2.93478345593	7.96231941041	79.8551200375	7.93718975712	14.7233228491	4.29319715977	6.18594483484	5.29301507547	8.76064961464	5.04833300242
NANOGP8	0.12778241219	0.162266096753	0.10510276583	0.0	0.0546778872156	0.0188940826614	0.0223559452477	0.0	0.095169932497	0.0528094547011	0.138604018346	0.0502919481133	0.050577607025	0.0257143761958	0.0377716649475	0.0	0.0	0.03895311981	0.0	0.0345984048675	0.0431060978618	0.0781850762673	0.0145637595317	0.0	0.0	0.0438408617676	0.0	0.0430330031829	0.0122399396749	0.0726682681166	0.0183148560917	0.0	0.0922951016152	0.0	0.113380845985	0.0	0.0	0.0635781143627	0.0	0.110045089255	0.230139210229	0.0959959599186	0.0677067594347	0.0137537607818	0.0123792519646	0.0	0.0	0.0955383107586	0.0143924196132
DEGS1	18.2369636051	15.0811174891	13.3888804462	13.3017982116	17.4964890948	19.5378637825	17.3647826899	11.936454629	5.48859947876	32.8616837327	17.1063674113	30.4910782899	34.324226545	50.5295467283	15.8619816617	43.6836226905	21.669830864	41.9676111454	22.2561753495	38.9597298357	38.2261276523	6.06439513036	13.8373319459	50.0389299698	47.8114050375	24.9103253611	15.2389797969	53.7300324735	23.5983895551	41.5163668585	13.50391115	7.18405674304	60.8801662327	12.9070919648	28.5202707496	42.9492522434	33.7537767714	35.0942469831	34.8769818562	18.3699602037	29.7141872513	12.670275825	23.6344779333	24.5038861444	112.254338178	46.5472860272	48.7363803047	23.4342750512	17.3624084223
PRR19	0.0835175921228	1.06296896565	0.424655990561	0.294841675397	0.12995288146	0.053886657501	0.21519008113	0.074679653257	0.193877388144	0.0753073078301	0.105002636422	0.914395505541	0.522903710377	0.550037996453	0.424172130208	0.415282392308	2.39461248446	0.736009744169	0.240113087904	0.304250982454	1.83642021031	1.03131429145	0.264794599516	1.02084541661	0.979343719629	0.416786134396	0.813055676537	0.526723958958	0.226907091387	1.03108229562	0.169762712698	0.499441344804	0.324335995923	4.21778590937	0.675605167482	0.179503096966	1.61245351334	0.498649940842	0.48404746652	2.09889105577	1.8199238121	0.540723806231	0.34597496724	0.441295423608	0.3751273906	0.742707296709	0.690004240965	0.272478972509	1.16472961301
PINLYP	0.257390287412	3.47365351405	0.342334722989	0.742068296801	0.403054140047	0.607309799829	0.310428268296	0.167581792712	0.0594326517226	0.592069429278	0.262852620505	3.26322897615	14.6281277575	5.56422366055	0.490492049104	0.410237401608	1.67314236001	2.76121972139	0.544313982782	0.406284125729	1.09458698499	0.623246750817	0.104859068628	4.66478036152	1.48636098204	1.69476245633	0.715107171058	0.402051201166	0.223466327208	2.84776561568	0.390891357157	0.731077944785	1.36634421861	0.29550425597	0.308210789494	0.106234684981	5.56636001779	0.633510496685	0.282346284362	0.183932506327	1.05445601778	0.0888648314675	0.922746407153	0.212200880633	0.697128732062	3.46098700297	4.48266157085	1.04716812757	0.125830868618
AXDND1	0.369244792657	0.0122319163096	2.09691151233	0.00530581700624	0.807857028324	0.225034761499	0.28648947408	0.284234022702	0.116835086405	0.0111464462444	0.274265916578	0.181972770706	1.44498786265	0.664870133871	0.0284729745622	0.0133624160484	0.101767157833	0.0880907307905	0.252819659959	0.0191260027564	0.0536153772634	0.0707248152538	0.300808963912	0.0883041420813	0.0668693138749	0.0374544527697	0.0684163784109	0.151382316994	0.44103584243	0.0547786747669	0.891872432118	0.207069234922	0.170952623755	0.0482842031581	0.0683748507895	0.0136250039912	0.0327548537777	0.0934563824279	0.0320401009278	0.226740957431	1.44148736635	0.0549962730465	0.0102077196849	0.619996677108	0.160505367728	0.106598975983	0.0563472919211	0.00900231660334	0.00216985403266
MLST8	4.09737275341	9.45000136886	7.75207658812	5.45177974979	4.4508786748	3.78351055142	4.61916337693	5.02163900714	11.4241847333	3.7634927254	5.01831190086	11.1317265916	6.95164814779	6.42156319245	5.13338158454	8.95885857688	15.795633823	11.5805111219	8.01224276277	4.21231377512	6.79661413234	6.11813142608	10.412956678	12.7936075768	21.0096151034	6.33060826967	12.9994361309	7.04552693194	17.1753959332	9.65690178303	6.54553383588	7.10482853581	5.37855263231	6.86489927146	6.43536058575	9.21715828808	10.3763213616	7.71918167063	10.7807894539	6.97155877732	10.3117059318	14.3061826435	7.33742051828	10.7012467234	12.6548771693	9.34122624014	10.9723316713	6.69243877864	6.10336472037
NUFIP2	8.45815929508	8.63214507372	15.3011415694	7.5601637832	11.5531704785	11.2381307114	15.4251695252	6.82355218873	18.2450572059	12.769881011	11.8384566346	9.20948934972	19.255713093	20.4598081344	14.1126358775	13.6813228189	15.5296579833	12.8710298634	15.184855104	8.44724678589	36.4184509772	11.2440264099	13.6788171804	10.5967507037	7.22696148518	8.96414302593	8.41641278106	13.9436211163	15.0141349755	14.7707678381	12.1301807023	10.3703013415	18.3431793374	13.5724120274	12.3255832499	13.7644811569	9.47840884782	17.8119947121	7.37514349564	15.0383764863	25.1379468509	12.6265459086	8.38278324599	10.675620949	12.2450061079	11.7563170148	10.538030287	8.73707317665	17.1820021568
KLHL28	1.6074381896	1.96898335196	2.2420621956	2.25221748635	2.50059933383	1.96299131317	2.36840146251	1.45778106643	3.79865603841	2.77692200813	1.94772884881	1.9551088239	1.69456589867	1.86776925523	4.18831920573	4.58689371424	2.08047729068	2.64044851289	2.35770744974	4.44669186838	3.41643847721	2.55732289857	3.35893745745	1.16881376285	1.93048110827	2.9235926837	1.70225134086	3.7355268387	1.8699281391	2.77212706488	2.00274175981	2.18883616786	1.53321343767	2.45623111649	2.14861636929	2.22771707425	2.11486936582	2.82934417628	4.19929705413	4.35516113082	6.84915180301	1.33997807826	2.90661194682	1.2288259763	3.46440631911	2.68957869605	2.56267971059	2.98374449092	3.98199543
DEPDC1	0.129145944028	0.886217771555	3.0205829942	0.829019078976	0.402415913837	0.0969473814605	2.31854326064	0.0651423127157	1.51359984976	0.198711673757	0.878212808313	3.21653807171	2.97266801289	4.7059660363	3.91144015734	10.0621886612	10.80186505	3.19795612879	4.79379999942	4.44536761076	8.44846662835	2.24597358189	7.73095861919	4.22974779873	10.660599006	3.53106062858	4.93197595946	4.45850776574	5.17659887715	4.75689141687	2.47468325344	1.70419032522	3.84805452627	9.73681206471	1.91404250452	5.44412274751	3.18464744894	9.17385669682	6.31692423804	9.25116857051	7.18279273434	3.14047270827	1.40016752819	3.15434955735	4.96411777941	3.8282407547	5.58506639219	7.26597252665	6.14288653581
MR1	0.888858724077	2.8782573813	2.81429857824	2.1427486356	1.47661880911	2.28962810952	1.5609414582	0.740565239294	1.3805312361	5.44741388727	1.10421720232	3.46375301691	3.57490025443	3.93051172142	2.1439662503	4.24127018383	2.42766216411	7.57410662082	4.39773810398	6.26188934925	12.1226562426	0.790833515338	0.945363730883	2.31512385811	0.781208994901	4.75448236639	5.15917784847	5.57545311713	1.354650217	4.67851183333	2.70864731125	1.60505459993	7.82839503099	0.612366481744	3.28303357008	0.929329756386	2.69409245694	4.56403533034	2.40236167966	2.51256671215	4.60635621006	2.18519583883	6.60245202449	2.32178136196	5.65533174666	2.78857116027	4.27195479015	2.94716219234	1.00349713901
FAM153B	0.0508329328464	0.027664644223	0.11945936055	0.00450001667996	0.0435026592686	0.222265574136	0.322067606799	0.103172744515	0.00231792308696	0.980475763462	0.0723684412808	0.0643068182301	0.232819494423	0.25865763646	0.00643966727121	0.0269834549298	0.00660307830814	0.0962958450721	0.0714745523952	0.00688177019464	0.0404202225099	0.00833107763179	0.00248296615286	0.00554765139787	0.1134275937	0.0149488015982	0.0228136044518	0.0562477994988	0.0448657608625	0.00867241695455	0.00780622058323	0.0140497120042	0.107899429781	0.00642372196948	0.673796544417	0.00770383966039	0.0134692546553	0.0270984812819	0.017109640673	0.342397697621	0.206882248026	0.00163662905015	0.076955217335	0.00117243498911	0.0168842467133	0.0408996130773	0.0113785157299	0.0071261164562	0.0
MLXIP	6.95136322315	10.8051103349	22.192670095	5.98163824516	12.7546346618	22.9666930071	14.7932111328	8.49596302177	24.8584919659	28.2806832498	9.25121267303	3.93338371664	8.47214201247	10.555127293	7.77648905382	9.51187266922	14.4006959832	8.39133401546	7.40938534668	19.6613441439	12.5031957136	13.6218138896	20.9239654127	8.08598936891	7.29501499488	8.55472836503	11.9761318946	10.5808824046	8.77891253857	6.89786955444	13.7297407598	10.2236767659	7.20659610909	14.6724523392	14.0916823316	20.2933961807	8.24090749176	9.28987358223	8.04095598167	8.91550412115	8.75845240779	13.3381073909	10.3092196311	14.3094127174	4.90444329192	8.10059428666	5.08029942422	15.1826608033	14.306847596
RAB35	6.10048231644	13.592347487	12.4943460747	11.2858038911	8.28251717419	7.0465814821	11.1441329931	4.91932977537	7.26446691033	11.508658634	6.08194914961	11.712271972	8.54261064253	11.0134954558	9.08241377483	18.2095971109	15.5229505628	11.8722368412	16.7970605143	14.4250057569	19.3527945166	10.2833689415	17.6443241858	15.3033001753	14.2969974019	16.2971590956	22.8746168975	12.4052528623	7.00101420728	17.9561592153	14.6058563887	17.263727138	14.3940036372	15.3206036494	9.28301347298	11.8960082132	14.0605484881	10.665853084	12.5900690576	10.9720316702	18.6140288611	18.6064515394	12.6205264913	18.8353342581	14.8847239191	13.7117646779	15.3001480524	10.2161619359	14.3422787421
GATA3	0.330553027538	0.125927070781	1.30010150453	1.05273737891	0.421757622507	0.159957896248	0.252354844603	0.328414979569	0.675263082591	0.110281336513	0.332470690179	1.97274920478	1.05620596386	0.507963668719	0.474334548039	1.36136266534	0.480906273165	0.410390815287	2.54846276459	1.08051679905	3.29356162447	0.53504982334	0.846641081314	6.41870855743	0.666209817344	2.95276896705	1.39883659099	4.25038546654	0.186522683543	0.406039812049	4.38803233029	0.379842508457	0.394407437002	0.148859340063	0.978169336237	0.324257862542	0.908515821991	1.52056842498	1.49266137579	34.4656957119	6.52407326005	0.33049995472	8.2796645875	1.01302599932	4.11177634128	1.08317966979	0.290046515953	0.401045040881	5.33688439694
INTS3	3.56777054423	3.82557074557	11.3396027803	4.70694639434	6.47162240751	6.675660902	7.62386081688	3.09970188644	6.89850997449	7.91160019478	6.41823812732	6.53273636748	8.61292119982	7.75151134917	6.18498181993	3.94972906266	10.3032060784	10.7927054938	5.03157784598	5.10207612203	8.59778553008	5.36930586942	5.98366484752	8.04239081397	5.07026607597	5.14403080664	8.05882589888	8.17052188968	8.57611929395	7.21739013686	6.50157761935	6.71444979911	9.7016068612	6.62312444213	8.88161223385	7.03282827513	6.57758467974	13.8832607999	7.63047915024	13.6354711317	6.4345241432	10.1583273862	6.39391536346	8.7173441674	7.03816269666	7.61661031853	5.95439165433	7.07193546761	5.55672728187
CPQ	11.7632267444	1.4973588717	6.60067867546	1.87842958344	11.2575395699	15.799442888	7.0170377916	11.7247871706	0.819541367549	18.5502245447	11.041812743	3.64144545801	6.78254927415	4.19946929965	2.90875691129	0.911177181183	3.70543749447	4.17205153047	8.10308848064	4.83877257313	4.06359451322	2.05542843544	9.8038072661	1.94418542498	4.24389803475	5.65018287199	4.90982446927	5.59558501381	3.92960483873	1.17325304714	6.15716111411	1.42241649656	3.529266437	3.48686810362	22.3875046273	5.44079195187	0.513991160384	7.78308673476	5.2891154576	2.17705921298	2.96120479475	0.841221177256	9.13953118027	4.43752738305	1.83759377976	2.45427193585	1.83253447955	3.17759537225	0.840813730135
ZBED9	0.147704532772	0.652212750495	0.0607444900041	0.15532269111	0.379215182077	0.217405229304	0.193810383852	0.293498332016	0.831485656311	0.206435640369	0.41782900053	0.367293564741	1.17191719739	1.02545788616	0.455458570444	0.772364888159	0.0994208047272	0.863683768424	1.80909800799	0.498088711832	0.122301710348	0.0338904919363	0.0	0.705238277966	0.315731430044	0.566649160442	0.524549062453	0.685084819559	0.00771721471263	0.506277228673	0.0202079782358	0.110410496469	0.338757977705	0.0742370598916	0.89102193383	0.246234315287	0.270848752884	1.59340465807	0.861642216273	3.39686743147	1.32570013715	0.00605249252784	0.099607059553	0.0	1.14929366342	0.392062982786	0.332427322656	0.560951288727	0.694187123746
FLI1	0.832555892641	0.403297372077	0.826468885491	0.743237703522	2.23167676235	1.10792570179	0.788564112767	0.645811258808	0.412363112172	3.09905422011	0.764878948156	1.29562692761	1.06530477352	0.609498683355	0.458251829363	3.8346387238	1.84222906694	0.653451454786	1.94244740952	1.34217424345	1.1427863301	0.827788800326	1.17466023465	0.701822706651	0.949883339021	1.92069326114	2.70703075099	2.95847157565	0.467490206967	0.581218095122	2.37011987907	0.931901763522	1.14936152974	0.105814154872	1.30277374827	0.66713549191	0.556896280733	1.13201252742	1.58093946853	0.556285197888	0.963598495373	0.304099976993	8.08752767433	0.78487320338	0.788482002334	0.35600520146	0.361367986427	1.14701212572	0.852037581373
CHP1	68.6007158589	37.9283033951	71.0238725212	65.73885443	63.6302769257	32.8101533222	98.2858248399	54.9583428554	81.1192501801	16.4264303519	65.8942363888	21.311308504	16.4210252706	12.6903571311	50.5631588126	26.9339029231	46.5073064604	20.5199118229	44.735468787	21.8282124627	26.7307296909	28.3870317205	55.0858534417	45.0073960144	17.7630662406	26.1479552387	41.5072956812	21.4023279526	107.92787747	39.6473802733	39.0956336809	55.090927743	27.2259868234	51.493128157	15.2530493498	31.8498561428	47.9033547376	23.15379721	16.3701816225	46.4442652548	25.536903551	77.9286453621	28.2502768437	100.950083196	46.7340015852	35.6847922452	47.0907564783	26.4278196155	29.3244857325
SHC2	1.59622619429	0.622093450903	3.24367896933	0.35417076361	3.89549975759	5.63188850663	4.37110313053	2.21742310496	4.07080777157	7.47887740077	2.82626733149	1.66458052026	3.07337379618	2.24523714594	2.62103332819	1.24267639159	0.487872999704	3.14605209701	1.19357675205	2.08912523189	0.989491520359	1.12404311986	3.23001621556	0.461574095309	1.04768246003	2.71163374033	0.54423496189	1.96325384577	4.53767713054	0.780064800029	4.11812350126	0.650299872929	0.525704617213	7.16832678275	14.4654586345	1.58882023841	0.552760463927	1.54777992088	1.45749936672	5.61464338144	0.441152213386	0.555722195532	3.2014029247	1.25758598741	0.790199008156	0.99957686158	0.28913095962	1.70088217197	0.455213990146
ATP6V1B2	3.95966894192	8.6715616623	7.99098372569	11.0487373457	7.29110318066	6.51760277287	5.91053322247	4.7347859883	11.6281473474	9.11029578374	4.96923601827	13.4361348133	5.8364526602	5.46201183514	10.7603286997	9.37336826589	16.0394542195	6.90687256443	15.0155788852	8.12997000518	11.3357676251	7.75270152077	19.9670596574	6.8582522779	6.37900291086	14.0915613337	7.69696556737	13.5606484956	12.9038781018	5.33095381831	8.80447339977	10.9533452406	6.75188803759	11.0722242098	10.7009493978	12.4431843138	9.78013850858	7.77349821563	12.8075694028	10.2968750737	13.2030085429	7.82700651928	15.4061637494	12.4821819571	18.4754728796	8.06724652794	8.98790311398	10.8003151137	8.60925594377
PLEK	0.660736093933	0.370827484537	4.43990998865	2.10571450399	2.64552539158	1.0415234788	0.383950205105	0.82526700575	0.455698153371	3.31483385503	3.00434874829	8.22869752847	2.30119717974	2.30786914323	0.277269551351	9.66277846727	14.636750051	2.76230983111	12.4011579989	3.79206451804	2.45380876751	3.48690341043	10.7028866646	1.31599699064	3.14290917303	14.5770997667	3.41982850658	16.6846251031	1.48844905518	1.26011250157	5.46905698484	3.606761176	4.31706180189	0.219178983053	3.83168413607	5.34296913778	3.04741530946	30.0673353695	2.97615970697	0.553778501361	4.2712559639	0.531830363339	28.6267202608	3.92417953217	2.87704424309	0.69600370607	1.72303620782	5.33926256835	3.78346919235
DOLPP1	4.62471197094	7.37681228577	9.2809153745	8.57596731495	5.14813338092	2.22111745235	6.03181096683	3.35368498687	10.449734758	1.90984723709	3.7693482966	24.4012328205	7.66955774433	6.23470147825	9.35853880482	18.2232476117	5.98480779699	9.28026470116	17.5723273167	10.285833472	7.45152822768	6.10349416521	10.8787204036	13.0894596185	6.41245059307	6.60326420492	11.949854837	7.2544573716	10.4518744279	17.340309577	7.41597758516	9.50258580966	9.08999171979	8.0357969847	5.63293154769	4.93781378369	5.57886166859	6.65653528441	5.22404815008	8.78153940576	7.2588878185	12.7660711759	4.04416177052	20.1599800178	6.43749724705	9.20455885363	8.7011459193	8.60370491179	14.2579410424
SLC25A26	2.03193694215	2.38081809958	1.88295647399	1.64296891041	2.37386150342	2.19107409669	2.63463095056	2.6480071733	2.96553692954	2.21926452436	2.30008037521	2.28867050029	1.99411942159	1.45871722072	1.51737494632	1.1822083525	2.11328707486	1.82156773807	1.65007071004	1.81157247886	1.24971209409	1.63791720543	2.39965945514	1.68760243053	1.82534864089	2.10975716321	2.14547495319	1.83227907091	1.34066883861	1.43681935667	1.95721005206	1.37507493432	2.23248665793	3.33173285253	2.27738511566	3.04500273265	1.79143446914	1.33939524465	1.91942538303	2.15282054611	1.92389942291	1.99748393399	3.23346650211	2.31799536327	2.2262084933	1.68610522348	1.73225025787	1.25371985568	1.69613558032
ADARB1	1.07985838124	0.929885867077	0.992597574939	0.980959289283	2.21927124171	11.9968555324	1.879681267	1.2911346919	1.67043030311	14.3180820847	3.13902384576	0.793137978355	1.00053185986	1.27907961058	1.2848779569	3.58500177035	3.1351723707	1.08576958166	2.83947034303	2.53151676621	0.996992119899	0.797527604524	2.72411543649	1.00098190804	1.28038366261	2.53781314517	2.00362386227	4.97815167963	1.46233048361	1.52181811605	1.60539994256	1.11702870043	1.99474046026	1.0847781379	1.20889309862	3.13578074886	0.619347257755	16.4857567928	2.28742045558	2.76971355239	3.34937683919	0.323908701194	4.24215443402	0.500649530751	0.967065382996	0.775648472528	0.909345587998	3.89815774351	3.00086261486
CABYR	0.138933407228	0.756868944894	1.65926734265	0.0872420800552	0.237797519727	0.522610970896	0.297515817114	0.121470600175	0.212862823111	0.385848272779	0.402367307663	21.5616935044	16.2829200138	3.41874751242	0.236550688494	0.660795511403	0.522644668414	5.95982733093	0.433996794117	5.65769481301	1.92345339118	0.158114759836	0.087407395893	1.71942697918	2.45663822862	0.663519853312	1.54244371581	1.26515561489	0.472702434336	2.8481416753	0.66430138346	0.17561507675	44.9025751134	0.771802069118	1.79206746709	0.976982388442	0.530848193167	2.78302442644	1.14915957784	6.82952085907	1.88895180802	0.0851684451672	0.329796199452	1.05874245518	1.39225414264	10.4244132487	1.24694753981	0.729206069169	1.2168181212
ADGRF4	0.0	10.9930136461	0.431538132896	8.71272810742	0.0493407062459	0.00511494187058	0.0242085021968	0.0252039853385	0.150903901897	0.0428891885128	0.0469030112213	0.0816891920401	0.722263441871	3.62336110867	9.14663534158	6.1184773183	1.62665639352	2.07741548368	4.67367851815	4.55205223675	0.458029302598	3.37068521885	0.421863710928	4.34724294831	0.0697197566548	2.36973368234	7.5726541362	3.25804631057	1.88209917578	3.33645713189	1.35852916026	10.3626476573	1.49914898171	2.29502195888	0.460411161667	3.1735301667	9.0308954333	0.649739830192	5.17791085504	0.248258605958	1.03082326716	1.16424896668	0.195513001588	0.0707440564895	11.4412324913	1.86285774737	4.29288883055	2.51202224741	2.50919591152
AR	0.479011501948	0.202597636769	0.0339866556277	0.737183984924	1.11193636253	1.69578200282	0.522105382751	0.672360452872	0.0224704272266	3.61648240181	1.0408158187	0.402351331896	0.376166745696	0.0794559127948	0.0352850919361	0.0345744763782	0.127228046386	0.432933053863	1.19218416076	0.236189971702	0.155652660769	0.0421373189903	0.0366288527399	0.0257209094693	0.105897928098	0.322387337469	0.0384625763352	0.329846706197	0.0941119619968	0.026109381656	0.468527709559	0.123370310317	0.274764349477	0.00947630984786	0.103588950279	0.196679694181	0.0624483145682	1.00282220135	0.210405998209	0.133113641038	0.260091290043	0.0386298262818	0.739532711114	0.0227316559802	0.340702208629	0.0535305964787	0.0278162179332	0.185363019214	0.0496428632356
DCAF8L2	0.0	0.0	0.0253012052605	0.0	0.0	0.0	0.0	0.0	0.0	0.0	0.0035749182075	0.0	0.0	0.00265293294536	0.0	0.0	0.00228329160005	0.00267917614337	0.0	0.0	0.0155652834828	0.0	0.0	0.389421685594	0.0	0.0	0.0	0.00295978848594	0.0	0.0	0.0	0.0	0.0	0.0	0.0133684765905	0.00266392606052	0.0	0.00327965323584	0.29721092499	0.0264909621471	0.176995435023	0.0	0.00465683712902	0.0	0.00510863263811	0.0	0.0	0.0	0.0
CP	0.246527581413	0.28583386451	0.830925525746	0.473802331874	1.31402294252	0.988956063511	0.542885450015	0.342639993528	4.31082227133	18.2248381334	0.451246696651	3.15548887603	0.684107887783	0.127800026759	0.0617827644577	0.0143380670792	1.29207265583	4.56299280024	0.166028786614	0.179934467419	0.871861595713	0.209045418762	3.88112214743	0.07574281601	0.0342042382547	8.7284055192	0.285490219397	0.377211168525	0.12012453954	2.89293809615	5.22872573702	0.0639408568302	0.872618090671	2.14756092625	2.05428190686	0.261532474501	1.1232658705	0.42397609323	0.637293972966	0.149999782435	2.23492770568	0.73195340557	0.965489480755	0.93967820065	0.929879320473	3.29007844861	0.451781502959	0.141245064282	0.0995988577672
ZNF720	1.06357769364	0.901030606777	1.40395066813	0.732307879441	1.61075841953	1.22098967066	1.48652004393	1.01652800454	1.33886942496	1.58534886842	1.47446802218	1.36867261971	1.26056029196	1.03407628968	1.33879311449	1.38306062319	1.83173439911	1.8421063694	1.29189881027	1.06022116823	1.6901292322	2.10400771484	1.22036471068	1.24616026954	0.818894623448	1.45961128286	0.857498000589	3.35239194539	3.15934090827	1.09687331695	1.35826599923	0.796376970551	1.59806244403	1.52223363571	2.01314365002	0.91641417541	1.13228271793	2.06024568697	1.6794303942	5.11487691446	1.44202753304	0.996515517908	1.23262721455	0.568528011387	2.12788445108	0.942278585761	1.55665687817	1.47201119481	0.971805027499
VCY1B	0.0	0.0	0.0	0.0	0.03042078816	0.0	0.0	0.0	0.0	0.0	0.0	0.0	0.0	0.0	0.0	0.0	0.0	0.0	0.0	0.0	0.0	0.0	0.0	0.0	0.0716423317626	0.0	0.0	0.0	0.0	0.0	0.0	0.0	0.0	0.0	0.0	0.0	0.0	0.0	0.0	0.0	0.0	0.0	0.0	0.0	0.0	0.0	0.0	0.0	0.0
RIMBP3B	0.00320240934728	0.0121998588713	0.013170125448	0.0158757345214	0.00822183463783	0.00284107582033	0.0	0.00349986544976	0.00204436639832	0.0047645286895	0.00521042132847	0.0201662062213	0.0171118832613	0.0154665338888	0.0141991762579	0.00761565473911	0.00166394174097	0.0273341794048	0.012401167354	0.0277467305866	0.00162045036188	0.0	0.00437986281738	0.00733939286286	0.00860568549701	0.0109871447182	0.013997348223	0.0150985573821	0.00184050198552	0.00874161770759	0.0110159134429	0.00206526547329	0.00793044607771	0.00566560703434	0.00974223625733	0.00582398380503	0.0118796399167	0.0143402233378	0.0106520433824	0.0303367543352	0.0440436174501	0.00288695466684	0.0407238690654	0.00206813307087	0.00558435051768	0.00379712861097	0.00802851668439	0.00538723398504	0.00216416727353
ISL1	1.45171816098	0.0	1.36702886091	0.00560498260773	3.83162598961	2.56379983283	0.968457686427	1.99432218443	2.07869926913	2.6712275542	1.94257234872	0.202912828821	0.0161104244445	0.0	0.306799758763	0.967943903864	0.299604777215	0.0	0.0	0.0073470589101	1.70601879989	0.180555438965	1.43344384326	0.0	0.0	0.195504078916	2.08668006321	0.0274145016807	0.748564471667	0.0833289703233	2.46186744986	0.100622571628	0.109194977959	0.798104548168	10.5559174974	0.00822470995367	0.00629122152079	1.91882587659	0.402399234266	0.0350525301653	0.586447730716	0.324121265363	0.740451646032	0.0	0.0946355583912	0.0361959110913	0.0	0.072275295639	0.00916880028098
RSRC1	2.62866676506	2.52172835244	3.71456220232	1.50897041635	3.14552257484	3.03033466631	3.62567383126	2.37175560449	4.03426563403	3.47889739328	2.2938734797	13.0434924299	13.1841202737	14.9537213412	4.01835300647	6.63512430841	5.10796783614	11.0880508482	8.00195805253	5.38562678293	7.23258741982	7.43758266213	5.20463284153	8.49088293149	4.7665882057	6.5542816596	6.46915575492	8.35326348827	6.72814438158	18.5592342542	5.23415465355	2.42707035933	9.15653263931	6.32016346165	4.63769094939	6.29069922405	12.0615490795	4.57952524086	4.12187448888	7.16645793881	6.0317186304	5.07011751629	3.53874664261	5.38151303095	8.06173079766	11.5091899486	10.1988971991	4.31707790434	7.90617208704
PLK4	0.252998912489	1.20477689306	3.22188518707	1.03077155832	0.608483636444	0.220582724083	2.69240998429	0.176387127871	2.38924033632	0.434819052322	1.39104996725	5.09200925254	5.00611670015	4.64005075042	4.04225076983	8.2235116795	8.00067516288	3.56632237875	4.30178289423	2.81567098889	10.2835309306	3.48300384938	6.21346131055	2.75586669379	5.75840027164	3.42715812974	4.13970519678	3.45214553646	4.93623494866	6.35243236322	3.05725700181	2.77937179068	2.54391352369	4.51070868745	2.09334997398	6.19033473633	3.18369777618	12.24721303	7.1796899479	7.65211123659	9.02029752251	4.31380399162	2.47768671473	2.45927185256	3.55478423281	4.16614775144	7.11918238	7.76363881312	8.08299093793
CALM2	19.3965045859	26.9538391398	51.7288960683	18.5768436799	24.8746164739	54.9394047347	36.0401970473	13.8688447203	39.6661937069	51.8229812745	21.7565812288	63.1614911882	54.5067072289	45.2547887292	65.5225819567	49.4506525349	50.6818486299	49.5312714367	54.8674555673	38.6431221316	60.5657808066	86.4344905551	62.3546170597	42.6056806771	52.6494318139	38.4305088851	36.8210638567	47.3489485222	66.7398668507	49.1747631353	80.1076510024	36.3024178573	43.6925157864	48.7668330277	67.1408544538	58.3993851229	46.7022592861	71.9336463159	51.6393839687	77.2554819404	49.5421583197	75.1141692776	55.4933019169	39.2369142405	38.0416174225	50.9805916822	65.9105398151	33.3943187069	89.7660019134
ZNF549	0.286549890382	0.571905362827	0.656815829527	0.391696408232	0.786173617929	0.818731364674	0.599382190627	0.561856834924	0.0968446701202	1.16090650352	0.716479258752	0.132680988233	1.66876669076	1.27072914918	0.894979634338	0.204182893246	0.529868340883	0.326284328496	0.553465074637	0.512298010385	1.04376545109	0.736767321508	0.121030350793	0.837002427791	0.213740548654	0.650596687724	0.471980580741	0.47115086317	0.480741141801	0.24731175477	0.367824840189	0.461997148712	0.44611643685	0.95426920162	0.790005434558	0.86726769936	0.396664940818	2.25181224449	0.43218321289	0.0725806602266	0.132470572646	0.0474858773603	0.76808754447	0.0666743902885	0.30372992987	0.176128208534	0.289203757529	0.542302695574	1.08784915191
DNAJC21	4.75447910066	5.00908887519	4.57940699283	4.22888423139	4.69146684866	6.26818688301	5.56587432124	4.44310925735	4.37929595039	5.96265617241	4.55019987183	5.76363228759	7.3974856747	7.47676234261	8.34318079734	6.77660224951	5.36101923964	9.15792664181	6.50588624759	7.06695801836	4.97944781255	3.66057101962	6.12654343264	7.50461153649	5.11318360307	7.42341857411	7.59072444706	7.32842106628	6.14385225451	10.6989227898	7.77996324921	4.99121682708	6.42615125041	4.13949420904	6.19369040845	4.89793404786	5.74280216963	9.45863443466	6.48741443588	11.2331984467	7.02705521658	5.9353933247	3.40126984574	2.41961723195	6.65655559595	9.00923723034	5.94370324492	11.0602089361	5.23891319748
NEURL4	1.97408294126	2.95144146533	2.58281955647	2.3588909964	3.21883493521	3.38743035643	3.32289059637	1.87694323912	1.71940491612	3.36289238086	3.13714021312	3.11777474122	4.69946303225	5.99135796541	2.02876081366	3.63019098846	3.61222874181	4.56115148406	2.80176941042	5.41195314414	3.93469247538	3.28915238716	3.2697929751	1.55892510899	3.66784741733	3.3005560807	2.35621224953	3.1308916037	2.32191854012	6.16711211714	3.55608013765	3.07139285393	3.06813791929	2.86462549639	4.52579374859	2.62199620973	3.08261493414	5.55032301409	3.48341240889	3.66209367851	3.85990961821	2.60516543207	3.37805153928	3.4828802238	2.59331083489	3.46219201972	2.04754988992	4.07426377939	3.5974984156
SCTR	1.60925276018	0.0	0.427129541346	0.202744621905	4.25367150264	2.77941551892	0.676903568103	3.94778386903	0.571948198276	0.025470619658	3.24502713442	0.0404273278178	1.73808485017	0.751030913867	0.0354233390182	0.0101781024917	0.106742882612	0.629730733741	0.044196804843	0.0278120277306	0.089514983432	0.0261872081193	0.0234142403679	0.0348760408077	0.0306699999762	0.0469888045565	0.00935352571162	0.073027986137	0.081992590642	0.163560872476	0.196299333242	0.025761564507	0.236706801766	0.0	0.390606517191	0.287127841386	0.158767954667	0.123509673129	0.0253087078614	0.0294866876639	0.437268163489	0.0205777679405	0.290273462515	0.169525338673	0.082925812197	0.165775253697	0.0858390444101	0.0383993735886	0.0192823134923
TYMS	1.11605262275	4.90000910588	5.43619589013	2.71405965519	2.28279072285	1.39741247317	12.2139489368	0.882348669724	8.02918281511	2.3081537406	2.91695523508	20.2242044754	17.237462777	12.9640745353	6.68218983351	23.2609035726	10.0020818005	6.41827558715	15.1520424953	10.2570683204	38.5700972846	8.04913777478	27.5347390563	24.0300933714	32.4691555679	11.0689833775	20.3687980438	26.3255355196	7.85628704513	17.7171710146	7.0927876452	8.65235444774	11.9225306933	18.9186661159	8.00643204725	12.5139727809	12.5377575394	18.0469823835	29.018096048	26.7618073375	21.1734341464	20.8287292331	16.4236313772	5.38775458589	25.0701503444	16.0393249071	14.6794236038	15.3349142131	14.9239485675
AHCY	14.9918893858	52.6706936684	37.2408735401	65.9043671654	15.4037465471	15.6922489092	24.4807934489	19.8687064984	68.6415075889	14.4167370219	19.3153188794	74.1881401373	100.795598692	62.7548058922	64.357766389	31.5867347736	89.4765634585	64.238796285	46.5874899208	47.1743652783	49.1365180771	69.2441188689	48.7400784864	51.7340119289	115.332685968	35.6638993096	56.2751967977	26.2212222507	64.7080724548	44.6134571431	48.440028791	44.4047828781	32.5970736931	100.661152268	30.3033084397	120.392932564	53.7140939083	65.3193122127	41.5696745263	56.7499473192	76.2081220618	104.92086258	33.0885750125	31.9766673205	65.0710134072	82.1322940936	66.2300747276	60.7020285622	109.962898102
SLC30A7	5.27047529477	6.12442637649	15.2494250424	2.08862289221	8.30379286169	4.80625671642	9.67578442035	5.05341335347	5.1288334907	6.3330717164	6.44091681814	3.94471163507	3.12500592545	4.67691269086	12.9842668678	9.50575959434	11.1989417634	5.19848358163	8.1319218781	9.67578098301	10.8826068431	10.7926488857	13.31047291	5.02135042552	5.26098426795	8.37495499664	11.9608299374	19.55877738	10.8941863648	4.15102385773	11.6583242691	4.10647563382	9.19926774284	8.3498101206	3.98887785735	10.507583465	4.92679557815	8.22060236688	5.69743476428	15.3433676506	10.0204074858	5.33627513125	10.9329926302	13.0751565303	6.83531570474	3.9300009123	3.73047817017	8.87015214879	11.8824991639
GABPB2	1.50210040265	1.20364572356	6.93348843263	1.18484050017	3.04075458972	2.9653531771	2.88779255136	1.867171933	5.24144375117	3.49889274877	2.4924287726	3.64259506658	2.32808081151	2.72947651344	2.85274106507	1.64060733269	3.4502399684	3.30517793867	1.95129446503	1.30538663301	1.71394235926	5.10439042973	3.65628817406	1.32468892675	3.61915011472	2.28917142268	2.67711566147	7.22962883052	5.78993502919	2.01965116884	2.96227101397	2.5068702057	5.9919886049	2.60289140801	5.22821020911	1.49098802285	3.50629239869	3.16150113149	1.10401491746	3.78367566925	3.10801661226	3.18778043276	2.32908599889	1.7120401227	3.45908551418	2.49246844357	2.21494207011	1.32787491028	3.0553936838
DNAJC5	12.7761868394	35.3100939896	33.4358596235	43.0771781132	21.8170044385	17.7778129674	23.1274050689	17.2485311405	38.5615276786	16.9195379871	18.4528298315	13.0374194238	31.5316414574	29.1065240988	34.5760120597	20.5404503924	22.0402113133	22.4527786604	24.9428183312	15.5812970705	87.4769646722	17.5429964616	20.3362531328	30.9419960289	11.735773683	25.4324927168	23.6909255398	19.6139170456	30.7801816747	27.7941404965	27.8447058415	43.3342286886	22.4517479666	27.9449422981	17.6055402741	21.9214717374	38.0287479459	59.8881305548	16.084454548	22.9003476898	19.0535891591	25.9022410692	12.1401920679	19.8882034363	33.3272549594	21.4933926184	22.0920345859	30.7346131316	27.4965556984
CCDC47	13.8065840522	22.8923414177	28.7411470579	15.5304889083	21.0350664791	16.3966738926	24.2048218322	16.8220797564	74.5852925044	15.9830299735	14.8321039863	28.8486452994	26.9657683405	23.6162032536	17.9142090502	31.2860647724	29.9713169281	23.6974399493	22.35229782	26.4059418428	18.7499696937	18.7977378644	34.5391835534	21.108106815	36.3201514849	18.8914206182	16.0496646714	23.2945034968	45.279397416	29.8950175602	23.6946361654	18.8418033819	38.1709919132	19.6842818821	12.2898568061	15.7022728977	15.7974499828	18.3378648133	15.6712054594	25.6283055144	22.4403506771	31.6447201304	16.3024505492	39.9817187784	37.6868085969	26.8117180333	26.5353469842	22.4624740355	56.4454201619
PABPN1L	0.0	0.0	0.0489519731263	0.0122934245628	0.0127332066119	0.0263999511159	0.0	0.0	0.0	0.0147577106288	0.0484164721618	0.0117118235332	0.0265012803932	0.089824190821	0.0	0.00884580901489	0.0	0.0181425489526	0.0	0.00805716277736	0.0376440238177	0.0136556126357	0.0101746813166	0.0	0.0499787956233	0.0306285472623	0.0243875031111	0.0200427686057	0.0	0.0	0.0895671729415	0.00959546858022	0.119748830471	0.0	0.237633827886	0.0270589201901	0.0	0.0333131900599	0.0412422151508	0.0	0.160782187968	0.0	0.0	0.0	0.0	0.0	0.0	0.0	0.0100549780859
HNRNPCL1	0.0488360759328	0.0465113270667	0.040168334318	0.0538003659467	0.0139312518634	0.0144419382874	0.0	0.0177907398591	0.0415682160258	0.0565118327909	0.0132429734431	0.15376522354	0.0193298264983	0.0393102370487	0.115485057192	0.0580685747489	0.126873825919	0.138946848681	0.0630384069077	0.132228708028	0.0988461228239	0.0298808909298	0.0445279975023	0.0248720474203	0.0546812135296	0.0670206679478	0.106728323357	0.0767499523878	0.00935575738683	0.0777629127257	0.125992790199	0.0524914476037	0.131015789542	0.129598991883	0.111425306236	0.0493414115039	0.150968363222	0.072895140281	0.045122623404	0.0	0.303844380048	0.0733757628687	0.0517525438477	0.0946157964856	0.12300915316	0.0579054209076	0.0714193714628	0.0273847322886	0.0440041339047
HSD11B1	0.762387200821	0.147680380191	0.286965978615	0.106765101623	2.16745602356	2.37301186504	1.13939963644	0.720225120363	0.140234346761	6.57495511969	0.967113431378	0.895083660802	1.19681393702	0.405651507629	0.114588197032	1.25222278019	1.72551198444	1.22111465472	3.6278332356	1.79833956086	0.562316624917	0.462521827581	1.3608115086	0.542935589012	0.555587150924	2.05707234541	0.755416206745	3.43780508573	0.170809045801	0.238090640256	1.40016045896	0.425003788126	0.695990990992	0.125734910903	1.94585554618	1.03399770635	0.227689826858	4.00220658109	0.494285086433	1.8027611251	1.24402114457	0.128138427397	11.3793000857	0.525733642468	0.495726449458	0.191519086005	0.186272995743	1.38396367579	0.454088924425
ARHGAP44	1.51880845124	0.290906692958	8.9335425789	0.191454755555	2.38325127369	1.94546960094	2.27981502287	2.33212427456	2.3883204166	1.17737145785	1.43264972351	0.572063458929	2.41506302429	1.09622870993	0.545465004804	0.355677580535	1.63851647451	0.436664431099	2.64572712263	0.341078165601	0.336832284144	0.622540561478	4.45699059236	0.114258396486	1.0415837337	0.501574225213	0.298089336056	1.19181156536	1.92860354942	0.253008657323	1.88220519017	0.438802711535	0.329950690821	1.4590464244	3.29872345358	2.01765490015	0.232477615594	1.62718117119	0.332826142696	2.07898780949	1.0802302748	1.07864664163	2.90426324443	5.56543166242	0.821608325248	0.569483374503	0.26141554474	0.512655013818	0.304646009896
TXNDC11	14.8133517893	9.29266405365	17.6693127864	5.97290296421	19.8188741503	10.4383819763	13.0108163568	15.7661395698	23.5746287461	6.53767268541	13.277478609	9.72052428437	8.40547507093	7.69168396805	7.52140158917	12.6606156775	18.8138019684	11.8335620956	11.3099180801	6.99558465016	10.5958594978	6.48423339473	16.5156697782	10.6658461367	9.02150331779	8.8643525852	17.4362010477	18.2978896274	22.1531386831	11.1721265448	13.6478620728	10.8517237812	10.028254163	12.5274630367	12.8147150132	18.211245911	10.5737756194	9.25717046633	11.4722966369	10.7996230196	19.0003189344	10.4385809992	23.5325159335	13.1613492608	10.7551702513	8.62823825642	15.0970719342	5.79313420081	7.12328195436
TCAIM	2.01589740629	3.94862815086	4.58326488309	2.28949608916	2.88397339655	2.71263982151	3.21700160027	1.73704551022	4.33385815214	3.60371366356	2.22390552227	2.520556423	2.70783126828	1.70381574611	4.05891637027	2.02983321156	4.17039060052	2.36858556697	2.34945873365	1.32764831419	1.93045590236	2.97738910534	4.34123293899	1.49908564653	2.42522686634	2.41632183717	2.05256203321	4.30721940452	4.70800693108	1.36933731751	2.90405196159	2.56858191989	2.89141757367	3.58089630772	3.33929693138	1.49895902645	2.42932193055	3.29079834901	1.33720348511	5.64173585912	2.47031232235	2.41188905242	2.6993762483	4.18406814466	2.83121711816	1.45903161876	2.03908915616	1.37478820597	3.73262744732
CDCA7	0.38266512405	1.82697848412	8.9232889386	2.72237168212	0.497604910548	0.484983341928	2.4831806515	0.315014579843	34.5555396386	0.958737259414	2.08209906435	17.6660503126	15.0508814701	9.25270450185	24.6704659869	16.0789285597	12.0123820175	7.82322021782	10.4435229843	9.4648887939	23.0095507251	11.0105614281	32.8936687772	5.42528330861	18.4997109103	6.31890131106	15.4795429572	19.7421066976	12.5358325938	13.881131736	9.99636391199	3.87483753653	5.30735377162	34.869881476	8.43236795215	66.9142059577	9.85376723544	18.722995104	14.9958581324	7.32280976119	39.4033917218	23.8119271864	11.6230854932	4.65048424612	4.26661271714	9.05102648224	13.6427130966	9.84832658308	31.096121331
TXNL4A	5.63236829691	11.0951343635	3.5229418381	6.35828326967	5.81809931459	4.40665198178	5.50046001678	6.23313926572	8.57507160411	3.80344373775	4.97728460699	10.7204627855	24.0738725391	20.6522522581	7.23515483892	4.01963640211	9.9330975991	5.45966212384	5.43949788758	4.19355684094	8.06217114222	11.6215815927	9.55112565121	16.6545079121	14.6535115333	8.41950717836	13.2505682216	7.03339104057	5.59987418629	9.15900237969	6.27716746385	7.47202862066	7.17530456017	7.71646255256	9.40012890579	9.26439285028	9.85419367279	5.80188275132	5.56322870776	12.5979012311	8.79716440098	8.95225546674	8.36493650036	5.43560405268	7.54930849351	8.04549017275	8.47744252926	6.67924841053	7.5747488766
TMEM39B	2.35024481315	3.75702116622	6.29543205031	4.22169277597	2.77670598311	3.00765655846	3.0784136606	2.39428029374	7.39999740172	3.88520281842	2.38572166577	8.91162620153	7.80011621957	8.56337967616	3.71950443177	5.99717619904	3.97689156695	4.21837423849	6.29119575264	5.33485318968	7.17056180666	4.50495755403	4.74096852839	9.21562276173	7.9644932651	8.25849901586	4.69314147636	6.66810118256	2.1356871763	8.27008182902	4.82927684137	5.93759429388	5.17632448627	9.46278426376	6.43799877842	5.09795813598	6.55812994021	7.97340572215	8.34791574313	6.91984593701	10.5770111418	5.68745425509	8.22118522166	8.96800803282	5.03730199622	6.04197892729	9.68984312223	7.67800240784	8.78473484368
MAP3K15	0.0384581186903	0.00998928894976	0.40259321246	0.0	0.0897609092703	0.0589325089019	0.0513802947645	0.0649559255549	0.0334786932987	0.0190725991979	0.0682609918676	0.0110081088145	0.0581208338238	0.048545541756	0.0434049926596	0.00831430117709	0.227073594613	0.0127893290363	0.027077656186	0.0378652070438	0.0300748284707	0.012835103722	0.0478166353722	0.00801269553429	0.103346711293	0.0191921369111	0.0152814397177	0.0824183591003	0.0301401948004	0.0596472372417	0.0631390907968	0.00450945841002	0.0238094199906	0.0958730739704	0.249945329086	0.0974934055775	0.0226965491703	0.031311539155	0.0407023492443	1.34586797197	0.669742814786	0.0346697855243	0.0333448525542	0.0158050190958	0.0101610812799	0.0352364979337	0.0043825191665	0.0117628982399	0.0307151530157
TAC1	0.041420993782	0.0197246129262	0.0511039931313	0.008555910951	0.0443099403813	1.99354588487	0.152181466273	0.0339512901018	0.0	0.354349203356	0.0	0.0	0.0122961449282	0.0	0.00918283591679	0.0	0.0	0.0315668820494	0.173767416499	0.0168227413498	0.0	0.0	0.0	0.229414337819	0.0	0.0213166902027	0.452615523842	0.118568687795	0.0	0.0	0.0178104214959	0.00667820217924	0.0	0.0	7.11952099117	0.0251097606848	0.0768275441649	0.0	0.0	0.222946221611	0.223800630286	0.0	0.164604886549	0.0	0.012038297991	0.0	0.0	0.0406467945534	0.0
POU5F2	0.0400629284121	0.0681353725203	0.609617579266	0.0212795724355	0.0832653305901	0.0710851142751	0.0901174959193	0.0281469711851	0.0968216354907	0.048252011128	0.0628556644964	0.0360405998189	0.110434931615	0.112293386095	0.0431399738854	0.011909214186	0.0193294403209	0.0314042423761	0.149600879742	0.023244537228	0.0405444649971	0.162835985101	0.0254396818283	0.0153029349138	0.0211473510521	0.0746167360412	0.0469045361358	0.19274149552	0.0328930463161	0.0722555736197	0.162421033502	0.0590559518239	0.067322313582	0.116442653941	0.213286099619	0.0589814753323	0.0690008505556	0.0896998601203	0.0349013453039	0.0394306760095	0.744969736966	0.0438557655296	0.109171203444	0.053593767496	0.0881586834139	0.0390203318143	0.0125548397434	0.0272791802858	0.0502807774191
PTRH1	0.010876611441	0.0569736802854	0.102880843659	0.0134800221492	0.00465408441947	0.0627209965176	0.0399608634664	0.0416041029194	0.0104151795786	0.0620316454275	0.0265448864064	0.059930655276	0.025830455215	0.0426808575134	0.00964517063193	0.0678974280826	0.0197798470933	0.043103062755	0.0807283223927	0.0795137749694	0.184372994095	0.0099824617543	0.0780974009044	0.0623184887729	0.0365352642276	0.0373165610595	0.0534829136378	0.0586062819425	0.118769973747	0.0890696680471	0.0280607030189	0.0175360858337	0.0336685488904	0.0721596612198	0.198530244287	0.0692316962192	0.0201739086764	0.0933510644405	0.0361784282892	0.159236315523	0.0908219121213	0.0735390469029	0.057630788281	0.0632175641609	0.0284498970045	0.0322412658832	0.105663207587	0.0304951909862	0.00735034281218
C16orf70	1.53718064569	4.38265357615	4.37805438916	6.0362590046	2.1878488048	2.02379856608	2.35676262365	1.06385641836	4.56550371707	3.0997352706	2.02909660537	4.87608470609	7.73513063347	9.41065986471	3.97316755848	3.02422565075	5.64713094949	5.2194699039	5.15515903209	4.74245816741	4.26727605344	3.04121596452	4.47369394386	2.49386786555	4.70989780397	4.87808780003	3.03350284298	5.70433658822	2.78033974542	9.77436326816	3.99961454635	3.66099379335	4.12119124817	3.63281050073	3.19816261804	2.58097189425	4.99712621882	4.49109831083	6.0251993183	7.24565278292	8.56469305303	2.63560327762	3.87273583429	3.02472522654	7.6300811367	6.75041302352	7.8862157687	3.44053237396	4.84190432086
GRAMD2A	0.219538742259	1.58682869581	3.65339068656	0.136043616357	0.389181127854	0.239981749335	0.337450598449	0.252784045654	3.73149339901	0.237194613544	0.656986382126	0.555460297188	0.740165297432	0.700553039396	0.886501809461	0.687567866141	0.262768999076	0.444567027693	0.645205110203	0.37363779678	0.156714479102	0.29144204437	3.16611518073	4.70501882728	0.48460690959	1.01415069084	0.561181533391	1.25951137168	1.71236436984	1.41525204329	0.815872301966	0.48289816151	0.434447153674	0.194200695097	2.81162022594	1.61604748133	0.410835562019	2.44307860449	0.341214618054	1.32682999235	1.07449759925	1.29350273034	0.124633657832	2.15453889922	0.758825556458	1.02961613047	0.58233107895	0.569364844661	0.320569718426
SNRPN	10.6360143869	1.05251994155	1.04670688684	3.75754270485	8.65517799481	10.0895566514	7.31197946107	11.7117799634	0.252268090046	12.0309164538	10.7721176961	8.10325783506	6.18751785675	4.37099467848	1.32449274033	0.430053596753	1.35027247671	1.67422350509	6.10808473345	1.73368944267	1.37598385765	1.73963803561	1.53893884893	3.73519529545	1.93034237517	5.22548828636	14.2971924971	4.20440844253	0.635143426708	3.34118689043	2.87993112233	2.58302519261	4.71050565894	0.716891443012	2.13943713493	0.897310502417	1.9441922002	12.5867024001	4.02496892413	0.980566211556	2.77663612962	0.44077240548	11.9738673412	0.89536558627	2.41765645819	3.53797360765	2.87972496829	3.93226555466	0.543154828567
CPED1	1.34989970443	2.13145626467	0.759686338041	0.846987435392	4.14105693207	18.9272950501	2.12286020982	1.13419487806	0.656034656588	20.7657824404	1.77522875411	0.537278574561	0.406754240014	0.137866434867	0.243013234884	0.331881436733	1.04813752644	1.05196173525	2.35987132964	0.758479657751	0.534123994168	0.670697053986	0.579548791372	0.10079877388	0.340932575985	0.955873034624	0.170519447451	1.75517685221	0.361660431688	0.200864335761	5.48360340338	0.157094197091	1.69500933795	0.175074978175	3.18030592714	1.60895394773	0.0847147067132	1.64564997106	0.481083882731	0.583446066343	0.982119181478	0.260770128421	4.77017626458	0.234329810885	0.563414219588	0.163970165382	0.111323381086	2.18406716157	0.276076681893
BTN3A1	3.13332979248	0.651214478611	33.4920848758	1.64826300514	6.48505173953	3.73974083076	3.40751034363	3.35888655376	14.3393727745	4.00977134233	3.58410201577	9.46331810247	4.85270119409	4.93436488638	2.18160475198	6.41413486795	8.13658062233	3.54129996083	8.52586403633	6.01978563175	6.29204486973	12.3310846787	3.14293649722	3.15568753665	3.22737059106	10.2374221319	6.23919116911	14.8630733146	3.95406319476	1.58746170133	12.6241757384	3.7891254743	3.68766814875	3.72261636452	9.02009760506	3.67070569683	3.36672785931	9.44336151325	5.49249947578	8.67189822614	7.36807558122	6.94572563818	28.6963144073	13.5386992719	7.44088783094	1.8179086937	1.27903193769	7.46283899377	4.84710850044
NT5C2	2.57844882938	10.4873119638	8.402146669	17.8108975741	5.23749682886	4.63222369571	5.06700360738	2.56930580176	11.2318029167	6.18869861741	3.28522572285	7.01116186038	7.71511072606	6.23337724767	19.5194748631	8.72656215659	14.4770483101	12.2132536033	11.8766612315	6.94856218656	7.22968517506	5.16449125387	7.42117890568	2.91992819855	3.20718467992	7.63392184996	4.59504830729	7.09994475322	3.90741320142	9.28446775913	9.87064889441	25.7426508991	9.87369376059	12.3434633317	4.51609618802	9.07734406784	12.1566923123	9.89347471933	4.31982607856	9.82261271479	12.6836667244	11.7590210142	7.92405454988	6.37174711768	15.8053419975	10.7724597609	8.48192895483	5.3475558992	8.12055709432
LRRCC1	2.54757512003	1.85281291996	3.91461632203	0.717581633166	3.26700645994	4.21890504087	5.02837953644	2.42141628818	8.65897946933	3.63138454695	4.1198641994	6.66010360925	2.99298606531	1.70110879209	3.24152476164	6.48523371111	4.0432897308	4.30896104361	7.71789649571	4.5567431232	18.8794240619	6.75227312071	8.56547461134	3.34393751544	7.32053085957	6.83081307889	7.05436815067	4.70047837017	4.63426590217	7.38874881412	4.03645687599	1.72261489326	3.41727462119	1.61845643315	7.77948340228	6.46292024747	2.0511816668	10.359303727	4.65850240204	16.1288513878	6.63589053636	3.86250595214	2.42156266241	2.44542138245	4.56585428876	2.13965198509	3.09422639112	6.85053543336	4.23887304204
TMEM63B	16.6214163849	24.4858714918	21.4191598589	17.5991665898	17.3855663679	9.25838231411	17.4246329535	11.1927595315	33.0820271483	5.77366663323	16.2534589418	12.3253801624	142.509368643	135.299894968	22.0701502802	12.7161233296	21.7882566877	21.9483268214	15.535341704	45.5066368672	23.5796346321	21.0780074729	22.9200596752	56.1817254693	15.9008199012	15.798225443	22.6935388781	16.7420847068	21.7691517742	50.2228087672	26.7564774772	25.3964015034	25.3619966824	17.8726951424	14.7447589896	10.1563960018	25.7525928041	14.8450802175	19.0805780256	37.5434302914	13.7850337317	19.1145072766	10.9280086814	37.4384455164	32.846897345	16.5780253905	20.5997654198	21.0712982965	19.8735994259
HEATR5A	1.23110488597	1.63422933784	2.12567599091	2.25673573971	2.24436098921	2.2368874718	2.50248212574	1.07845092464	7.07813116371	2.90032020559	1.37728863129	1.90807935915	0.898642558246	1.36200588036	3.91326691551	1.62838709562	4.23769313445	7.65939343789	1.97594193141	4.94265049842	2.12093111516	2.47351232107	3.74994272005	1.08339341068	3.64040219111	1.79167582376	0.802980503686	2.14047493817	4.68845016037	2.60507547129	2.53270696745	4.5446042739	2.72965713983	3.06444321315	2.54761784575	1.94155347247	6.41490117472	1.19800644968	1.64222208609	4.05676714665	1.85255191084	2.21794808872	1.98626765167	1.59134087137	3.06431625737	2.61394103743	1.3458180258	1.6610962452	3.13440848657
ADRA1D	0.0350371130199	0.0600646277495	0.190202102034	0.0347388384419	0.323834196542	0.976031741093	0.11033740719	0.084241385046	0.0134202761954	2.28320825635	0.393344790773	0.0496430197505	0.52837283984	0.368047378003	1.4603013045	0.133314902315	0.145639631952	0.0598118871921	0.0994982549172	0.204911843022	0.0425498901475	0.032156765239	0.0431275201615	0.187364966544	0.160061123532	0.677977713915	0.222057393919	0.16047145703	0.161093399593	0.0430383678265	0.235020959783	0.149132153611	0.147502033365	3.5146410476	3.2669358415	1.35509908487	0.0649867398671	2.73519200709	0.205891781185	0.392257495571	0.729696522287	0.0189514604743	0.133666247658	0.371085339287	0.122195196812	0.598231488258	0.0658791590836	0.259340285495	0.123124828433
PABPC1L2B	0.0	0.0	0.0	0.0	0.0	0.0236842529128	0.0	0.0097253885165	0.0	0.00882641409479	0.0	0.0	0.258885061356	0.231008030486	0.0	0.0	0.00924748687175	0.0	0.0	0.0	0.0	0.0	0.0	0.0	0.00597834660437	0.0366371516638	0.0	0.0	0.00511436714683	0.0	0.0	0.0	0.0	0.0236152919513	0.0135358107308	0.0	0.0	0.0	0.0	0.0	0.0437099753777	0.0	0.0	0.0	0.0310354664637	0.0	0.0	0.0	0.00601376477237
GSTK1	20.9518123874	16.6602627485	38.509300406	21.9838182411	23.672524864	14.247487904	22.0323551017	16.0654378374	16.7995639546	15.821058131	18.203259446	16.9071585359	13.45247114	11.0631238043	15.8117835566	9.56978031969	22.4863130917	13.5999087249	26.3495695207	12.2297669035	19.3902657212	22.6754936005	46.8123322199	27.3455484172	20.6025362139	26.5418674214	35.7590243466	20.7674749192	13.4606623246	9.24907554183	34.0436181161	19.154221103	13.2861723927	19.3762856061	16.9791762743	9.27288971122	22.5654926266	15.1329972149	15.4450535013	13.3404944413	19.3378989265	42.1279132886	50.8842239666	28.0201777075	16.0436686538	12.0183970229	13.1403680121	10.1099383872	31.6181306791
CLSTN1	14.0748223923	87.3222345896	51.811806572	41.4576072573	23.1723882756	30.1341551026	23.8010827726	16.5314057443	115.668513161	41.9070639007	30.7424348489	52.1615166798	65.3272436719	115.780512248	47.6983357189	129.235236079	80.0827771789	96.5258308892	71.5461915651	189.907152735	87.2240026171	38.3497799091	85.2196384808	64.1704281962	84.4369554242	71.1621650533	57.2689642945	96.4499884732	94.9837285658	145.111997952	50.8413684057	53.0080922453	73.7531003751	57.2306723564	24.1425416586	49.2172990814	101.485053545	163.854799564	115.910433301	66.3026710703	167.196232203	53.9081605815	53.8809149255	41.5663887084	65.8033334566	146.861848614	77.4689848092	177.938569916	104.704456564
PLET1	0.0160911185721	0.01532513136	0.251468098986	0.0398853330259	0.261643815861	0.0856531747315	0.118238110421	0.0351714873593	0.0616338610457	0.0239402861312	0.117813415594	0.0253322405311	0.0668748359553	0.0194286397924	0.0285385912937	0.0	0.0	0.0784833228764	0.0207706794777	0.00871367233699	0.0325690517178	0.0147682921838	0.0	0.0368781838911	0.0432409135467	0.0331242066688	0.0351661773257	0.0758655907965	0.0462397721053	0.0549049136881	0.110703130154	0.0103773215756	0.0597720658079	0.0427018900552	0.134617258408	0.0195091473963	0.029845762013	0.0720551962777	0.0178410767764	0.152432827339	0.379381001105	0.0145060561655	0.0170520727465	0.124700764422	0.0	0.00953969965844	0.0	0.0270691880483	0.0
CALM1	63.9603794165	50.4710477184	36.6068636517	64.6960031405	48.8740264132	67.920355168	51.5506104152	50.4536469716	34.4620674541	69.600983322	60.8531903154	101.665489679	44.3573031221	44.4619252446	62.8414224428	73.3578659338	50.7272194559	44.7222967709	59.8729325548	50.8469922737	28.9929180584	50.7331087538	69.499005212	50.6319994952	46.5986644856	42.8279870778	46.7056925579	31.582929142	59.071689945	57.3692785182	45.1060747916	70.01164717	23.7332725465	42.888880551	61.076154301	43.5725033243	77.462186544	29.0384311348	48.6344858524	34.5762813024	30.5329387156	43.4022141812	43.0256992162	46.7283138965	48.6527352397	64.4839000848	59.8506303399	44.6147295884	56.7483336061
RASA3	1.38328552487	2.6387829848	6.19528175952	1.39050168989	4.75280905086	4.02392788387	2.56372892163	2.41793822163	11.5427618047	9.99505689401	1.88667190309	3.29563780078	5.78062864721	5.22866181018	2.39146264887	3.14561277257	3.54252428088	4.74233583544	6.39519322011	6.18600302085	3.20484289643	2.52783366098	5.184447663	0.809028224813	3.37805451921	4.1065531799	4.17580820644	6.85360431586	5.27252811867	3.00563768426	7.42696446045	2.88805674458	4.66314350271	0.824228062612	16.5173934647	5.6360157365	1.37802451251	2.1413463983	7.1588865693	4.57420677324	1.2460013485	8.54045198832	13.4148939126	6.06512262983	0.656128943619	2.11227336842	2.91481046125	6.18928488306	7.97228243184
AK9	0.942879314192	0.411197040634	1.62590793807	0.334332938599	1.11675442374	0.956727640216	1.22144755399	0.964864867129	0.960351137015	0.662518613523	1.44431687299	0.230123762579	0.2758778565	0.197533162595	0.717661634003	0.254384022883	0.353098225326	0.13692611812	0.354878721557	0.104843651114	0.63483525942	0.723211955473	0.573282534292	0.587191403935	0.38240460309	0.688168678655	0.473897148988	0.418593758233	0.695451117894	0.432045884984	0.997327163538	0.325886743064	0.348803565844	0.907700604114	1.97164873732	0.456560996219	0.477611993711	1.38426894453	0.104112700707	1.08044269451	0.743672985121	0.472998275235	0.553964395375	0.237564958958	0.793397512275	0.1365911542	0.183232527433	0.159592405472	0.42523057948
OTUD7B	1.80623697941	2.53680195494	5.00764574757	2.22995271008	2.85246414725	3.17211119945	3.33197766665	1.67220536076	4.15413590052	4.99003680213	2.2543897485	2.30896913001	5.04548077352	3.79860063258	3.98796756054	1.58357633757	4.17780147472	4.43328537107	3.33770081695	3.25429578732	4.06291698661	7.36629970779	3.2861137416	2.9277680138	2.43014413522	2.30584139328	3.03951563165	4.1309138606	3.84230975481	3.15441511879	3.56916341884	2.90334908296	5.21448321333	3.1145868589	9.06285388743	3.42210343796	4.95532297015	4.39760371961	2.32398815503	5.41595894192	4.93363541348	3.38254855131	2.54533378558	4.40565588714	3.28503076523	3.31150261647	3.05809790495	3.20688850869	2.94690376222
HAUS7	0.1872295727	0.27216784449	0.518733005548	0.126199686527	0.312027741459	0.340950578348	0.356872551381	0.177696671581	0.198158765698	0.390960317868	0.212438253169	0.748523657176	0.371512153013	0.377764146064	0.799573220916	0.656159284831	0.312328741959	0.321422139319	0.686877157525	0.544297083026	0.336576279487	1.4244442102	0.384104476438	0.293594210968	1.24128283989	0.682936327514	0.904501022645	1.25442071879	0.260518232154	0.548066715291	0.724553800292	0.305043041478	0.27148237299	1.1462680996	0.502131502963	0.73775109367	0.44322987425	0.375075624777	0.737495619516	0.207915331186	1.26330861649	0.999393423447	0.605675184701	0.604569293236	0.392361139762	0.557920968053	0.296456215876	0.480737318992	0.539411057256
RNF144A	1.06618265101	1.69142288679	1.59987420404	3.04953656231	1.86622817524	2.12488814017	2.41910461202	1.25764012598	4.17249718041	3.74621281071	1.59465818125	1.9970712719	4.079592283	4.79555438163	2.39179892327	6.19686843817	1.49558492278	5.68637318026	5.35878235974	4.7399119814	6.9141435121	0.701328468384	2.92464950565	3.47029806454	4.12720925603	4.33981862346	2.37463374569	5.64928330769	0.918273441189	3.7203952908	1.12467872815	2.3374223478	2.414037036	1.39999924417	4.93645454976	2.81235526316	2.02517074089	4.00338804099	3.22826194733	8.73448257177	1.53400067427	2.24088650276	3.73524165111	1.81791868294	2.919602494	1.68139969795	3.27871201253	2.67258572374	0.793999973537
PAQR3	0.482344350071	2.5926630459	1.20705904	0.918185899558	0.817483567985	1.8543225198	0.939847326842	0.425507506811	1.45608319592	2.66023231882	0.860447331417	1.02115807699	2.66534976967	2.5094125456	1.49427240276	1.39540693742	2.52505339234	2.75046776121	1.08042533461	1.78400901789	1.75396081279	0.927337537462	2.6107397152	1.09100314562	4.28142307033	1.71652720901	1.26513392137	2.14673031729	1.79012004291	2.44291230618	1.32031757695	1.03282922243	0.981735578978	1.51985401635	0.845175127136	2.55898889477	1.37559894364	4.08336501021	1.73460706854	2.57786588308	1.66929322817	0.723297012392	1.14256998925	0.564976504129	1.81690848995	2.19983797388	2.96680894456	2.16378906705	1.2708380035
NT5C3B	3.05076998599	8.94852944992	2.48573816065	3.67449109256	4.33301226227	6.14373279963	3.99178914232	4.17158962572	5.67353236829	8.71557955209	3.66451508613	14.2731864698	12.7725687472	11.7985752678	5.84257094287	10.2439134314	6.16571783609	10.5268451977	10.7370147323	8.54725077082	4.62391058976	4.75863586169	4.79442164608	14.1259654494	14.1303346291	5.71501765719	6.05297827218	4.94406646458	9.05898111066	13.1415212588	4.76677338042	4.66928154479	9.48799440215	11.0037139654	9.71664950496	4.7624294236	7.09312412149	10.0641709724	7.45193348859	7.08629910469	10.8483163462	56.1542186743	4.1891883332	10.1192614821	6.96418625521	17.9040768694	7.39251038534	5.94332282642	9.36472041446
TINAGL1	8.91461985018	3.4518109971	30.4166528622	3.01292491523	12.2895721454	11.4328985043	15.4901935885	6.34000858178	24.0636403269	18.5232127334	16.2029698439	9.6223419574	16.6673231659	9.66179340413	18.6667839961	11.4120986444	14.4921637667	12.60129369	4.5517227279	18.0808865993	22.4139261088	15.4461347028	20.0175882587	32.2272101312	4.97173273095	28.2277702564	64.7376129452	14.4696986074	15.6852381728	3.32978911694	34.374241644	19.6969659428	18.6794779602	24.3711273708	10.7667852391	16.0956561473	1.87801956662	102.536106568	3.78042653454	1.262528284	30.0803210887	37.3589591271	21.7304466191	62.7974371667	7.66935095126	5.40798546666	4.77054430981	17.1451603402	18.908941304
TAAR5	0.0192807781707	0.0	0.348891429767	0.0	0.0	0.0	0.0	0.0	0.0	0.00956194860269	0.0	0.0607074403261	0.0	0.0349198185618	0.0	0.0114629122737	0.0	0.0	0.0	0.0	0.0195125235883	0.0	0.0	0.0	0.025906168619	0.0	0.0	0.0519451636054	0.0	0.0	0.0	0.0	0.0	0.0	0.0	0.0	0.035761933773	0.0	0.0	0.0	0.928108477185	0.0	0.0204322173442	0.0	0.0112072517786	0.011430705212	0.0	0.0108116579483	0.0130298236735
B3GALT6	3.42859031859	6.95988329753	5.16528810566	3.67628730332	4.05482705704	3.26034167627	4.50805985588	3.8701618009	8.44491539187	5.09405667032	4.72505191277	8.61736322317	5.32936263436	6.34984898048	7.20458124573	9.86962938475	16.5123718327	9.67908579852	4.56653897069	9.53106939993	5.6963148309	4.09656577318	6.37423816172	7.85238391604	9.14727503251	13.6181999038	11.0125252345	13.1064550105	44.0022966366	9.9355552201	7.28342981069	5.88878433258	6.59020925786	9.35397433902	4.73326390694	9.44474216302	8.85345458174	12.2057273111	8.92601534819	13.3143066074	9.76561123928	6.42923348873	9.0423267141	10.3117248966	7.07139247692	7.50455228046	6.00100543096	12.0407686484	21.6429547141
FAM222B	5.05609559791	9.92460676393	17.766370251	9.37750184284	5.68941563112	6.60887873095	8.27758672613	4.10361128154	20.584133533	8.85705923165	5.56697233097	7.87608025719	11.632822098	12.4065289652	12.451086158	7.56764255234	15.5562619497	6.54997345401	6.96586209838	7.00431341543	20.1552903202	9.99680000187	12.6081905151	7.65743987548	3.82075112326	9.96051021969	17.345697833	7.53929787102	14.7595692155	7.81301701318	12.9375625275	15.2174839009	5.69631364368	17.0276690695	11.8677650842	9.25962726556	7.03352404872	10.7118399515	6.62612058604	11.4200219394	14.2914195741	18.1394759735	11.1369146716	14.0181502682	6.57859581877	8.84334829572	7.51567224879	6.07399884701	31.0633832028
ATP5F1A	44.9013901264	41.8046064734	32.9206664057	33.0253519237	45.1846871735	26.048953746	53.427278279	40.2770118053	42.6555137336	20.2947257282	43.5282660361	41.0805545673	39.906044923	33.1872667058	25.8691027665	18.5784614732	41.9810144453	29.5980717062	20.94586782	32.6630066388	27.4873928687	14.8755816332	47.4159961441	29.9548525614	87.6098102064	21.1142220331	21.0863232277	25.0698488625	22.7537448869	36.9629663983	17.4434497457	29.0174570237	59.5505096977	17.8793025056	19.809093151	32.8456295304	29.0386705527	20.6735097489	19.1401853805	39.2505955193	32.434610557	14.4320896415	26.1979350809	13.2475270619	24.912999445	30.6929210607	32.2413256824	28.5271720382	18.8239311116
MEGF10	0.0217061275287	0.00620185453615	0.0874825619438	0.0107606705066	0.039009670617	0.215678250573	0.0227853422198	0.0260945336159	0.0166282094305	0.194842086693	0.0741647681155	0.510870600719	0.34924491841	0.500578138495	0.0404220138147	0.0193572660912	0.195114580754	1.98374179395	0.225549931499	0.126946606424	0.565650879487	0.00796867991711	0.142497501944	0.0232151995851	0.0874947984222	0.248734952598	0.0652264849502	0.0511694753068	0.0324350927236	0.0681389058739	0.0298666155518	0.00699924820384	4.54616431356	0.0403219246052	0.013206695315	0.0328961003754	0.0241562790135	0.314276494479	0.464487986974	0.772026106912	0.32625102328	0.0273951388226	0.0276028889357	0.0112143465284	0.0757021425789	0.0707772210142	0.0789057808586	0.221524353396	0.039605919011
XKR5	0.0116581449404	0.00370106034632	0.0671228754943	0.032108049842	0.0099770026762	0.0	0.0122377804039	0.0	0.0	0.0192721444705	0.11064766223	0.266124476778	0.777528919445	0.319060667789	0.0103382195652	0.0254138985294	0.0282681575434	0.20138553891	0.348624150625	0.0484006307806	0.38934291253	0.0142663287643	0.00531486036576	0.00593745357818	0.122702860668	0.079995847948	0.00212318154694	0.0418782714338	0.00446681161661	0.310276605261	0.0100256636209	0.0100246040266	0.110669209501	0.130626533085	0.16550763922	0.0494708701865	0.0252274106461	0.928081240071	0.163729380792	0.0334663062136	0.206148442014	0.00350325148898	0.0247087279511	0.0100385230751	0.0203294334588	0.0829390703757	0.192412713889	0.0479400647009	0.00525233202341
NEIL3	0.0792864172969	0.352389975577	1.27711049186	0.403975475088	0.180941490914	0.0234467967328	0.860027698355	0.00722091198741	0.915290956066	0.068811129958	0.505255912094	4.22309595526	4.06009646525	3.66571945972	1.28315158235	4.67056922311	3.66991938739	1.65561948835	2.55434081846	1.31668035665	3.81471484726	1.06120585522	2.14165522559	1.5445465798	1.66899112409	2.37114019451	3.60269108143	1.96698200287	0.748071689913	3.14271718022	1.22162999216	0.856470966068	0.973543329373	1.28581899423	0.643204891934	1.46595518007	0.980401509857	5.41436722419	3.20501769987	3.00435366354	5.63398095338	1.74521239089	0.742188728971	0.631510968184	2.19678799918	1.92330210434	1.45352713076	2.2489198526	2.71924802088
KIAA1614	0.116978249433	0.405458330723	0.353318488526	0.339074233777	0.320022513993	0.995261325319	0.140911529339	0.125747985703	0.194649950075	1.8364512477	0.619343796837	0.448321022897	0.644421718463	0.701574948149	0.409834605672	0.198378655216	0.194299268669	0.661748360825	0.603989763409	0.976153523892	0.929607629426	0.11792180728	0.257030713586	1.13830419792	0.220302805371	0.75136227692	0.366709585771	0.604479678255	0.228141910414	0.65171782492	0.448567563185	0.202823452395	1.24184601463	0.324002423268	0.891124357196	0.645194007749	0.208078680675	4.03314737419	0.605975366428	0.216344651687	0.391847174265	0.451210201169	0.416600786595	0.239019991442	0.453674388868	0.486594861832	0.280046198761	0.725849856076	0.11145196112
NAA60	9.61066953866	4.60630400253	6.34502732004	3.38883868287	8.12093162912	6.00407641565	7.58457654277	8.51408525421	6.62001114976	4.10769713509	8.05253337564	6.2960096533	6.34618017098	5.13642726471	4.93459774933	3.05683487969	3.53984499126	5.02870339432	4.1173019188	3.06968042902	5.09115962597	10.3352379519	4.19175939885	5.20192321878	6.84788381274	4.86985754135	8.04112935087	5.15374967823	5.53942465827	5.7564866405	7.02456415569	4.56578225728	5.87054646159	4.53288249124	6.61580812416	3.54776561252	6.34064983756	4.52303206711	4.10934828069	3.7471728699	4.84666965889	7.09495091456	7.56130454699	6.12377723137	4.25425210563	3.98553561444	5.32166683291	3.02314202928	2.9334502551
SLC30A5	6.75013243483	7.18854378753	11.7714007452	4.58857172812	8.20661770495	6.52527920361	9.13660117111	6.78975712535	8.97870771122	7.13272762495	7.82041541893	6.35900991237	12.4283582487	10.9784915051	10.1073684093	9.30836040579	16.4212839683	9.65277704636	12.2778632159	7.66394147322	6.00344080258	6.09594197469	9.36838004089	6.29033171911	13.2434268881	7.12050179144	13.8895684602	8.86752169841	13.3382076231	6.05506082621	8.83382125766	5.77233130217	17.1785010138	11.060077452	8.0566601084	9.86830959894	5.55788306532	16.0467632198	7.14505975831	7.90612322785	11.094016457	10.6559697906	7.3251830656	6.92855686553	7.53287755282	6.39454281747	6.85765142797	6.03496877109	11.1472574481
FOXD4L6	0.0	0.0	0.0	0.00794176985029	0.032903507351	0.0	0.010089851395	0.0	0.0122722289693	0.0	0.0	0.00756604529138	0.00570676539442	0.0	0.00852369430231	0.0	0.00998855882853	0.0117204077304	0.00620363214488	0.0	0.00486374113043	0.0	0.0	0.0	0.0	0.0131910557531	0.0	0.00647399162928	0.0165726616838	0.00655943659106	0.00826599699713	0.0	0.0	0.0170051774556	0.036551347315	0.0	0.0	0.0215209103927	0.00532864018763	0.0	0.0472127905136	0.0433256102288	0.0	0.00620744955638	0.0167612880582	0.0056984931588	0.0	0.0	0.0
HSDL2	16.1894583604	10.1211070863	13.1345298962	18.9214057355	23.6806685257	17.083717831	18.247731337	13.9393613599	30.3369713242	16.4870964728	15.9922760577	11.7056947411	4.9890673824	5.3941467456	24.6634759903	11.8252464704	11.1109866275	12.4923500812	19.8823196205	5.81601689325	9.44616797864	11.784007173	20.5863693923	22.3753977793	13.8301149661	8.04529935404	8.05071358854	12.1619113823	16.27713587	22.9302942772	14.7448639112	11.3603738087	19.6709349569	15.0217339168	14.5764403338	11.3201051354	9.65603264202	8.89407215067	7.39399027839	21.3251138984	6.88753579774	19.2215530687	7.99947034104	14.000006841	16.5643635416	10.839266298	8.27423170316	10.2998456393	10.2676896194
CHMP5	15.85325279	16.6100057624	16.4104116387	18.2082386212	17.4244928668	13.2081496014	20.4025407464	12.3461854001	23.9277347868	15.1725319677	14.2211637371	39.812663283	16.5177047374	14.1289092494	38.8164544864	38.6246809908	17.0396998299	38.217704466	40.4785128577	20.111082836	11.2049972746	25.1734191156	28.976640952	23.2721399616	40.4749198588	21.2455751079	29.5334091232	20.9201974076	23.4598160928	46.8026943581	23.4327318907	23.3440888227	32.5740252191	20.2538280574	33.4461161338	7.94914087461	22.7741271421	15.61683322	15.6046530131	45.0369427231	15.3167142355	21.1129578009	34.9609943116	12.007861841	25.2151066813	37.2843394701	14.8221492458	11.7795139488	27.7014814551
CDK11B	6.5357132902	6.4737721984	9.47290042538	4.34039499147	7.25277568149	8.11940852886	7.36148250511	7.17081655523	13.1816974202	7.91489981958	4.19843609861	8.52450499998	5.31188298519	6.02997735976	15.6494222213	7.30770132175	17.5658937092	7.05295756035	10.1217003547	8.74804915767	11.234912742	15.2079307953	10.5244276437	5.63173703802	8.62646864524	12.5528661762	13.7676829949	16.5819225862	29.2272608748	9.16883244678	12.0130942483	6.18346498038	6.80622835157	10.6824195544	18.6302533768	7.60058158323	7.35052719848	11.9072582618	7.99446197642	13.4350587282	9.64591874267	8.8933619516	8.63850130332	6.86128244965	10.4993922282	8.33036562525	8.22796296658	9.79796643123	14.9387424172
LMX1B	0.0201207983517	0.0191629858686	0.179287651146	0.0166245899233	0.0516579421584	0.0565266877838	0.0985655603167	0.076964022296	1.47929195394	0.0698497885234	0.0381933714361	0.813021531008	1.00545766899	1.40703509063	0.933769979798	3.81000070499	0.407728516792	1.23081168206	0.309502719198	4.49634460348	0.0339377339941	0.0430889622722	0.0137593803603	4.12203844627	0.437063281822	0.0690324375688	1.13046743838	0.998336148626	0.350771897278	1.0618591472	0.0115355320015	0.116784917423	0.0498271423373	0.735673728497	3.30537532791	1.42099710518	0.217700005078	0.142658165186	0.249117127784	4.26842816701	0.68193409579	0.970425299379	0.0852896125709	0.0194911786585	0.0155940354079	0.741568471133	0.804991343876	0.174881812665	0.247021319268
RELT	0.151531911451	1.31359307698	0.554507695586	1.06038078904	0.402274262919	0.5048145034	0.486936675198	0.131809627374	0.262567852359	0.567455216191	0.206294607818	3.50532173626	0.591210784806	0.752383449158	0.729467519788	2.28349480585	2.08405544673	1.25192197018	1.66659076219	1.82034018093	1.86371143721	1.13246544232	2.51022359915	2.29161571364	2.2666340385	2.1814192035	2.21846041034	3.18058954971	0.778469456541	4.7652636367	1.43610257225	1.46786081079	0.970681519509	2.26778647209	1.39471199558	6.69452751525	1.14431965656	1.01321208654	2.05214008344	1.27568403294	2.47596061254	1.4078698848	2.81836615198	2.33665996604	0.817888287422	1.69589211541	1.93242059772	1.67167864565	3.44412741311
PI4KA	7.20190054279	9.04476301671	10.1923054733	7.79001778514	11.3102554244	13.6681089245	11.6062339058	5.70926942085	15.5718028278	15.9168798306	10.2927426649	5.48684404408	18.7825333105	20.5885927775	5.58553420926	7.49044992355	8.18938532182	15.295862623	12.4013766312	8.75777923984	8.37254042956	6.7388311488	13.2066168253	6.05439752228	6.5770009487	7.0669378398	3.74192851278	8.7814262203	7.98270259431	10.5137446657	13.3404756695	7.51621205032	11.8629761012	10.2413222815	14.4428417649	10.6039749876	12.2327069391	7.58403523213	23.6636889978	12.3852385924	11.8819929489	9.89476568561	13.400489538	9.38838680084	6.39090413271	13.766220648	13.8551720223	17.6569321244	6.53257126287
DPYSL3	2.70718919495	14.1443646435	2.27832691507	6.39242633264	14.2698295103	65.2486731505	5.46586010091	3.11373707815	1.14634335777	138.503728368	6.87121585294	18.6244478201	17.4648098821	6.390765488	4.34639877202	67.345588852	20.7889139338	56.3005687392	43.6405414142	40.7730900377	14.1861030842	2.27674745646	4.51622914924	28.8497661945	20.2883269964	16.9488991899	2.28127321816	45.3016425617	2.29461964564	18.8935671267	14.6539096313	3.13627167268	24.8682956333	18.8368444278	25.74070777	16.3069879991	14.1198387855	22.4916764838	10.3951728653	12.9943066261	2.80693088365	1.34572828837	33.8190159852	3.42261300339	4.3781495139	14.1988122705	24.7875577694	75.0532346134	3.88400055521
NEU2	0.0171047323404	0.309519385341	0.590892714981	0.141325983163	0.0	0.0	0.0	0.0	0.0	0.0	0.0	0.0	0.0101553462924	0.0309787366769	0.0	0.0711843843561	0.00888745785531	0.0834271542387	0.0	0.0	0.0	0.0	0.0116968777341	0.0	0.0	0.0938953889825	0.0654173967968	0.126727111735	0.0	0.0466907927427	0.0	0.0441240444949	0.0105895392179	0.0756529548221	0.0	0.0	0.0	0.0127656843799	0.0189649241323	0.0294608900369	0.453688894038	0.030839646966	0.0	0.0	0.0298271740249	0.0304218768635	0.0750434515545	0.0767315566723	0.023118532292
EIF1AD	4.61883298022	7.42674659373	9.26079519012	6.3118809252	6.00963721615	5.11428232442	6.40912091648	4.54692167962	8.38434478088	6.82524821109	5.02911370082	6.90600505895	7.94072990943	10.7953774165	7.51434747584	9.3525167367	11.0407710888	8.74179662607	7.96079836365	9.95067594779	7.1334372867	8.90432137978	8.35846859036	8.61931944507	7.89960607367	12.35078907	13.3914880249	10.7537495979	7.19701830736	9.54023621532	6.47355020735	5.85892908761	6.34842398679	8.58215578444	6.6904192568	13.1378011348	8.34355904644	10.9203580833	7.99120168603	9.47360212929	18.3921959406	9.01638374701	7.08668152222	9.47990053785	8.89799199145	8.7583733104	11.2738309912	16.9767012366	13.0454500625
TSHZ3	0.447007788492	2.122242211	0.528007241852	1.15243722681	1.55032536531	6.40477246226	1.03019516234	0.690551069504	0.257469971361	10.1491873667	1.22491926682	1.26723259459	0.909927407664	1.33916333587	0.357652278719	7.31332620712	1.52454049491	4.24370032744	3.34706270392	14.6803583463	2.9812902015	0.576831670213	0.797529197829	0.623924096209	1.34573126765	4.72084006802	2.76545984222	6.47878618935	0.544718346792	3.14223737595	2.5059143635	0.964545013394	1.23389704184	0.124868342761	1.54135467026	1.8072121106	0.330396741418	5.71907927135	2.09427925996	1.85532955794	1.42304561303	0.209062268976	4.14579068291	0.644646357592	1.01978477298	1.54822093193	0.800470855085	11.6791889506	0.647324865634
DCLK2	0.991795169208	1.0175546887	0.196063683351	0.386869494079	1.29319810325	2.34133596506	0.920463334182	1.17230633569	0.0842383110634	6.3921033081	2.09155364849	0.26134731495	0.765750256066	0.472835479206	0.241580759743	0.303681072386	0.336179268006	0.560558547129	0.903850159047	0.576263438354	1.3526473896	0.246122126107	0.183383511595	0.539804115611	0.915091834692	0.578321387497	0.0953517920465	0.791290075509	0.381636682118	0.177194760636	1.12379765576	0.282749816805	0.611385075475	0.0263574696944	2.06218356453	1.00377812755	0.142113393256	2.42074397162	0.634779918158	2.54404695565	0.915773946577	0.218727829249	1.2269473114	0.1594394163	0.153402461314	0.227120870379	0.10938264036	1.21970472731	0.195609057682
SRSF10	6.24169275495	5.2977504308	10.4476976374	3.56488019827	8.33722593091	7.45468908629	10.2464016688	5.15195382878	9.9985301686	6.77018339762	9.33829232349	8.52051401556	9.96531176865	11.6949418309	9.63439876797	8.37739343082	10.8829027205	7.40556534163	9.96857707576	7.78297463509	16.2605831533	12.6339384182	11.8318465232	9.21543723283	12.8711510411	10.3046032319	6.04816247002	10.028871331	12.4892333144	10.2352332882	13.5296120821	6.40543885131	7.11131711619	14.2164011589	12.962164073	11.2486645811	7.71158063137	21.2329527797	9.28287178697	21.4094182775	15.7357102251	8.79099185985	8.5477724979	6.08139188173	9.03315834738	6.75120562604	8.14119481069	9.38529338929	9.79379716833
COX7C	87.77709218	88.9706921817	106.271552884	66.8269448938	70.3761198845	67.0554122125	86.065835007	70.4682279205	38.5572682879	53.0569834528	75.8531006295	109.238804881	74.1707410657	48.5559288646	69.7054376377	41.3263236934	68.3051883431	56.0337403547	71.8407309434	40.2182760236	32.0016058525	73.5835530368	98.4166547766	75.4876810165	135.469790005	57.3499184804	91.1832466674	33.5248039106	54.196794685	35.881862509	62.0218036042	50.3768455714	81.7388998124	59.9008101132	67.6010071064	50.3805866886	64.1464120833	62.2010245279	48.362454933	54.8276328539	64.6822715858	113.19527621	108.726728078	58.9675689502	66.7137951082	59.2273186682	55.8386860212	31.167324581	65.1331007717
TXNL4B	3.06520580611	3.92371707078	6.74680183557	2.23703873355	3.49935028471	3.51819739711	3.61252328626	3.43080107019	4.5946876838	2.99438604088	3.69272585912	4.66534763845	8.98945167005	7.0891858281	4.00341519318	2.76834755502	4.93818278562	5.18147764165	4.31884345243	5.19670223974	5.08061795575	3.93963993764	5.28454973386	1.57366307096	6.92354206166	5.09104427513	3.4841971795	4.30767149401	2.8462840666	5.31150481422	5.13407592417	3.12625814875	3.79151937629	3.55705397097	3.61642489453	6.87554358124	5.94271960234	8.48313554095	5.2175018991	5.23165462972	5.08933030662	4.94274415656	3.63386663192	2.77213339709	4.86113308502	4.2999067697	6.30457317809	3.57595075047	9.6778624851
TRAF2	1.94279500401	2.94829922724	5.71144440261	4.93470748039	2.9050482387	1.78987776681	3.08149515576	1.55160701606	7.45512279921	2.07256997993	2.86573173066	6.7388739123	4.30015288622	4.40151776919	6.17190861344	9.73851849764	9.37353847413	3.7519415302	8.18132568492	4.70249277754	17.1605693323	7.21559887522	6.2741534859	9.58198512651	4.84786949665	4.29231120323	12.6909290555	9.724189933	8.93256963638	12.2091260649	5.65483556733	7.83768247112	4.18331030599	7.23309164718	7.4771663275	10.1402029139	3.994528922	12.798649329	3.5447633256	4.29311038623	5.78858972202	8.52132785829	11.6176148695	12.8706814777	3.72290034512	3.45855130983	4.79703871892	5.60272334444	21.7570949899
SPIRE2	1.26007077862	0.933920230839	4.54293032056	0.386875227112	4.00295612477	1.00480034633	2.47302447468	1.03685324224	6.33511079327	0.217623955245	1.21853787903	2.02618218543	0.67825997975	0.359636912571	4.61745460865	0.198217110244	1.30434671756	4.24922610704	3.15652471805	0.396933724758	0.569381555087	13.9880356233	5.48360335034	0.338978717259	1.84129027381	0.911736000737	1.34074082621	0.885028344833	2.2402082443	0.69762630833	5.78073352982	1.2157861761	3.61066373327	4.08339835541	10.860493807	4.31123413573	2.86235827366	2.43155793859	0.714862304514	3.27659770711	2.3240059523	3.10064904228	0.823534931497	4.70207882397	2.35975396496	1.181600956	0.546991147069	0.437146172882	1.35021649931
JAKMIP3	0.0796624580729	0.357324533641	0.0866600486398	0.0424646684424	0.433240325596	0.248498908946	0.126783598009	0.162890031165	0.0787435764148	0.990227253048	0.330304962489	1.88118856389	4.47794308411	3.83501124104	0.180026070276	0.0122222850111	0.0267044277829	4.40093453538	1.96039668233	0.39938237543	0.135233483671	0.0235850092052	0.101923345492	0.0588945760091	2.71562229777	0.0617160396334	0.0140401240308	0.178274736372	0.00886140743027	3.3214441753	0.262979956515	0.0049717845877	4.52144094805	0.0159121790623	0.0820848711469	0.0451764464056	0.0428973984769	0.958936464658	0.0327660942768	0.0354088299812	0.118650061712	0.104247978555	0.163393283809	0.315316897419	0.159827077218	2.94643554868	1.61705279757	0.125365778244	0.032995870517
PKDREJ	0.0736995402169	0.0484077332701	0.305184659185	0.132285749663	0.104394749438	0.119494696192	0.213417472896	0.0388838554518	0.386122960236	0.134856661835	0.177799786175	0.120026019415	0.173517417575	0.230135811918	0.123949783127	0.0876324966389	0.0950737334799	0.415243396513	0.408413981267	0.0660576330032	0.277766213858	0.100294998719	0.403188775512	0.104838929117	0.223659170826	0.153457263184	0.070813472572	0.186575170696	0.0905561427971	0.296563613478	0.312526247053	0.150783440235	0.234430346496	0.0494571481076	0.208743209863	0.0831921981457	0.127270274644	0.350886233011	0.102847673513	0.26919778171	0.474349539111	0.258885867833	0.0996459028103	0.252748819608	0.224535461085	0.125052776817	0.130610806492	0.0869289341912	0.0137394942986
ZNF518A	2.52933147303	3.08766710971	9.45855409419	1.77539355164	4.96059119757	3.76644716221	5.35540147733	2.54061599019	11.5239644295	2.91381924391	4.04374455515	2.0036799763	4.015911224	2.62262554318	3.92876644133	2.62009273041	3.93891952619	3.69157976076	3.80248758633	1.49605777228	2.58244155842	4.25562353628	2.69330195231	1.99398183344	1.82586752544	2.71976775058	2.08220595611	5.27038319966	9.03461291812	2.14381733045	4.67757825849	2.5642922833	3.18960888311	5.97224611527	5.88974804982	3.85229978267	2.53049092304	5.25716458674	3.51296879258	10.8077089803	2.83392748432	7.61731776152	3.20922952611	5.82780853027	4.41898716741	1.94651129102	2.49323370438	1.5360912946	2.98309623752
CNTNAP2	0.0593863585373	0.0839821148302	0.368565912171	0.104082215693	0.106265547742	0.788688819428	0.0850077409961	0.0393348280021	0.0252741946758	4.13660775205	0.222526812222	0.182734201015	0.843001240874	0.837632076359	0.635143896902	0.0770327963256	2.11788431557	10.272802522	1.085972531	0.0233883178706	42.8213591516	1.67972331355	4.06599146265	0.156725492476	2.26684936887	0.556912920572	1.11300757019	0.322414794466	0.809830191338	2.61704493463	0.123807348249	1.02014210079	2.48004006295	2.35758534283	1.34675834668	1.1803806352	2.59686151124	0.676910284619	0.938787311053	0.102286019081	0.896311186739	0.0210901286022	0.0877246268228	0.0244058358203	0.44979620034	19.0557915458	1.01398358864	0.531803401241	0.879275625105
PIP5KL1	0.263328915873	0.941869454594	0.380238590418	0.37712591149	0.530838656009	0.212851087461	0.343991150342	0.249416481371	0.0635063054923	0.214753180291	0.309432122668	1.49241092599	0.316159243913	0.215497401708	0.295785713865	0.278321294117	0.0790534188998	0.164113772657	0.883764124857	1.15029081588	0.198389977184	0.16649138734	0.592245023948	1.80604862265	0.36167833854	0.353351309691	1.61137087303	1.62778356068	0.638997389435	1.11415397585	0.462975003316	0.475505585159	0.413001538215	0.248465951114	0.404994617176	0.18091653972	0.282199228372	1.39753867668	0.707208321723	2.35847607634	1.02325562592	0.200462320611	0.415481586929	0.207850159196	0.42177641713	0.516916949316	0.766532903387	1.1517570868	0.332184454119
CYGB	3.93135655328	1.54693403784	2.19208230422	0.991452810262	9.04938501639	9.52227168626	3.29171394024	4.63705469152	1.86218278032	14.949771048	4.07732695677	4.25307186842	3.38111045701	3.0497825668	2.52209437656	2.44765245212	7.62652377876	7.47353050857	3.95789206476	5.72256912573	8.49396230279	8.69488836208	3.70393592109	0.891379093849	4.88588231818	6.88279230228	7.40367876748	4.30899135635	4.1531123898	2.61951734187	11.1117703804	5.90873922594	4.30139973068	1.20221241839	13.2253706525	8.83761400071	0.418083563499	3.32989565504	6.542030645	2.87751675912	2.64418523278	1.93042699622	32.1206927994	5.02640492197	1.04816876858	6.71704518829	3.45292577244	3.30860930214	3.95157570116
RPL3	199.864852626	410.247555778	255.491013488	422.783238613	213.72684904	244.699999788	181.382250753	297.941750841	348.324628342	258.890639308	202.117688314	483.7273089	464.093898913	233.10909802	187.058438228	124.280708094	226.469772199	354.215682875	229.296748909	163.535160736	136.038563058	249.289481632	309.216841839	181.402646395	545.974581766	264.732956779	182.263231884	211.107705799	244.71678309	216.179375026	146.723346134	203.52617866	230.531817718	223.492343984	186.955409006	310.367804289	233.979754257	266.003226886	281.969618433	169.635183243	247.453377971	268.695326838	328.826229156	191.11424374	183.098896175	264.395635751	250.223248684	167.77979803	210.084847252
NDUFC1	18.9665044666	10.9839977433	14.4403402827	12.167184203	18.6881750654	12.3316742291	15.8916563005	15.4663489912	12.3265340567	9.00147358135	16.8061656758	18.8937599074	22.6589633785	21.0396854259	18.3822491942	5.64102846416	9.36286130031	7.36918371676	15.4850712511	5.32900995157	10.8255601502	18.5628530689	16.9030549653	20.6683126132	44.2145024309	20.907415608	15.1063054433	13.0459836821	18.9065637579	16.2151097413	20.8928631612	16.7917734012	8.31242820902	13.6055349697	17.3281181115	9.15904717407	15.9921619392	19.8382878685	13.4294086608	13.6620893268	13.5363375742	18.7871363734	17.9963938694	13.7577997533	24.2329884199	11.8773684101	24.1977104167	7.9412713809	12.0890985986
CS	24.5406901042	49.3829377559	49.9175588249	44.0425472706	31.6334381347	22.6007581507	37.3108992979	20.9728535049	20.3179459877	22.0223147074	27.3999002935	32.9373138945	58.801125383	34.7781756614	28.0151943317	36.6294837073	42.5264483554	36.9002867453	34.066347647	33.5523138277	53.0044719311	13.2516010334	40.1148587601	31.8730159434	53.534793958	27.7086161882	34.7915273531	29.8760758508	36.8802918609	29.0262261789	30.4903733096	41.1891648971	48.0353557305	41.64724942	61.1764730133	73.2953365286	36.1549798811	23.4365941304	33.2551944243	30.772969568	44.0853745617	42.3993192394	23.0709989583	44.0468636129	33.8918742617	42.8107656701	35.9585985125	37.8277315549	47.2169426002
PLA2G10	5.11541850091	0.25026928229	14.6109796563	0.0578980640698	5.83201400253	1.32106206995	5.59042863097	1.16789192905	5.78190232753	0.112944091829	2.05223369099	0.165476732502	0.374437445556	0.158641111208	2.22152219728	0.0833218139467	2.12997961729	0.88649761374	0.124372818647	0.379466375966	0.141832967158	4.85567155109	5.07946348569	0.334580297399	0.117692002597	0.132229695976	0.469000530261	0.283184924171	16.4617317709	0.263012247829	6.89997433209	2.80187682542	1.98477000778	2.27800808641	8.20731027066	0.350456659881	0.389920439203	0.405310479062	0.19423752942	0.452604802582	0.791651887386	11.9236272151	1.07675588391	10.8836614754	0.376768523502	0.145403486729	0.142738178014	0.0982349566268	0.0947114064867
FAT1	5.71523169741	20.9658113545	14.0936201479	6.69927880353	9.50083130498	12.1317950546	16.2855066498	5.30567767934	88.8997770667	10.1273537107	13.7074164819	8.92613839642	17.3413815732	29.4813455348	14.5325062434	73.7633154139	31.7586249564	23.5843670901	13.0994526564	58.9107298466	12.3463397251	5.53378233243	48.0689896827	23.895955243	11.4074739588	6.26191248348	16.6132308391	18.438757369	8.46071208231	24.6540914957	45.1271623464	17.3207324665	17.3181404232	20.3058217458	8.28889388486	27.5653236077	10.5893877972	58.5153380633	36.3959537823	7.46560388576	25.7111126814	85.0115867487	22.2256802614	17.1566845278	8.98061048597	24.2039081354	21.3703814695	55.4819545844	26.2758375498
KLHL26	2.22528395863	2.42211832226	1.40459099626	1.44125987632	2.83217093855	5.28623111218	2.63967928371	2.07564565645	2.74230209137	5.77666078674	2.6292506163	3.82728330088	2.82627288487	2.60564304683	1.27218936048	2.0038661765	1.59670767225	3.35698425019	3.017106814	3.82036495323	3.68326644451	0.718187867551	3.4503814233	3.65218562232	4.86825350779	2.26804488251	0.886247048643	3.14035964691	2.51802886558	4.16360545283	1.98377724556	1.73737390394	2.40209690358	1.39522216756	2.44563487622	1.64299597327	3.27701427281	3.26377594022	4.73801090994	2.26738305854	8.96848145201	2.23755235956	2.94556160933	3.02422749738	2.70541235617	4.36857390737	3.30030278876	2.75161089767	2.434776157
MAGED1	13.938329651	14.7078464811	29.3307472351	9.92681364024	22.9751283318	15.2689313014	16.4154770998	16.0853868429	52.9544334102	18.3069768312	17.2901370724	22.5775067518	33.7055318865	34.7848060984	15.4178838145	8.32533255209	32.4405743819	16.49255409	26.9961261554	26.3569106995	55.4910580126	12.6463321167	3.85351848198	7.60437837263	17.3852137801	13.970558126	12.1003931452	32.8742816639	35.5148889261	29.4071666868	30.1913644197	11.2503551521	8.61513582487	29.3795533789	89.649528444	19.1685642505	22.0764254651	24.7123512237	24.3126560242	37.1917463831	18.2899117127	19.6346077014	17.1400967025	39.4959770898	21.6100255638	29.4796937393	31.3752123294	12.6176792734	11.4355285828
ECE2	0.537107391899	1.57440463518	1.34496890999	0.818525927757	0.449440215794	0.61151425229	0.635854673487	0.511991534739	1.13341114663	0.313722980345	0.750089534721	6.10453061398	3.40856944487	5.13224333362	0.740905735509	2.75328235756	1.43103941931	2.99264833925	1.95474062873	1.28460835655	0.760988419946	2.33330902058	2.33028154572	3.60854042512	3.70859140051	1.95742221277	2.82531010173	2.20272229479	4.13299721276	5.84420571661	1.07519274677	1.09111549452	2.1798741033	2.1089923859	0.615006543312	2.33707794565	2.35496591268	2.40513910652	1.68234246979	2.25879638563	2.39783905403	2.67385669896	1.41979586474	5.22998089245	2.19755528625	6.59497258805	3.40375655265	0.992227037182	1.66362927259
C1QTNF12	0.773746010938	0.601985511113	2.00784949305	0.2791306333	0.298442514836	0.251373447581	0.285991607265	0.0952806179298	0.591344946069	0.145923650415	1.40075816868	7.96917126976	0.82171695828	2.01978254899	2.19372524296	0.129580747442	0.855023976378	2.2855971035	0.647086552958	2.14220825857	0.231605171288	0.80015496113	3.19706182067	1.07396918472	0.424635894319	31.4668885024	5.51353322845	1.73225828197	3.18799258215	3.91183737892	1.40577239901	1.51104561237	1.34936937861	0.327761998918	0.555311539509	0.277467054524	1.31386234949	10.8173164646	1.66745448333	0.591262327387	0.396113733386	1.39505566902	0.704467319737	1.7383557649	0.46242095382	3.73436169405	1.22262024667	3.73989350593	0.25039922016
GPRASP2	0.875478292727	0.99775279756	1.30263971355	1.80838594833	1.82677789529	3.77439602991	1.20296919567	1.38681838271	0.838336800525	5.10768263126	2.12064148069	1.80800502372	1.73164366331	1.01549467836	1.14708983081	1.21643559923	0.84589146988	1.13049303334	3.79339230196	1.86173363792	0.761562750829	0.41529552209	0.955206761011	1.07837376216	1.53648019692	1.46471491979	2.76784356064	2.91188905613	0.946955634775	1.03378700882	1.37042120178	0.767608518965	3.16374672096	0.944114618238	5.43142538451	1.83665739337	1.00349335674	6.0457028741	1.13428853407	2.35081226519	5.98169308629	0.84244605429	1.53237003919	0.460569332746	1.51236153397	1.33840186265	1.83725787657	1.0094253445	1.35944821454
MAPRE3	6.2399487736	6.86879564978	3.04041426842	1.52709282431	4.50815149199	4.7085102753	4.53292480814	4.14485149493	2.17215259635	4.01399489582	5.44874274635	7.11851338429	10.9800343965	12.3693286189	3.91452693805	1.23996300486	0.713640512245	15.7860474143	7.06239131173	3.17705178989	12.7185607243	3.86466865496	0.595232093816	13.4503020649	6.78555129352	4.25845720253	1.66757219886	7.35494860298	1.57548087351	6.87730472644	2.90667726497	3.89298063689	15.0676927905	4.48480951971	8.7950720519	1.18209697309	12.7689643915	4.91434561777	2.72293051433	5.11580817795	4.83624403891	1.80375825884	2.15628118512	3.7852305974	2.96341898807	9.16804024069	11.5379376499	1.57520136349	1.7035731649
SPINK8	0.044033128525	1.17423641636	0.543267674729	8.14954372097	0.0	0.0	0.0	0.0	0.0	0.0436748463204	0.0358216466332	0.0	0.0522863099651	0.0531662102427	1.2495275107	0.0	0.0	0.0268460690582	0.0	0.0	0.0	0.0	0.0903346706085	0.0336388839548	0.029582043896	0.211502535825	0.0	0.059315761144	0.0	0.0901479326096	0.113601607379	2.72615042474	0.0817827251764	0.116853145083	0.0334889371346	0.0	1.38843291527	0.164315059079	0.0488218655029	0.0758418858381	1.47074222557	0.0	0.0	0.0	1.17736723414	0.130526296002	0.11039210441	0.0	0.0
ISOC2	3.41516469604	4.22414578093	7.25967311984	4.09702358004	3.2605039397	2.22318372368	3.65014565928	2.74354357329	6.56320921178	1.9026498954	3.26539338706	8.55700155096	6.80706549448	4.76882090249	5.10125700806	3.546611535	6.44576792812	5.18645590777	7.09343677983	2.92538617998	3.94995804182	7.04224404623	8.71385283154	6.5157175107	11.2333919321	8.52760457574	4.06865212407	3.41450479293	8.04229012729	5.65698728108	10.0733287371	5.89805241903	6.62581078628	4.59820307023	7.45141006938	9.22225457312	5.87786486033	4.5084354377	4.27341953225	2.4216410499	7.25895368862	7.3770107656	7.78815125165	10.5063505886	5.76715311703	7.27050419919	6.08784407012	3.49185156715	4.50798792472
BLOC1S2	4.24495517928	14.5961331388	6.43119645716	11.3618311051	5.17918311504	3.96637063722	6.58290292357	4.76993130173	7.87528073132	4.36855312981	5.49075368088	17.9045487204	9.17009136543	8.10120806023	10.1855279615	10.3200564146	8.82255495207	18.4242300567	14.2860352334	7.3206838923	12.1147908431	16.1509566034	7.74551504633	11.8754518769	19.0433578318	14.5047558193	14.510887529	10.9130116879	8.57514452602	14.1533785762	7.51816441253	8.90259945448	14.2548151438	10.154431103	7.40675607769	6.58836436383	13.1595167188	8.91435157619	11.0704699795	13.9134684103	11.694680401	10.0071825079	11.6368663417	12.8232999377	13.1906040383	12.6501668682	18.9860915964	7.12242489197	11.0573394793
OR6P1	0.0	0.0	0.117992727677	0.0	0.0	0.0	0.0	0.0	0.0	0.0	0.0	0.0	0.0	0.0	0.0	0.0	0.0	0.0	0.0	0.0	0.0	0.0	0.0	0.0	0.0	0.0	0.0	0.0276060775135	0.0	0.0	0.0176237294467	0.0	0.0	0.0	0.0	0.0	0.0190055559989	0.0	0.0	0.0	0.66436413519	0.0	0.0	0.0	0.0	0.0	0.0	0.0	0.0
LAG3	0.371054033304	0.517900177094	2.67310450634	0.581443581906	0.684368189135	0.539186174377	0.194751300518	0.45446142248	0.224622751111	0.358516752223	0.541263205149	16.1849889719	0.486180557581	0.780165422816	0.277985116602	6.03990450143	0.954008691857	1.50945888552	7.89875432862	0.796804886968	1.57974821209	1.74972367506	3.88486379256	0.620690244909	2.60023842648	11.2116117971	5.37581647441	4.70535473808	0.841984488986	1.54986007176	1.5899764237	1.01082107331	1.06146270006	0.294274150707	2.6225256804	0.612757039539	1.58411558014	2.47801733992	0.989505466465	0.903550844108	8.11988312493	0.611333433754	40.7179057371	3.0738575209	1.56554598847	0.56512419099	0.469130320673	2.92012409158	0.843058584736
CDC14B	3.49827254539	1.55908529073	6.01451632307	0.523423513457	6.00841097442	3.16158214042	5.24740746965	3.52911685818	6.20463931733	2.87204486922	3.72308185782	2.36974005865	2.64060358757	1.82988928016	2.42608032162	2.62754010254	2.84496343747	2.87110779467	2.24213449513	2.23946459676	2.24485037434	1.8351671051	3.99475766466	0.74806807354	1.18262575945	1.01941946494	1.93582041518	1.99623446499	2.39396232475	1.61831996934	6.15663813467	0.949670734367	3.66169605497	2.27460421429	2.1304495358	2.04931360555	1.38125085424	3.49228711762	1.20692019451	9.2392119274	1.00601963517	4.28070777963	2.42393046317	4.40979067684	0.897227167718	2.61018656665	1.60577144344	2.59038313003	2.79980297756
CELSR3	0.240984015724	4.6264873693	4.60525576028	0.185137751042	0.458296311211	0.368824805415	0.355039418797	0.226403932091	5.72807724636	0.171230079389	0.387502786243	0.807571303777	0.40914706532	0.444958985543	2.55315272637	2.73052965728	2.55478506037	1.04994002716	0.53390587677	0.615094945786	0.837180513603	4.6342875324	1.1285029261	1.1831828198	0.299176752453	0.873208335752	0.364193510383	0.382523166331	1.21004680636	0.705899965058	3.67213326701	0.277198583067	0.54616924401	5.24574851204	8.5240292339	0.56384290698	0.667850826506	0.729926981106	0.721105252846	4.39703624529	1.13384615045	5.23930767578	0.73177766234	5.54984918338	0.298172839506	1.35182075741	0.314442038339	1.77093133558	5.35518145283
CDH24	0.443385877944	2.49393206254	1.38582539609	1.48692053283	1.13388049785	0.856131819204	1.33606000211	0.296442712294	1.48851201099	2.3954977342	0.920849522364	8.65958107863	10.9571905426	9.72133089815	2.34061373285	1.75219238814	3.64812123434	12.9055385853	3.02661441212	6.1099047537	5.28955984963	1.22080739751	3.34594992331	4.07263849904	13.2500721289	3.02452818229	2.29993414479	3.99469811457	3.20479372478	13.6622703502	3.49449213394	3.77782404943	3.24879039116	2.95774390816	4.00687805993	3.57325025583	3.76848533337	2.76407039617	7.46951095193	5.07622611562	7.37397780613	2.83558951957	2.7639098702	0.919659819789	2.02541472965	11.9154488481	6.09733764528	4.68882681931	5.4498732398
ANKRD62	0.0	0.0386950012518	0.183798789372	0.134277305698	0.00695404550623	0.00720896420745	0.0	0.0044402906423	0.015562165663	0.00604477299447	0.00991571764661	0.0127924656049	0.328060737836	0.284525404441	0.0468378064717	0.0072465043925	0.00422209656219	0.00495413743219	0.110133808577	0.044002958809	0.117184625765	0.00372890170477	0.041675596166	0.127257324088	0.125557702521	0.00557577044924	0.0754735445409	0.22165752637	0.0607113217292	0.257854560357	0.0489157378409	0.115289196059	1.19478918951	0.0143759480236	0.024720013446	0.00985187617892	0.0527510818622	0.0181934878382	0.0270285639442	0.650802815883	0.315313152804	0.00366268874503	0.0	0.083963108214	0.236162786855	0.305906765543	0.0738470873019	0.0	0.0
CRTC3	2.46598549702	4.39070540374	5.68490888538	3.54021979886	4.66016993396	9.91542029346	3.81456843463	2.11019166946	5.81108880145	15.5631562881	2.72090813247	4.26643514849	9.25577925689	8.60714434458	5.31306284584	5.31081792474	4.28165568798	6.68620539845	7.43742638495	4.93229791927	6.09909629601	2.38106959773	4.14537065669	13.0752668387	4.26559176477	4.31339106417	2.83193170721	7.63491590223	3.56705164101	5.55809437656	5.11978303855	4.21369731939	5.53593573987	7.1406413292	4.7643231204	10.0872972097	4.08264439891	6.11361421331	4.93513484311	5.24537743409	5.90712953022	5.47456064654	10.3342278232	7.23067534667	3.8903361873	7.14479749183	6.20721307782	5.20677609353	4.33973374882
TMEM9	7.84525260314	5.21265847361	6.95393724909	3.84137017729	9.80380802591	6.28221733289	6.37961587902	8.10460221649	12.3182709869	8.48476761573	9.50226134737	12.8303430662	18.7974292592	13.3675741303	13.7501885121	4.83640032471	13.077434538	16.0846834173	11.0388999121	8.92400235892	16.7155042588	4.10660373001	6.33131824716	15.6719564922	13.1042334036	9.31703978613	20.9787468717	16.2389736517	12.6799021962	15.7546809919	11.2602261439	5.21406733375	17.4833292488	17.3207700937	15.2982597235	13.7378034131	6.46984078948	33.6920159147	8.91715473568	24.9392529519	11.7003063056	15.9996797417	7.54113217152	14.1836369464	7.23358110658	15.3595743604	15.7903005132	5.70133105513	9.97583269519
KIF18B	0.214196812529	1.84400342679	6.17665586069	1.52686709886	0.754801510736	0.0819731242597	4.99952895256	0.128521374862	2.01087919362	0.314515187616	1.61952319309	12.3808944746	11.2659419441	12.5305961861	5.7356131224	22.7723618852	13.9009196076	6.7369734512	6.52188180562	13.2321840973	14.6639444187	6.30623525359	7.40422160315	9.58385172708	14.2348413934	5.04622916869	5.1515522415	8.79193375104	8.6534927322	17.2455803127	5.49358338002	4.41227885473	5.58518914382	14.1586349549	4.13012479	10.6678993579	13.7143520492	12.6571801762	12.3472228385	7.41836286651	11.8661493681	11.5782634804	4.56647548122	5.29449174657	7.81697505429	12.3651107266	7.3178937871	11.7072348408	16.7232062684
HEATR3	2.43040131816	5.13686825989	5.07832543873	3.60684315652	3.79187161047	2.11470992598	4.54807468863	2.79406482864	3.9205942903	3.84309412724	2.53990289702	5.35665154066	3.27997534785	4.02082969407	5.00677279626	4.39315907364	9.16268434422	6.66793973434	5.17939957515	4.59373848419	5.24323386356	6.4129799498	6.10146668811	2.7707567854	6.81684008615	5.2211605128	4.69607812119	5.30123802825	3.69348884883	7.46674011843	6.00494348814	4.04507151536	3.16846962517	5.81712443691	4.45041795024	4.84215592563	6.07266361284	3.32077474024	5.83250305351	12.1597587473	7.78255954858	5.42270919346	4.62607283612	2.92180777455	3.65674165586	4.68838722539	5.22891217005	4.10949490274	10.5811637668
MAZ	8.22982188101	27.3242631065	24.9287923146	17.7716818836	10.2613728783	8.42488439985	16.7743088356	9.25035713237	25.1754270259	10.2741336684	10.9073233692	44.7581976102	56.1794017736	47.5416985968	10.1232589485	42.9276054232	47.6086355607	53.8969773009	14.5771758403	19.1317330148	35.9208686274	8.46989373731	22.0917768088	50.2544189986	49.7601383925	20.5555837814	14.7818753232	24.5924770792	40.4749235313	43.1174680231	13.1087955255	17.5597075018	19.8414600643	29.7319221476	13.6894058707	66.5717083976	38.6842471352	33.5672031341	46.4779143642	29.8730019819	28.6338460209	47.6132728624	20.9429528045	27.9399642956	29.380098395	50.6929267059	48.6504053019	38.652158506	17.2882779465
SHB	2.17073988542	10.5511299202	5.91109586955	12.7173732257	2.75951418289	3.05387576814	4.46884340239	3.0556730403	8.75857472188	3.02406330814	3.86333176683	8.18405226789	5.3929486634	9.27522076888	7.99267702932	10.2033594	8.76765760594	8.6559906833	7.08667894514	6.33781114187	10.3016448915	8.29797065372	12.5000072988	6.5581681601	10.184726742	7.57292206758	12.4165953228	6.84665440723	13.6304812657	22.9204438877	13.1036576314	11.5256506998	4.90590559535	14.4294949431	8.42563848882	7.30783359188	9.84419509128	19.9285176834	6.77646791464	6.67305038363	6.47336725251	31.9375350735	5.67277057525	7.44944801904	6.00670841157	17.563108104	9.02613128227	5.77892635324	10.4729443399
NAPEPLD	4.58708608405	2.14742364413	4.17490538112	0.619565185014	5.84637578035	3.39508748407	6.60658541631	3.08871573573	4.10856404297	3.07762969442	4.6109437829	1.74226580095	2.7940432057	2.66778915933	2.68048935756	3.92929409132	2.16306924601	3.05676635225	3.33269686576	1.77548708846	4.24577390496	4.20761555098	4.14471382756	1.72843624077	2.47193364872	6.37320075302	1.81819624769	2.7882722467	2.50850610782	2.46686520945	4.44508170168	1.27568588434	2.68138309367	3.79920314106	2.67450863634	2.5800918388	2.84642952017	4.23396943238	2.95437825498	5.23968027215	3.51558389663	4.44292815864	2.46339416478	2.43802281452	2.93835732156	1.54675991281	2.61406342414	2.04152014187	4.71279123523
NHLH1	0.00762805659973	0.116238998688	0.232144657575	0.0882363785629	0.0391683967725	0.0541389555462	0.080073186646	0.0333463575041	0.0340873968132	0.0907918771733	0.0496443577219	0.102075190825	0.117751299695	0.151968652453	0.250283334297	0.0952365407557	0.166465587906	0.111615962499	0.0886177838815	0.0702227476085	0.146675099279	0.077010622332	0.0573799624466	0.122375713615	0.143489648738	0.198900327988	0.200047938123	0.303128302561	0.482243116806	0.161372889119	0.203357071657	0.167259911935	0.151120946717	0.0944673104224	0.243660436865	0.513285439641	0.27589571459	0.330194412907	0.139550911695	0.151091950484	0.629464575575	0.089396471765	0.185922814242	0.0541886368999	0.212828466081	0.0949689569976	0.100399529996	0.055606428043	0.0515499071592
TM9SF2	36.0518094575	38.5820536806	76.6493775287	30.7936330599	52.9118125697	29.095457476	52.5615030854	38.9880011295	132.727567888	32.1097470148	36.8655917637	31.8838523684	55.8537301992	47.5822391327	86.9581895479	31.8483961313	76.8348869489	58.9601038962	47.5301312772	43.0488047664	46.5689654856	42.4870081225	66.9612198362	27.772262593	29.3521491548	43.6126861627	44.3985887527	46.3476410219	64.7017955854	23.953593522	66.7761067377	41.155135162	49.1662166099	53.3117434483	52.9086933655	46.2601806959	30.9608872601	36.6375634587	38.8147779852	82.3209497997	26.2261764929	55.1247496749	46.5827733232	45.3071820788	41.5047544976	30.7892885656	53.7262601864	35.4851971895	71.744000118
NOP9	3.00730283647	8.1942966798	5.23762987452	6.00303020733	4.08232555848	4.96796931908	6.05511499627	3.11309638052	8.54192905389	5.56388440036	3.69609566873	5.36955951238	7.36319165066	9.23611547148	4.9428102176	6.46964260683	8.05024695096	6.76296666792	5.3438537684	7.8425000885	6.62802876089	3.55716825858	10.2005556678	2.61429830707	7.51969377587	4.60741078538	5.53296782419	8.49934981014	5.01003676978	7.98125236874	3.94895983643	6.28645859588	8.03110970237	3.65492930171	4.08881437719	6.98182035997	5.35854610543	4.75489051319	6.162091448	4.52667820655	7.4589823194	6.12911529749	3.66767953544	5.14413906738	4.68279216185	6.21707587188	5.14676425923	7.99557319775	7.50292364793
CEP170	0.682728847507	0.932789008327	1.02902515956	0.75459083064	1.55399363962	1.51899512131	1.10315216652	0.584023849772	1.26987783958	3.16605305188	1.49757340144	1.78667674155	2.70690992157	2.02415558206	1.25523885319	2.72866563132	5.7055480789	5.44714815382	2.06823390569	5.32791397307	9.15036573993	1.55666493996	2.69615009943	2.1709211552	3.08218990459	2.29209275226	2.26250662604	4.99326031118	2.17144742756	1.82095692304	2.1025903498	0.975111534362	3.43010460837	3.76113516397	3.98538863454	2.39008011129	0.999467424355	9.09831063137	3.39054667453	9.06412799941	3.95219611667	2.03977242282	3.75197821324	1.75325182303	1.89385240627	2.99437035837	1.6914544858	4.65620224036	4.57639472761
MBD2	6.44735947827	37.6118289317	5.77079308324	18.5362794647	7.61697789599	6.47816631779	8.0042287492	5.67448967895	8.41867091931	7.46794768967	5.96498853669	25.7354199256	17.2894718191	16.2335565065	16.8000694333	20.948115074	9.43101844898	13.7865885246	17.4591414088	11.219423047	15.95796646	12.9680983716	11.8300792008	56.5472997378	22.6020664446	20.3353837683	11.4906694951	15.9467718383	5.82313128668	22.6306997639	8.09398743277	14.6396858502	26.1513847285	11.1415551916	10.8408704199	9.03878778117	27.6088837937	8.27503081349	12.7953454316	21.795234904	18.7334469443	7.12881529544	18.9602466461	5.55020351526	30.4641459039	23.4527851393	18.5300272389	22.2071938084	12.5118332374
IGIP	4.74350633477	1.97615751853	5.23623316705	2.09276889075	6.22711246357	8.2209585195	5.83397075067	3.36132826561	3.22668769069	8.46771658966	5.44111958861	1.45081653441	1.81934585316	1.68954159733	4.40198279849	1.03192066657	1.75670962074	2.51629494018	3.26948995179	2.24417380421	1.57347229688	2.58410947127	2.64838892605	1.13162061674	2.01688287944	3.03764684725	2.42794589967	5.86052756533	9.44587080825	0.898976665156	2.44075911564	1.57514417253	2.91920339328	2.15553164216	4.5192051996	0.945951053769	1.70406958862	3.53175689853	1.75208093267	4.86897011454	1.04972956657	1.79918304196	3.77458330938	2.55220957952	2.15583706393	0.734057542977	0.885882272234	2.41262553569	1.81486829738
ISYNA1	2.33965550018	3.99729731872	0.974440898668	2.81359203678	3.70903884874	4.51048470529	2.94342840874	1.60054900378	4.31737314097	4.17770385951	5.82143207929	16.4858966137	10.5471868038	8.08304479829	1.668256203	2.4315685208	4.78841290521	6.36634417689	3.56567547574	7.65985927202	34.7454706649	3.9777252748	21.7071682781	3.49741960474	9.32688334538	6.80977809664	8.15766434762	17.4745966287	6.42561052355	12.3587215675	3.49674326442	4.14650468074	4.48918427868	4.96604517065	15.5165544692	2.34942947173	4.9524288914	43.5380468441	19.8286944223	98.3348709572	57.4664310036	1.43832582479	10.6619590664	2.19531632737	3.08673104345	7.7895104545	9.99236789671	5.34130141756	7.17741726843
PRRG3	8.5526671963	0.257473765715	0.783316182168	0.124375303881	2.72897988066	1.2973145054	1.44471958931	3.79053741458	0.0745242867295	0.816618056781	0.994675490235	0.29260051396	3.02591819414	1.36130226691	0.751895914866	0.0237435747317	0.062252704088	0.207900953404	0.388617976965	0.0981520429726	0.559620648232	2.35148619623	0.0315120943983	0.272240270145	0.204322489235	1.66321097109	0.208129174885	0.720065751562	0.0158903805145	0.0482186616284	0.224561316913	0.112929196374	1.08409658955	0.220118715157	0.0537380619136	0.0763551365137	0.176640576088	1.52010536051	0.212886041437	0.103180240036	0.334991218272	0.310179780484	0.729241376287	0.170620978347	0.321424826308	0.593742872047	0.429373940991	0.275625924816	0.620751118835
KXD1	6.17616028103	12.6246732664	9.27222632315	8.70139472865	8.35350995886	8.4319530638	7.82579867028	6.89013029787	13.0454092392	10.7191583183	6.88099682784	19.0607706403	8.96537284525	9.40902282417	7.47118388661	16.5164118593	9.48888068731	15.1720507053	13.9070104648	11.2565304428	13.1022514969	9.36883288721	11.4252268513	22.6831772014	22.5604234826	9.53295656954	13.110572216	12.239414951	11.0832415625	15.3048915666	10.6308118968	9.50846064211	8.82179436973	18.4634789454	11.5821228466	7.84836346759	14.6038100683	13.4876130138	17.6493893318	12.4720800842	15.4462017605	13.6815533817	15.765433313	21.9480320376	12.3037963295	17.955491851	14.324583632	11.0909941692	17.0679536188
ZC3H3	6.67585187589	10.4952915488	12.7232095427	10.248050449	10.4173465539	7.08945886405	7.39831389889	6.16776006988	10.5272732629	8.02743909488	6.91013101085	38.0794293981	18.2000082422	13.6566908537	10.7526849113	19.2404383408	12.8238799217	28.9381484661	24.3672053	19.8433860742	12.9739245254	34.52111058	16.6017256182	19.6673598419	14.5073641612	22.3324715321	28.0370266067	19.3162706203	10.7212817081	24.817138714	11.2837970737	17.856614086	18.1703635673	11.3471889242	20.1495870736	13.3193854013	18.2236334993	13.3006147988	24.0880358463	17.0805846725	25.944535629	17.4264545836	15.3873818548	20.8999951777	21.5160490313	24.0885981906	21.6399000084	21.2384660791	19.2429157618
SP110	0.415790753606	0.561448967617	3.0498327123	0.510607792131	0.796967043055	0.543208316806	0.678611217244	0.494872817589	0.687219795155	1.42647837465	0.669554320377	1.56919669131	0.713531050658	1.10893949667	1.36626687081	4.29887763186	0.691035126215	0.628538235629	3.16695375813	1.34787120049	0.984241249919	2.78365635522	1.74690015023	0.533028083991	0.67346226896	1.8662221463	1.78002839896	3.46993314551	0.849471425871	0.474205701733	1.99846160525	1.27278264823	0.885088033461	0.697816684026	1.35153837826	0.540366439117	1.41828234918	2.32523640311	1.82193387902	1.20911741259	2.94317314878	0.824119372962	5.67073944635	1.23224881376	1.49480414174	0.498072374374	0.626509363428	1.53626021202	0.987309503002
ZC3H7A	4.49257390332	4.14977311587	8.46078750273	1.97011336526	6.93990351713	7.62571691413	6.61566003377	4.65320119807	8.15771099287	9.63826581712	5.13826995285	4.55198989609	6.83231921749	6.0865993868	5.97589269084	5.12835402604	8.54761181637	6.94021724235	6.04517475739	4.0831300659	8.86106272937	7.51617579281	6.09526679094	4.63731696631	3.81633449958	4.8022843802	8.79778140781	8.57526852346	9.04331925098	5.83000796058	7.59628068701	4.31210268921	6.04507946784	4.18181009372	8.64701773334	8.94580291379	5.11448214304	9.42570254276	7.56823090924	10.9311351648	12.6674906113	5.16341593184	8.47059785806	4.0290277719	6.02415758074	4.79616624207	7.03936876646	5.40869232165	5.0656882969
HTN1	0.0	0.0	0.0631938295991	0.0	0.0	0.0	0.0	0.0	0.0	0.0	0.0	0.0	0.00912305015371	0.00309219247416	0.00454209960988	0.0	0.0	0.0	0.0	0.0	0.0103671464074	0.0	0.0	0.00391293279432	0.00344103418648	0.00351461978016	0.0	0.0310487007508	0.00294374236877	0.0	0.0	0.0	0.00317103571551	0.0045308528877	0.0311639257799	0.00621001155004	0.0	0.00764536402737	0.0141976082547	0.0	0.206301464611	0.0	0.0	0.0	0.0119089895766	0.0	0.0	0.0	0.0
PRKAG3	0.00586403991155	0.0167546802061	0.173637082841	0.00484509894286	0.0351289845279	0.0312143393218	0.0123111924039	0.00640872182686	0.0	0.0697959151755	0.0524753815707	0.00923175532253	0.0382972912222	0.0177008078493	0.0	0.00348632064954	0.0060937998372	0.0321766322606	0.0189234969746	0.0349304831385	0.0949523643363	0.0	0.00802011472709	0.0044798033821	0.00393954033888	0.024142718118	0.0	0.0315971181139	0.0101106160362	0.0200088392715	0.0403432222967	0.0113453320766	0.0181521345623	0.0155617265798	0.00891966891887	0.0106644934402	0.0217532098655	0.301976973602	0.00650177213055	0.0101001191698	0.466616442008	0.00528640019228	0.0	0.00378702831364	0.0306770785037	0.0208591513227	0.00367532201246	0.0295942382831	0.0198143989276
HBA1	0.515108502314	0.981175476052	0.82810909748	0.154764645514	1.80338804062	3.03273785741	0.344094141704	1.48415252348	0.134524205695	7.81471148424	3.16191454306	0.755644049137	14.485123792	0.593678735692	0.186867961555	0.334085548615	5.82737306995	0.842227095868	0.392901655509	0.418412805212	0.21325903026	1.07445958104	1.44102732037	0.107322139947	0.582004571405	0.144596087794	0.140717353281	0.189242140943	3.17575862359	0.127826529592	0.221489121933	0.528497724556	0.304408035746	0.497080684235	0.338338531338	0.454200988484	0.0651423967291	0.192219101447	2.94650190437	0.241967405836	1.15006965155	1.28756449426	1.215802576	1.37600199783	1.34736667909	0.985559510221	0.381546842309	0.367622266428	0.363929997261
GOLGA8T	0.0	0.00903008467621	0.00779860483608	0.0391696408232	0.0324567089971	0.0	0.0696698856263	0.0	0.0181583756475	0.0376171324273	0.0462797607328	0.0	0.00562927294483	0.00572400517647	0.0	0.00563695104053	0.00492646184705	0.0	0.0	0.00513438985909	0.00479769614903	0.0	0.0	0.043459741443	0.0	0.0	0.015540824	0.0063860809767	0.0	0.00647036567712	0.00815375261502	0.00611466814472	0.0117399062329	0.0	0.00721100295235	0.0	0.00879306519055	0.0212286768859	0.00525628231893	0.0	0.0838290342524	0.0	0.0301429704952	0.0	0.0110224571324	0.0	0.0	0.0	0.0
DLD	17.0898064521	14.1538968444	10.2298769226	7.94722222974	20.5203974785	14.1108311652	22.6296420946	12.7821043724	8.05991548988	11.9335933553	17.3335127632	17.8462861811	13.9514162697	12.8141302266	12.2495669231	22.1544196566	11.761004936	18.0763058809	29.7607304978	9.53419474173	34.6539104856	8.18444594888	19.8259627407	15.0568634894	23.8769465955	18.6381328262	11.1836606643	8.85162644749	7.6124155485	16.0032229535	14.4651141254	12.1658771349	28.6983747026	10.3262985383	8.29458848601	11.6035431101	13.1938657163	17.5622812751	12.5381626511	10.6696179821	15.5091851767	14.0193956381	9.68077609478	12.3257316009	22.001292459	15.6066984019	17.8727087797	12.2415920364	25.2251829156
RAB4A	21.1277602193	10.1425747396	16.8580390957	9.72141730271	15.2048797377	14.5098677548	14.5333365971	21.9799216113	14.3963478846	10.4310575105	20.1909414694	10.1030294243	9.78752333141	8.96449766349	12.649342604	4.50889325393	10.5481263436	19.4891755378	7.71577403993	12.0008591569	8.40145009972	10.1209872602	12.6667220544	16.7135048999	14.2454968847	10.1202457224	5.28922945874	6.99381208345	20.7955761546	6.21143767202	8.99573719245	5.31764054904	12.996090387	11.2543346911	11.6032793144	14.7700012246	7.82768226718	13.2158155239	6.30005612341	11.0889544019	10.9608586854	9.55256667204	5.43932786354	7.42299195344	11.8242126819	10.2355645479	10.2174396094	4.90520674843	6.46641412445
HPDL	0.348048227679	0.320049704645	4.16578586776	0.803215684417	0.852491700124	0.596259669401	2.53227397496	0.341027405058	25.5286771414	0.220224179052	0.517467764625	6.50905622377	1.81702148995	2.0722093436	3.48021025596	2.24048214629	13.850047375	1.58782385612	0.557709957246	0.513432682177	0.66802543924	19.9702395218	13.188972817	1.23776224939	10.6752498444	2.82470790018	0.950798233632	3.4678419029	2.04170308655	2.96486533916	5.58370380581	4.98455435241	0.691011313277	6.97503524575	1.40567192481	10.7750314494	5.32029564282	1.44209916307	5.82176020499	6.64587221354	8.18236786223	5.77757783961	5.03648513276	22.6554075251	7.70167295705	2.11322794367	1.91813905177	4.4821191481	6.56962269857
MTFP1	1.89051667847	2.00911929966	1.59290182364	1.29533263152	1.73628083366	0.542023996348	2.09341809467	1.05825530657	1.95749288044	0.428765442945	0.91902800018	2.4227315712	2.01900379694	1.69109927934	0.991573017958	1.85727565764	4.31850275998	1.86947413918	1.74095279549	1.04872334754	1.16077655802	2.34873316671	3.20048920255	1.59395947532	7.72886711959	2.12778107048	1.82647443701	1.64601237175	0.920896687736	2.21840454917	1.71500917178	1.80651669139	1.03482151078	3.96666820091	1.33260695126	0.887487909488	1.6035937874	0.671056500711	2.613754566	2.56127349839	2.71785328032	3.17995673453	2.55313566798	2.47903428563	0.703559019378	3.75195375098	2.73825792479	1.44148214539	3.14725557003
ZNF852	0.832141790428	0.237758777141	1.85181181952	0.294117784444	1.69332076918	1.10327324676	1.04336555061	1.1115321082	1.56711633804	0.91707882555	1.06433235818	0.236535078736	0.746572840135	0.454923737017	0.31566894165	0.302334650038	1.01127249523	0.36923025791	0.483364015322	0.30291807487	0.390661116033	0.352165624327	0.742927369062	0.197776592729	0.118020393619	0.390182633059	0.199540407342	0.97772122909	0.488879803824	0.205065762995	0.636104531271	0.33988243354	0.520903165134	0.748368546095	1.12511425587	0.714639582886	0.180069666059	0.617597712716	0.399810557128	0.84005334983	1.04909522223	0.358415182958	0.862240538216	0.474704760282	0.397705057677	0.150742593917	0.139079955616	0.279973110719	0.446760579877
CLCC1	4.07240797206	2.28811867595	7.65810426644	2.17376671975	6.86581990633	6.54097612353	6.8919091757	6.04327492211	4.78466370022	6.24251159599	6.18698433603	1.82601107499	4.37271126489	5.4401756982	6.60098651463	2.53588530789	6.37865060683	3.45295394918	3.28926974029	3.66198048231	5.95484169709	2.46523971641	5.68285877068	3.91143509643	3.04811854719	3.38085111398	3.35686807529	6.56017501261	3.00825859832	3.06132499917	4.42680107274	2.17676026939	5.34480752837	5.58475172284	3.66635048739	6.22195994252	2.09291602384	7.22210364505	2.52620697862	4.55518833503	5.03755529041	3.48662586477	4.78723888798	4.822483027	3.22335371702	2.28825954539	3.55707644894	4.53185322712	6.1376769175
CCDC121	1.37487405521	0.595788730244	0.961224662179	0.335112529063	1.6825562509	1.2075471311	1.29169255801	1.29221825393	1.79489115909	1.24777377399	1.4708035586	0.589816328189	1.13055356716	0.817570688733	1.73128099715	1.00948596423	0.867961509091	1.14418625974	0.993837575007	0.562114590473	0.90788808329	0.959004289912	0.973098793517	0.792997656773	0.697362359691	0.580197733899	0.803758594097	1.00473891609	0.726959455123	1.06960331856	0.969528204752	0.456634988954	0.629876516267	1.76956091858	1.12929782945	3.57554516283	0.656653988594	2.72943259318	1.505340853	4.78347894307	1.17506061656	1.11549735703	0.677496118141	0.825747941621	0.723246043575	0.562419634926	0.947881571625	0.736264782516	1.09637444598
ERBIN	8.40894828036	6.64168031431	12.0353572213	5.88681513473	14.8005055238	10.1240065473	14.8858295648	7.79708082535	4.83425514897	8.87960585381	8.96903061637	5.72430278642	9.33740551635	10.1369061242	10.9833908509	13.1627872107	11.8020385881	8.07050228035	10.336884647	11.0265143406	9.55101548718	10.0449034401	1.95779353466	5.47221927695	5.8626653635	7.82778243549	5.97448947105	11.723165639	7.52420578272	6.58997623887	14.5599986523	8.61091677265	13.511377182	10.7615158191	7.09541938408	9.17656555521	7.31570285271	14.088427208	11.59701862	9.44521008202	14.1414212458	11.1086983373	12.2188299757	8.93184788352	9.64106467122	6.76882591201	7.44735003597	15.9154822648	18.4371290737
ZFAND4	0.734092734473	0.887379697834	1.973965537	0.832043119389	1.03631792785	1.213465789	1.08673139495	0.942849262991	1.38787448735	1.32710701995	0.895794078612	1.286560353	1.21067306289	1.01324627576	0.812333233245	1.56483099571	1.26327540993	1.22027273335	1.34240348202	1.03628662589	2.48591178647	0.990461392996	0.401171749641	1.20070088293	1.20131958748	0.929944030613	1.25808522949	1.95873359256	1.84987283404	0.849924892235	1.03867451677	0.84164207593	1.27797318815	2.58081946234	2.79869068147	1.92078387575	0.730256162733	1.49142809786	1.00349615528	3.35819400345	3.04796139056	1.39426429924	1.6356527674	2.78978441136	1.58281210966	1.44326226347	0.774693243627	0.598110910502	1.17451566552
CLMN	3.97962334706	0.47436557168	5.62687046092	0.49897946243	6.12416713938	3.33175083979	9.38758334308	2.90949358539	9.72570433115	2.71095036793	5.59874472825	0.27150156716	1.42017223873	1.19600100568	2.70200077919	4.23227425269	4.60267523303	0.488143299635	1.38630494396	0.773416810216	0.27534394075	4.45129833374	9.60075567444	1.41546836126	0.218335492952	0.864676603101	0.508200088715	0.986286503623	4.03477867247	0.532792023084	6.34464362213	2.0959202162	0.467163177863	3.05549279793	5.41787484555	4.63247817492	0.509260778709	2.23593226256	0.791778033275	2.41599469283	0.950461040162	5.67102629347	2.100725003	6.89879916055	0.800506563508	0.897671095049	0.820231405172	0.517393712453	4.3210533461
MX1	4.0390276388	12.0740637562	9.10979686658	6.28069006301	5.47810745933	4.98440636938	3.33470993875	3.97277380111	3.71267828884	6.03400241009	4.03342760733	11.5294991495	3.54046771293	19.4660155706	37.4934934693	23.6703869983	4.59932442502	7.88971570759	42.334488653	7.06176091326	16.6189766799	8.83637006026	7.94320223643	10.0281823344	9.14348840342	31.9189561128	13.7649962633	23.2122896027	4.57875175097	24.3223223619	11.2847955119	37.6482686739	20.1632385399	4.77920683492	6.47329960738	2.78963146282	20.345103585	23.2872885693	7.3640100447	6.26498341357	31.9656894167	10.6964233684	100.890945533	8.04215723752	19.1394183596	10.09077343	4.85959727315	5.3873527843	6.20895597013
FAM53C	3.47149166778	4.21466107295	6.52716348294	3.42956731437	5.76855975171	9.01062044474	5.5389034143	5.08485131779	4.01985901759	7.27426833382	5.39107907266	4.62705893916	12.8257702862	11.4999168756	3.7964299903	6.02187700971	8.60673216553	3.57031777703	6.45852215398	3.40090886819	5.84367011742	3.20900893196	7.36452409236	3.5014399913	3.32691639438	3.91366894238	6.16270923888	7.81943418011	10.2323152936	4.38800911173	3.50043109143	4.84775157166	5.79872113964	5.3641410563	3.45841787887	11.7122949195	4.17603629086	9.21907454716	7.45979548282	6.71708919579	24.0819300358	4.65680200016	4.33112006842	4.20447258967	5.3250833236	4.03070237249	6.3240068561	5.55847406686	5.00682293284
MEX3C	3.20139267541	5.05262267648	2.7428155016	3.98602747362	4.42160727252	4.47240439066	4.58682675269	2.98465166508	7.4558146391	6.40512258982	3.73543017134	5.34851943843	8.24833488543	9.71873490591	3.94206220462	6.48989610364	7.58244972744	7.37390212205	4.96395223158	6.13489239951	14.3863533308	4.22862537507	5.80817759159	6.47658007751	5.2320002566	4.98523516755	4.32923330191	7.76778783212	3.3809426097	7.40839831372	3.33069404574	2.96124035827	10.0765587802	4.00165399447	4.12820424519	6.21502994662	5.0654214522	8.20936573044	5.8458979363	14.1744135458	11.1267893632	2.21459253397	5.97647683187	2.49278594992	5.45801401141	7.48029260665	9.63116143651	16.3192358819	6.34208771111
SRD5A1	1.10994304219	4.76663231881	2.23441804801	6.67917770613	0.969403858604	0.701434553407	1.57212570613	0.938859887944	2.42660859269	0.556739654728	1.89249729028	3.38505552821	1.39772183987	1.62318541711	5.65621747619	7.19399893618	6.01996652112	5.33024090517	3.62435568716	8.71669925104	13.2665483481	2.07925685716	6.78267599647	14.1109602547	3.77604149999	9.50460791043	1.81097836453	6.5012688259	2.11326247128	9.31079163152	4.27136153839	4.42071881497	5.63067967562	2.19232555178	4.1976505321	1.54388413201	8.49104192197	9.95944774837	2.44725691701	4.205405536	4.80714207419	2.98811595325	2.08659682913	1.4827106769	10.2211094974	6.85378269057	2.68100425394	2.9968906838	4.04844306006
KDM2B	1.06486281482	2.76778757027	2.97935442165	5.09045236332	2.11614621594	1.6233266572	1.90117597185	1.41472099177	1.3806541357	1.86969891544	1.85632016863	3.65783383727	3.83766086019	4.66900249237	2.1736715637	3.53744311583	4.16386305594	3.2198729469	2.8861684747	3.21196017317	11.3321526692	2.35373925207	2.72336851053	5.19563341051	5.42519441277	3.4899681653	4.05925988252	4.13031541626	1.62238365343	5.02218546329	2.95459243293	3.75208389681	2.93822284955	6.7549575408	2.76796648246	5.88370924418	3.97283504092	5.56313400991	4.3869365145	5.12905596584	6.58815242931	3.13606814772	5.39742600789	3.00472272431	3.14906252078	4.78331591044	4.44519662186	3.80724165792	2.99586090303
RBP4	0.863523381758	0.526860882468	1.24295444808	0.0222961488965	0.935297524173	0.622448536868	0.410738422625	0.89949440498	19.4577333683	0.762817812751	0.636631500414	0.47792969325	4.26171314846	1.2299777086	8.148122331	0.056151657225	2.0120431762	0.592280976987	0.29607894038	3.66055421436	2.08234581441	81.6929638351	0.221441511388	0.0103075669261	0.407901474839	0.277749559024	0.390704967027	2.03564815056	0.814222074028	2.23746048887	3.43454742311	1.65328135662	0.0918856291147	4.72638311045	17.0650748723	19.5239913128	0.0375389242711	0.302094767003	0.388957636553	0.244013024001	0.675993321068	32.5859180316	1.37263889935	0.0435678136566	0.0470565354181	3.09566216556	0.583501123312	1.42239335956	0.483263480924
GOLGA2	9.46219492032	10.5926356882	8.11775049941	12.94651782	12.6693558275	10.5449012615	9.71153052534	10.7462637087	15.9663885008	10.9299047888	11.6412889787	13.5477448297	8.28253908266	9.49013415856	13.4493389942	20.1059151935	8.69028294454	17.2673175708	31.1222045742	16.6236363959	12.4452927331	14.8089734082	11.9328972355	12.0776979363	4.20958306705	9.73047958422	11.8632993119	13.9323443389	9.33961027158	20.4182153514	11.5403957835	14.0864649218	16.9794612957	6.37758647716	11.3210985297	10.5510197166	7.64218293935	9.90841758985	7.51109075984	21.7058365952	5.98726822334	8.2895828015	6.56579515325	11.459670629	11.6514814146	8.51363719144	8.29634487538	12.2859543263	9.91345148875
PCDHA13	0.0	0.0	0.0	0.00301710120947	0.0031250342712	0.0291563150818	0.0	0.0239447275728	0.0	0.20282618209	0.00891192254678	0.0	0.303522322322	0.035272016956	0.00647635196522	0.0	0.0018973411148	0.0111315415221	0.341732765874	0.009887104865	0.0	0.00670282966132	0.00249711080502	0.0	0.00981279603273	0.00501132002274	0.00598527812626	0.0122974402073	0.0209866728083	0.0	0.00314027603514	0.00470991621756	0.0	0.0	0.463791130118	0.429445380349	0.00677299231338	0.00817585575994	0.0161949258747	0.157236632948	0.143490199335	0.0296271431023	0.0	0.0212240514716	0.0	0.0	0.0	0.0225239508321	0.0
FRMD8	5.40977821112	27.8139896003	15.1766492709	14.8584321221	6.93223655882	6.38928506474	12.3156612675	4.09993710047	14.3754088322	8.63877997898	5.59059358817	22.7736594687	15.8039877106	22.5036933895	15.3877663603	15.6522298431	10.0813882117	25.8234904102	14.8327707277	22.8020148761	18.5330721721	13.9477512859	18.9676752323	20.1089317852	22.7436529792	28.9719404051	64.544677508	19.8149150046	14.2739836809	37.1394498095	15.4896944062	19.8511363594	19.8347997209	16.3388746152	11.8342094387	19.2885190159	23.4142410497	16.8274686501	13.1380821531	24.1215015945	20.4455733691	17.7110222999	14.6410447096	37.9611866271	26.4895052315	28.3266119237	18.3039067846	27.7733442429	13.9970308927
NMNAT2	0.0955024169266	0.18191241063	2.15905871479	0.0495992068752	0.483378469227	1.14017943796	0.166129790477	0.0596418103859	0.139353600689	0.952666347763	0.827982490192	0.0472526719747	0.0599413468322	0.401941001595	0.515397399431	0.279026322936	0.646505810726	0.199631341162	0.206047169654	0.7535836795	0.430784233259	0.187824232415	0.335870987441	0.17718513335	0.0714923478161	0.307063476196	0.405503080341	0.343675437283	0.297960959958	0.102415097201	0.535013627273	0.234043723659	0.422325307959	0.234130321119	1.6332131647	0.582252069675	0.549126614344	5.86905412752	0.260183407168	0.756661740021	0.782721514143	4.27522730258	0.234219084347	0.535699864466	0.177639242148	0.198975633699	0.140235720076	0.653344038399	0.123547824247
WNT6	0.114801579948	0.30614267109	0.122753612	0.455297048751	0.29474046074	1.05922246614	0.120509440619	0.250929871647	0.0439724845393	0.381456056471	1.59701861361	0.370500752219	0.504380211454	0.318809946564	0.132344993976	0.150155400471	0.155089531735	0.328962870879	0.274147356406	2.66698238436	0.336926170663	0.147509483292	0.117758642837	0.0964722896272	0.123400375712	0.449014862566	0.244619687695	0.587654446284	0.0989688604367	0.133183909833	0.177706800974	0.214706356851	0.973709063815	0.41636223392	0.192084520218	0.104390549412	0.212933651473	12.3378128212	1.858384386	11.082891012	3.654020476	0.0310479006008	2.12900585304	0.0148278947712	0.400381208578	0.251824543831	0.402934422205	0.366936116321	4.58510543282
GNAI3	1.37561476899	5.93807388916	5.59162262649	5.90585182023	1.97829159479	1.81719857817	2.58970104811	1.4837315987	2.23859926195	2.98288881957	1.55220280602	2.90864908832	2.54457348048	3.74926846813	7.63311222268	7.069250639	4.01153336316	3.81267528965	5.01077737407	5.56900630558	4.2033870559	3.02887759772	5.68502736419	4.32229577679	4.00403316868	4.79266093796	6.41595413599	4.76201179867	2.84648729134	3.32491743378	4.03218399732	6.38542098777	5.57042263326	4.97876789542	2.54712611498	6.10603144938	4.97686648468	3.67598437579	3.71093609089	2.81606331022	6.77452984799	2.55091511968	3.70083442815	5.29217626443	5.42906595222	3.32272857556	5.16177539301	5.46940744315	5.97015933447
ATAD5	0.375815750227	1.10535894459	3.73436440588	0.506867885846	1.03344684583	0.681532928835	1.98700905302	0.398643331638	2.71491713219	0.92230163807	1.28137700777	3.03218862968	3.87192134514	3.77192281295	1.98734480637	3.71127136254	2.99366637812	2.31148638814	2.70912045822	1.53382186384	11.3400719597	2.44995008526	3.32962742934	2.00127348737	3.79088352427	2.08766775614	1.28633651746	2.92583061301	3.43996454705	4.5334152988	2.22906424634	1.4524216618	3.1033741051	3.30729910729	3.3416042487	3.27997712942	1.65552227183	5.58280096192	1.91492122644	2.49400279739	5.75234767214	3.08403879893	1.96494107246	1.45086915891	1.92267017728	3.47967792516	2.35371569727	2.75663811206	6.12711850081
COG4	6.14789326013	8.22067135704	13.9740341981	13.4804258551	7.48824290248	6.23338920998	9.53240502511	4.60280936198	14.4862431816	8.12981803991	8.16509003038	10.49214454	11.1006698365	11.3318678242	13.3814449258	9.17776897602	15.3160796062	11.2621559509	8.23372345285	10.2420242474	14.0600004225	11.8810848904	14.1684627038	3.96328748107	10.1211384418	14.8672734704	13.59431577	14.3044184216	8.83687840277	17.7213581957	19.0929504689	13.3065731934	8.16870328946	9.85404553762	9.91686777603	7.03530794188	14.7293138413	16.8350356778	19.2265933269	19.9186210177	17.6531366137	15.374797985	9.91758313303	8.13062793349	25.026781408	10.3604606547	18.0576894854	11.5173569558	11.7822493653
BET1	3.4317139411	1.49755185862	2.6418112015	1.20682208332	3.52995938083	2.1817318092	3.12515407512	3.16000430168	2.34536399193	2.64246554467	3.08881313439	4.64583732005	3.78069781363	2.66785550357	3.80975508389	5.07291215444	2.20901347417	3.09179531061	5.96159472332	2.75220518719	3.50501374973	7.63632164713	3.87810683488	4.37509363436	4.7361038328	11.8301143937	4.42170948346	3.98531373559	2.92309914398	2.22237762129	3.85799459161	2.08578823711	3.33103673774	3.27954910329	3.3722536353	2.72408600994	4.34708899029	6.28474567877	3.69131266459	4.79724861651	3.36757578168	5.48530465174	3.90910724283	3.3977215143	5.29980620042	3.26493357264	4.2876823538	6.1804110139	4.61811518387
ANKMY2	10.1452698407	4.20157753466	9.96170937914	2.64320688923	12.7684170066	7.59669231041	12.7853760536	10.5261212581	16.0668073266	4.97020975368	10.638501892	5.20347209473	8.47587832261	6.2240233021	10.4363348473	7.28600215786	16.8570474633	5.52129763945	5.6370670718	6.24320578484	5.44557340594	6.20539937922	12.9994566289	8.54064625953	3.89798881705	5.5372206586	5.20238249618	3.98180427979	8.05121273691	7.11505350662	15.5700277327	5.24394711388	4.65662928243	7.94421234556	10.8261965825	11.3700937927	3.90070723885	8.68108583185	3.43306326	6.9789947828	6.48056592265	13.3452412961	5.9163940909	10.2325956187	6.56206189353	6.72538798205	4.2118803929	6.85668982824	13.9251652223
DEFB115	0.0	0.0	0.0602274276105	0.0	0.0	0.0	0.0	0.0	0.0	0.0	0.0	0.0	0.0	0.0	0.0	0.0	0.0380463083469	0.0	0.0	0.0396521044549	0.0	0.0	0.0	0.0	0.0	0.0	0.0	0.0	0.0	0.0	0.0	0.0	0.0	0.0	0.0	0.0	0.0	0.0	0.0	0.0630595455283	0.215799586303	0.0	0.0	0.0	0.0	0.0	0.0	0.0	0.0
MT-ATP6	11419.8533823	3202.89203136	6801.22497928	1782.56075049	6381.35890475	7110.61621495	9193.29138009	7528.8833429	7454.04056087	2890.99045891	7691.55263741	3880.19173217	2447.11585647	2300.42134814	7510.7729417	2165.55248083	3648.56822995	3011.2268258	4473.04565996	1446.5477239	2260.77032298	11868.8314276	4064.80867293	2426.55200825	6117.42228604	5997.05444207	3371.95906728	4846.53719696	4756.9988499	4023.29614308	6452.28103954	4314.8285958	5610.03362668	5152.62450408	12465.0993409	3859.66887961	4013.46052812	2304.31327357	1549.45330831	6307.75494453	3120.39515492	2963.43486516	2917.32081336	2838.48466987	4542.55745573	5284.77949284	1563.53881397	3029.2228026	4660.29311434
SIN3B	3.572899321	5.76824360075	5.47810895343	5.31335619922	7.21908836949	8.908535219	5.97187230958	3.21583484015	8.53481860365	14.8171332392	7.1831686477	6.29986153455	14.6731100845	13.2390950717	4.80787634834	6.93271762488	4.81471979117	9.38688082748	6.72529138059	12.2637765273	11.3389615541	4.99440690819	6.31690168554	8.65475555708	7.62895195888	6.10773084069	9.7458430799	12.8155293877	7.22157556458	9.20874946005	7.41903791231	6.79192563948	5.82506940976	7.2116909683	8.45015510786	4.45607419878	7.44918187593	17.8761454858	12.6611222871	6.48576442476	15.1272879195	3.7671452729	8.39636329641	6.52228189257	6.48418363265	8.39625084544	6.25590055882	9.09067654087	9.19753831171
CLSPN	0.303503892343	0.980726272717	2.60631939047	0.400032715453	0.42980396504	0.173095077747	4.41480133179	0.213232423364	2.70791461018	0.318953100572	0.546718696278	3.19674991718	3.27139719805	3.95683943715	2.13070304015	11.3591762013	6.24408053169	2.4055189227	3.61219236285	4.11862327246	7.22538182649	3.07403461987	6.1226572607	6.76811112455	5.31833868604	5.05522163114	4.20083417109	4.70167570092	3.13145205126	4.59606181202	3.43345164865	2.77753969536	3.1786289718	5.61879850312	2.8578546685	4.31273481208	3.09280914625	4.65698819151	4.8373436984	7.00422451946	6.19381902619	4.58943360962	2.69555737284	4.65743873328	3.4107161273	4.06993100379	3.0005394116	11.0785066902	6.89058301242
SERPINA1	14.5613298239	1.53837495185	179.397492474	0.935865158025	30.7152529495	1.86114808375	142.641958154	5.59229877729	213.712395606	2.03133474336	11.9626761617	5.96799836173	30.3354674757	1.36761453422	122.44260783	4.49333533687	63.3789095525	4.20665087006	22.4589327629	4.88104301717	6.48221796476	24.3419234542	203.431245698	2.24248246721	3.61451299138	11.9812728687	14.1398862439	20.2329909163	73.6477320056	2.49854318973	341.721050851	9.79713784704	1.56051182825	84.9331185192	350.970537611	241.291379624	1.00976030507	0.949527854253	2.00761247666	4.16629091591	3.5497315059	63.8910099844	43.3934030048	186.149088471	10.9909120383	0.744814678045	2.42220815142	2.33931459259	6.44170878819
POSTN	54.4979593285	1.10752402009	5.00903931895	0.733177681025	62.0110284709	24.1347493074	49.1133931504	32.1516894599	3.02656210502	25.5579861209	30.3105413686	36.321537086	21.1396115744	24.7506612382	2.0687867177	39.3842421021	87.9096371301	171.667896103	104.829797988	463.804243387	176.016315133	11.4675356354	28.9632396426	11.4614277356	77.818598303	110.546129051	14.2631543818	186.360894136	7.92131978813	14.1208223195	10.7481591064	1.70758598621	26.819405408	0.860915118681	7.63591895575	59.3306145779	3.82270462797	10.0835075552	118.128041918	58.9445524143	15.2165959755	2.44825538158	87.6848382961	4.82022999663	4.92502105099	14.5859982512	12.7558642345	147.459055106	15.1853723951
NGF	0.0560192236823	0.0889208911287	0.353253708649	0.0154284239498	0.367548204607	0.629514020591	0.156811902482	0.122445149403	0.0	0.787148376376	0.501297771223	0.79371934157	0.465632811952	0.473468714712	0.0331178494955	2.17591694072	0.019404707409	1.03599672801	1.08465797559	2.83131932096	0.12283385193	0.325621800443	0.0255387416429	0.17118240087	0.188172313608	0.691906781134	0.510111096594	0.528233196663	0.0107318668783	0.700863583039	0.289049362043	0.0722547032344	1.10980798406	0.396430154094	0.454451593895	0.113197775007	0.0519521502089	5.03095987191	0.900616533259	0.176891962958	0.330191917151	0.0505010264787	0.81131710016	0.0964733707559	0.119394160781	5.11453639854	0.702207655561	2.82714012711	0.0757148493117
FAM187B	0.0660496927876	0.0	0.434614139784	0.0	0.0	0.0	0.0173334102512	0.0360923624506	0.0105412642413	0.0163780673701	0.0671655874373	0.0129977501036	0.00980368311845	0.0299059932615	0.014642900516	0.0	0.00857969960187	0.0100672758968	0.0106572531948	0.0	0.00835544717846	0.0	0.0	0.0	0.0554663323049	0.0339914789718	0.00902172834685	0.0778519365015	0.00949008836282	0.0112684915762	0.0142002009224	0.0	0.0817827251764	0.0292132862708	0.0502334057019	0.0100099721649	0.0153135983302	0.0369708882928	0.0732327982543	0.0	0.859735345093	0.0148858600009	0.0349970749781	0.0639828668802	0.0	0.0	0.0206985195769	0.0	0.0
DNMT1	2.30513158128	6.24025863613	6.95364877058	4.31047422566	3.60214304065	3.49515841173	7.25503369176	1.90197465432	7.71198719724	4.59848515649	3.10595178074	16.471742471	8.65234882105	12.2667733155	6.39260366372	24.2031412151	27.1909423296	14.1305583491	10.559810478	13.388438351	30.9661538353	6.73155069797	15.7961366566	19.90303839	13.0848180761	13.8453164981	8.8541872259	19.8704408976	11.9772432808	19.952914198	7.65992120383	6.89628951999	8.76898490051	12.5717093128	12.0185217924	12.3575293119	10.7740199839	9.57899763889	20.8072650661	11.2182970119	34.1185842869	12.5655379701	13.6225364109	9.94635306788	12.7887327498	19.1585527252	13.3117597019	23.4782789819	22.380964736
TCP11X2	0.0	0.0	0.0453777020726	0.0	0.0	0.0	0.0	0.00753674729127	0.0	0.0	0.0112203252946	0.0	0.0	0.00416327995552	0.0	0.0	0.0	0.0	0.0	0.0	0.00348954125548	0.0	0.0	0.0	0.0	0.0	0.0	0.00928966417916	0.0	0.0	0.0	0.0	0.0	0.0	0.0	0.0	0.0	0.0	0.0	0.0	0.121943893212	0.0	0.0	0.0	0.0	0.0	0.0	0.0	0.0
GPR17	0.365981075723	0.23702028322	0.210717076383	0.27819683799	0.90203160699	7.61065816511	0.437962257967	0.327979715987	0.0747636502388	2.73704424406	0.553780394152	0.0864245757544	2.98120056803	0.67609266084	0.55821741001	0.0174068035126	0.0988833667331	0.236518793365	0.264552046361	0.138730406638	0.0740759974488	0.268715462424	0.0450489634034	0.0671014502849	0.0295045170119	0.150677315996	0.00399914876925	0.24157126534	0.0378608691854	0.0749263984999	0.541340793233	0.202981342463	0.163136787623	0.0129496559134	0.517718155058	0.177488686533	0.013576413645	0.158421617425	0.154197400742	0.0693395302197	0.186956287048	0.613669717866	0.705863879902	0.0330893548423	0.0510557243136	0.203955278545	0.0734018635091	0.242163327747	4.32328671399
NCAPH	0.232604531281	1.94834407218	5.05282027674	1.41429886646	0.510415908724	0.137572899622	2.98638054934	0.130364115746	3.90645489327	0.304658034156	0.931581370406	11.319002255	7.39017065746	8.73155255771	6.11932083649	16.5840784851	12.5879426183	15.0941081456	6.59779556422	9.31782117177	14.0274448709	5.79687005142	11.2609139053	9.2083520152	9.42809880522	3.06530276753	9.86055642875	6.44746761843	5.61813231079	12.4749558238	3.11333557064	4.33872079495	4.94418737451	8.95840841123	2.7442947813	14.1079167427	6.17835954009	9.58797919109	12.2337645894	7.50418210388	12.6381006654	12.1083528856	3.81752108168	4.67599335289	6.39623637734	14.2603522263	10.1377535006	13.3843839782	13.4460148443
TSPYL5	1.59331095921	0.775316515395	0.222000631633	0.503562320768	3.77770508947	6.4111143812	2.97947852255	3.7871022361	0.211210225227	8.08092604109	3.61231514746	0.630513882558	33.0547974232	18.0236649088	0.517297711926	8.04915439139	0.674057575134	7.37314643746	1.54812323943	2.65208213664	3.73597699465	0.243721214697	0.526922073316	4.12052734038	0.570299122804	1.61903687506	2.04548756889	1.80911090335	6.62266587694	0.297080695307	1.41886915189	0.463236148492	0.972943095241	0.0269561029406	13.9288028468	0.775869799758	0.835711241938	0.857731194168	4.75434305478	11.3595642235	0.722743615582	0.121659008121	2.17285780679	0.269893438027	4.68888356075	4.97077616872	19.5658021956	1.36702111987	0.355974434601
ADM2	2.88505552387	0.287399972815	2.50462152305	1.1295403187	7.7592218444	2.99355441949	1.51664907507	9.84885955635	10.2333686055	0.0453499339716	4.25888884832	0.676612532989	5.59475744482	3.12186117871	2.64761174456	0.396869828029	2.86030651348	2.78199610677	5.5831644726	0.718022087919	14.4482799049	1.98066421927	4.33040242781	1.58228625061	1.1887332644	1.08238535472	0.756913724951	0.665179929461	5.80733040545	1.47896580178	5.83502063423	0.884596284921	1.05016975538	2.83519179048	1.50220908651	1.01998713562	2.56959028445	5.41880015599	1.20399104707	1.21276070769	2.49284858873	1.09227956826	4.19598232534	1.45865773724	1.19328925006	1.30111151562	4.45895292454	0.879400434454	1.4058862835
TBC1D8B	2.17252959831	0.819022883698	3.54341095677	0.521850245372	3.37692196464	2.24680724657	3.22645481002	1.91115192941	6.15309001339	1.66001183225	2.73978488679	1.34087870247	0.690126471527	1.15880295304	4.23076432443	1.10937782725	2.15503130448	1.55784605809	3.2398588014	1.68114825225	1.87592494219	1.84853856974	4.36412563798	1.28248997289	0.856923607669	2.39987543844	0.846400079037	2.58013262017	4.28498610845	1.60894565443	3.39693073271	0.841182214346	1.81882439963	3.1210844244	1.86821963346	2.49931824841	0.976873178631	0.904367399562	1.78150745756	1.59102756952	2.20497990428	2.15326322402	0.902595297509	3.11961867092	1.31304223163	0.980632537971	1.40032901381	1.84235975921	1.12616177796
LPXN	2.32199341552	1.07931290966	5.46887991135	3.40488493525	5.06622651622	1.84907740302	1.70537711235	2.68490894079	2.51944333893	2.0161951958	2.514339818	7.41707363188	3.78292618283	1.36831334444	2.28398383403	33.739407215	5.83889769679	2.74437123954	7.621037615	3.75076440672	4.05017347138	4.85863044274	7.79302226899	1.90706700848	2.24674843968	12.5887426297	6.68527989621	10.6060043215	6.53588963598	2.53642006417	6.63116573534	2.83140613124	2.42861874602	3.63130503229	6.69621275456	3.07464795609	4.87274105407	3.38903306125	5.72456657744	3.68541762232	6.25932517125	2.67194851324	33.4162910061	4.24788832188	4.39456921423	1.12289650803	1.91725176553	3.39067091396	3.31511037934
NOL7	11.0385504802	20.8963712722	18.9261058244	8.6700876329	11.1064421759	11.6809804082	12.4897211967	10.7348942739	15.8871604235	12.9606804272	10.5747805739	27.2304606996	17.6634088928	13.461000257	13.4142473171	21.1090789519	26.1067239823	12.6162993579	15.1147622019	20.072937073	16.6401441039	37.1954286128	23.290942108	39.0569628145	23.677182424	17.457877792	18.7631826081	13.5634949753	18.9359676706	12.2044349645	15.3075272605	14.8732335505	18.6522497154	22.4315432588	28.1595813008	21.5556726492	19.5993038352	15.0997169358	24.5884715674	28.0765441396	18.8457258022	22.32167033	18.8408488924	29.6523707785	24.4771066059	18.6881181773	13.127367363	17.5467121508	33.3458548801
SMARCAD1	4.10029127233	5.80161699079	7.93210390584	3.17032483538	6.21498677797	4.52782789029	6.19616287778	4.48114722441	11.2175482074	6.30926843781	6.04901813139	4.63167093823	31.406422657	19.4234617968	6.48119409753	7.396035144	12.2679185239	7.49580690758	4.68909686966	5.71700687963	9.39765851535	6.17348767738	9.74813121242	4.18756947923	5.06818713214	6.73208967597	3.89503153602	7.63637103495	9.84797277859	10.9389582575	5.99761782562	5.09490654482	5.33389705896	4.47903121294	7.09891200641	4.96375381314	4.88537019157	14.7460337131	6.30426162016	13.1964160542	6.89085373116	4.9331735327	8.15209546544	3.2159878751	7.74951369736	4.52025816241	7.10211354572	9.54423638411	6.42299513034
USP43	1.0531459303	3.3874648586	3.38240941226	4.13082351986	1.49883007173	0.616033587009	1.91945287441	1.02870354603	2.72126022735	0.0707863432667	1.16430247041	1.59723575385	1.42689628769	2.50590350693	4.05378357141	4.52046323852	2.66987791747	2.06735920438	2.38520597786	3.03324515854	2.12965642464	2.92094847628	5.95139354778	1.97157844009	0.958906505768	2.58353125731	1.92642026351	1.57715786843	1.90892340947	3.21700759669	2.6705792232	3.9581762296	2.67488250301	3.44998074044	1.98919528877	3.41195471115	2.71540193784	0.901152028033	3.09670118332	4.63114378977	4.21792810189	3.80109906422	2.30157559232	5.23174823108	2.30512028334	1.5803468713	3.91203653668	3.1733922733	6.09775694125
ZNF728	0.0267573572971	0.00849454133319	0.462174069268	0.0221079742821	0.221355643774	0.229470013052	0.149801151368	0.058485434044	0.00569382156102	0.968696933579	0.130605200681	0.0	0.0	0.0215381362662	0.0	0.00530264281276	0.00926858059181	0.0380645906172	0.138155340686	0.0144896604326	0.013539483749	0.0	0.00609923870897	0.149901742003	0.00599198334389	0.012240240603	0.00487305034793	0.234286432475	0.0	0.00608663048641	0.168743993443	0.0	0.0331309580094	0.0	0.0339167155286	0.0324410776731	0.0165431573202	0.106504943403	0.0593346029651	0.0307242676206	2.22553168246	0.0	0.151228236402	0.0	0.326615719945	0.0	0.0	0.110030321857	0.0
SMG6	1.57643106068	3.33622185267	2.83705766025	3.01214760612	2.59516359862	3.47914284713	2.76709155394	1.74715213251	2.44082703834	4.40693848696	2.25898349883	2.34033394702	5.14608461631	5.4507606724	2.3490797538	3.64098326783	2.59782313085	3.7202333197	3.5365358595	4.31349072623	3.94626646045	1.31762299864	3.31768072237	1.80999761841	1.99741862054	2.9731282316	1.8268444272	2.86843467322	2.33689604362	4.56739275315	3.17653946911	3.37611025099	3.6469795127	2.6201942856	1.89632296438	1.75295345788	2.88101106777	4.12407444813	3.13425829451	2.88910588082	3.64141865881	2.0173231718	3.79069322109	2.24190210283	3.03862427728	2.58853160843	2.81317866756	3.86416891354	4.056060404
ASB8	6.05607968594	5.2438609805	6.80686349096	4.75871937609	7.38934119056	5.39398091007	6.13623928433	6.01215570256	4.18675183691	6.04001645178	5.46764365127	5.54648693631	8.97761187362	5.30509539122	5.66311579926	2.10170967964	4.7225084963	3.31895449112	6.6965620995	3.77426523683	8.04353774241	3.5474254472	4.33765560009	5.66436993826	5.04873638035	5.14357252246	7.39906222968	4.91669171379	7.9646338656	4.12955613975	5.36848897707	5.89545871305	6.35844179622	6.55887239592	7.52004039084	2.79838360576	5.78054427479	5.06603389097	4.37569105302	6.24946788873	6.78583303971	6.2443833455	6.36705287352	6.41337831602	12.7655561087	4.56028921377	5.33974198996	3.61321005674	3.91809061422
ARHGAP23	1.69815219135	30.5779402636	2.11118442243	26.6645621456	5.20547406534	15.426951292	3.6291960207	1.97854430295	2.91733993536	19.4920626558	3.13411914826	29.092432745	69.1890586641	74.2361525353	25.9203277982	25.7127499221	11.4501867735	39.7202818895	27.6582865612	34.4104258141	28.6513612133	4.06656066468	4.85027172644	41.4090505425	13.1967148035	29.7051957525	39.0903461698	16.2789452684	3.59397806379	55.1941151972	9.14404332136	40.9031007545	27.9991064386	9.83094711425	7.38351447662	8.2872425887	59.460166294	8.13959344698	13.5450243073	3.53841723909	16.4473595092	10.4257866046	11.0973178481	1.94439351788	50.9365942902	36.625160658	42.4293355192	32.0093402033	5.8896949437
NUTM2A	0.165423158166	0.1209093156	0.148719793208	0.0540359145776	0.207414464727	0.16723605397	0.234222736869	0.0	0.0884122091741	0.0667755914816	0.197167079816	0.0757051166994	0.21013293875	0.150961907478	0.0784642791914	0.0640407330334	0.119933463148	0.129000591579	0.106765461365	0.0437483962374	0.305623251694	0.102392911275	0.0841843762302	0.0617176218013	0.0697814919766	0.161025880707	0.0630562359071	0.282432661976	0.0397978676089	0.0997622929941	0.125717323869	0.0917970270431	0.0928866370953	0.0986882524002	0.0994783539912	0.0862882449036	0.0713549800194	0.175140065333	0.0682468580347	0.0132521831217	0.0566887933322	0.0624257080557	0.167148564319	0.154035625474	0.131933302815	0.0592993136974	0.0602790416644	0.0798173520078	0.0545960380368
CFAP70	0.463237048393	0.0526414548532	0.502251989217	0.128306412581	0.657724633615	0.408634138334	0.729403344462	0.474623312355	0.40157845853	0.199711878045	1.22904706171	0.145026053929	0.534435352422	0.354341196052	0.135373891254	0.15335117373	0.0656437113319	0.110723771092	0.304073184316	0.0484601244267	0.161151694208	0.173927059806	0.313179649638	0.343833956029	0.245784251627	0.222143558859	0.120794966945	0.75519792177	0.111939092891	0.0700503321247	0.470801276463	0.0831736456658	0.531213371609	0.0861453719004	1.28112767584	1.4248335608	0.129369806464	1.64415931006	0.211574562539	0.464669389404	1.04977143935	0.168465930953	0.231504614448	0.10878580418	0.38094698069	0.0686580968955	0.082481984313	0.0782229565773	0.128066958367
POLL	3.06607060984	3.08158137238	4.59873079642	2.44091615093	4.18903233269	3.23214309261	3.5895893607	4.24179818121	5.51276223746	3.29156849169	4.27845287663	3.88140636156	5.02423204161	3.33399222689	2.21992855763	2.81148861305	5.5458671676	4.04652482986	3.71095780915	2.15648921143	2.84556315628	2.92988475608	3.95165849863	1.74157563631	3.9209416381	3.01720575856	3.1414523657	3.02963457943	2.79040815141	2.78407419625	3.68211733911	2.37745969006	2.41406912095	3.88323267156	2.84487903081	2.98919192401	2.3985502589	3.57510763524	3.74346607991	5.3213297782	3.36639391548	6.72476141006	3.91047759408	6.73927680563	3.45747025783	3.43445028533	2.59991736679	2.91268458852	3.56876773505
MEPE	0.0	0.0	0.0843962055857	0.0	0.00675471678966	0.0	0.0	0.0	0.0	0.0	0.0	0.0186386791958	0.0	0.00476499744606	0.0	0.00469252848025	0.0123032268817	0.235794541151	0.0356589884856	0.0341933367443	0.0159755340481	0.0	0.0	0.0	0.0212102179892	0.0	0.0043123642966	0.0106322963052	0.00453623924973	0.0	0.0	0.0	0.0	0.00698194003728	0.00600286156147	0.00956948489563	0.0146397258158	0.00589066501665	0.0175025500874	0.0747702402974	0.263629207974	0.0	0.00836425853331	0.00509727589733	0.0367029577827	0.00935868799758	0.0890445799806	0.0132777809764	0.0106679379935
BBOX1	0.0872799511836	7.14120645261	0.737468229884	8.41768298706	0.0611131904999	0.0774319994782	0.0333161651581	0.00867154162774	0.0151958484518	0.05115487276	0.180736489831	0.193615835959	0.50406209696	0.871805015685	2.30787325535	0.712310206932	0.0618406919356	0.546640006814	0.8244838608	0.253506331768	1.47348853554	1.32537031275	0.0922410841116	2.86105261065	0.0746274289194	5.56974662581	4.11836040769	1.51240747144	0.186967065538	0.877186214386	1.21457822435	1.24856361782	1.63087499362	2.49868445948	0.398279145208	0.15391957199	5.51150325356	2.33908888485	0.901738270712	15.2721057209	1.83175663455	0.178823642868	0.0588587170086	0.343319322502	3.52823753131	1.02077496487	0.656438763726	0.084536283292	0.0536211087861
PADI4	0.0131610293269	0.0376035703851	0.817296936712	0.0271853919143	0.0563158313295	0.046704188174	0.00690769361742	0.0647257176495	0.00420089426514	0.101168055327	0.0	0.0258992529833	0.0586043124146	0.0516451305151	0.0	0.01564913234	0.215407927534	0.0120360026878	0.0934365975157	0.0178174215575	0.166490229877	0.0301977027993	0.157500368143	0.0804344098333	0.0132626329416	0.0225770846531	0.0431439637671	0.0664831654693	0.0567297103076	0.040416373691	0.124499102534	0.0212191950764	0.052961953295	0.0756733258635	0.0300284512038	0.235360691872	0.0366165609349	0.0245560034437	0.218884970885	0.0340024880297	1.07957901421	0.00593229829723	0.0906554995056	0.0212486576871	0.795605482034	0.0273090358785	0.0577412757501	0.0332100943911	0.0355765498617
SPTSSA	14.3691023413	19.3710046691	13.457544347	9.38267629786	11.4234057952	19.9930147619	10.2429032135	14.3496058821	12.8628780476	24.8418185122	17.7031944998	98.1160230651	23.2569205471	18.7180287216	21.7323633591	17.8515561179	9.78158668157	40.5620225259	29.9619482316	17.0339272316	11.3035690797	32.8629866284	21.6165629502	22.4545909928	54.9877039959	21.5601369885	43.1307877942	16.9283807479	17.2286693405	27.7119354495	11.7212968524	11.4007227904	40.9621604533	8.32017957185	27.5696559466	18.1980933498	25.7899303819	14.5806686562	20.0845102675	14.2055648366	43.4957004843	19.4146349872	10.0122132428	9.1659776859	48.0388172955	88.5270043762	49.0317443742	12.0802465784	31.4819589675
TLX1	0.011429821143	0.0272143154083	1.7298176344	0.0047218824541	0.0440172175948	0.0202803482995	0.0179971567413	0.0	1.69281426011	0.0	0.850798138627	0.211429055178	0.111970039989	0.748678460168	0.841266950894	0.00339765946962	0.593882743561	0.0209055621079	0.029507600778	0.00309474185602	0.0202426033952	2.53862668858	2.62231963426	0.00873175356674	0.0191967662815	0.219601580605	0.19358872683	0.211705771286	0.213492312307	0.25739988475	1.93145977539	0.121624878274	0.544867545227	1.02623089473	0.704119342361	1.53820588343	4.02800009395	7.57069266649	0.247120556284	0.393730456733	0.275095584878	1.76712258892	0.0181686071795	2.69053472608	1.05303612897	0.243944146776	8.69316040685	0.44864746049	0.0579314873059
PPIA	32.9477089367	123.626610607	85.0623813277	109.364557226	35.5354204473	31.3747752976	58.303709989	27.4893504536	151.927397945	43.3795878038	31.4758795585	235.489482514	145.199271532	140.476331712	175.456943128	160.432721746	93.6256466822	111.249213693	114.861951242	133.607345462	72.249943885	132.458635308	121.562583555	271.733386586	311.349944061	168.662937165	293.778806752	109.614322077	108.701733284	158.371774103	129.235054574	122.135783261	94.5803930663	126.07020056	122.643137215	140.403266471	174.317398696	99.4221483888	136.111615662	101.00239724	211.371799484	292.166225206	110.159294797	124.447677017	122.564649798	204.851597294	220.043645182	140.958429778	170.477262081
GUCY2C	0.182541932856	0.320958221539	41.5935200264	1.2800642372	0.320448809921	0.369567714053	0.304623169671	0.27111179417	32.1777226584	0.148559304889	0.357924884818	0.173162269036	0.127830451847	0.220403662093	18.159019553	0.787507836221	0.688249247067	0.196901166308	0.247711610769	0.217977405433	0.594470963438	14.2662869251	11.0649915086	0.672230050628	0.100622858433	0.536355211407	0.411720838973	1.60148294919	0.909230893487	1.11155832443	1.08678961716	10.3264287261	0.425967193904	1.05165033037	27.3994184849	20.4349328047	0.334237522759	0.482064271003	0.295806505182	0.705400350685	2.38180333439	0.594949727553	0.267844503926	2.10079887871	1.16443802104	0.17481836494	0.478171976322	0.0839877129772	0.16448085771
RPL17	15.0264495518	56.1710546831	30.1601475953	37.3426628692	16.2457894941	18.0826963776	19.6414623753	22.4541278181	22.2273391188	20.3708513425	16.2526300359	68.9001688832	35.0811410473	22.6014950352	24.2720718953	23.7366786012	24.2023535018	19.1283205627	19.4616105006	14.9356155005	23.5146934663	24.913962112	28.5783697814	44.8663797676	99.4560783761	25.1503606162	23.8438217893	22.3360279216	18.3756486634	22.0844154398	15.6030339723	27.6433279003	42.1637261948	24.617682064	18.0675678712	28.7977705134	36.3130656979	26.8094751709	29.7615762633	39.170057271	23.8568802295	17.2884792369	40.2255684031	15.7083916709	25.3400285192	40.5790944029	26.7823535474	33.6170255199	21.9275923615
ABHD16B	0.0	0.0	0.0	0.0	0.0	0.0	0.0	0.0	0.0	0.0	0.0	0.0	0.0	0.0	0.0	0.0	0.0	0.0	0.0	0.0	0.0	0.0	0.0	0.0	0.0	0.0	0.0	0.0	0.0	0.0	0.0	0.0	0.0	0.0	0.0	0.0	0.0	0.0	0.0	0.0	0.0	0.0	0.0	0.0	0.0	0.0	0.0	0.0	0.0
PRPSAP2	2.89502472637	5.19583137087	4.04565722388	3.43271677962	3.5449150377	2.18733131099	3.31208004042	2.49142513119	2.89743592967	2.24883942536	3.37649665414	7.47686376893	8.30722772114	8.75119863653	4.21893699429	5.95164865705	3.33032983482	6.25441955641	5.40551010209	6.40728254399	3.46061654089	4.29066618162	5.57487424749	4.05730133418	10.8704450581	4.30457252252	4.65943492584	5.16543299422	11.6563784446	8.85232132158	4.80524720492	3.49968265077	9.71324478156	7.65711458175	6.65873822265	4.00818400427	7.29235234585	8.86135077798	5.39175316932	6.56190917204	7.03090004068	3.91291212745	4.44212978725	3.34985133323	4.85149003513	7.74184713535	6.78162902506	4.11055398357	7.40711621415
KIRREL3	0.0740669384191	0.107222505666	0.287547406318	0.0563012391478	0.141985190988	0.17084556939	0.0684195590577	0.0744709209164	0.00189132548291	0.390829978014	0.142200917594	0.228542951966	0.0756364774854	0.0447147244805	0.0131362283762	0.0405119018106	0.0708114500858	0.0830889702145	0.0783975904061	0.0786131963302	0.0404768806487	0.0190338422524	0.0243119222611	0.0860062509599	0.0517495248879	0.164667313195	0.0437045933917	0.147664695268	0.0834333939169	0.0707631900163	0.058599768377	0.0286599008511	0.0458548390897	0.0183451823468	0.0630905389388	0.0125720032282	0.0989129891234	0.550568742887	0.0771946271642	0.096954409597	0.582093140807	0.00801251321764	0.103607039971	0.00765325194586	0.0258315350132	0.175643810956	0.0315668890775	0.147857081861	0.0240258970236
PINX1	0.0	0.010621810954	0.0	0.0	0.0	0.0	0.0	0.0	0.00711971298445	0.00553098453116	0.0	0.00877885688686	0.0	0.0	0.0	0.026522288752	0.0	0.0	0.0215941604952	0.0	0.0112867649279	0.0	0.0152533157445	0.0255601787951	0.00749254277799	0.0	0.0	0.00751175069821	0.0	0.0	0.0	0.00719249612915	0.0	0.0	0.0	0.0270434844113	0.0	0.0	0.0	0.00960461988366	0.0438246735446	0.0	0.0	0.00720248282811	0.0129653774141	0.00661194243297	0.0	0.0437770382869	0.0
LGALS13	0.0	0.0	0.226170508748	0.0	0.0	0.0	0.0	0.0	0.0	0.0	0.0	0.0	0.0	0.0	0.0	0.0	0.0	0.0	0.0	0.0	0.0	0.0252369549977	0.0	0.0	0.0	0.0	0.0	0.0740821320617	0.0	0.0	0.0	0.0	0.0	0.0	0.0	0.0	0.0	0.0	0.0152439580051	0.0	0.43220620379	0.0	0.0	0.0	0.0	0.0	0.0	0.0	0.0
LRRC20	1.72585569678	1.73615770913	1.98735558098	8.18595572173	1.87392055065	1.83734920472	3.12512062649	1.88026771423	4.26587080047	2.12639272471	2.07530362834	3.43022995506	5.20979350111	2.98572636799	3.74005127529	3.05895640427	4.2062634089	5.98120050481	2.09548939177	3.06077055452	3.50684456695	1.70277390377	6.21083879313	1.10008894209	3.9928659569	2.62384836522	4.78246672734	2.03424425529	2.56341816332	7.05188109082	2.76429533344	3.33558605245	1.23876575834	20.8246810446	3.19531575734	3.63564398126	2.20576647904	3.01081395315	1.37835237498	2.98651747196	1.52589655065	14.3235399664	3.81787676759	11.8840688499	1.74302599634	5.49960395757	3.52225422905	2.20470135871	13.5912958491
C17orf99	0.00707589904637	0.0202171928364	0.36084141754	0.0526174588778	0.0484442518653	0.0188325384182	0.0148554163861	0.0	0.0361371172255	0.00350916246222	0.0	0.27291982266	0.617557524213	0.551058244275	0.0376486302083	0.0294476117695	0.0147062820537	0.30629586717	0.141572139437	0.36784753579	2.19483051703	0.0519536011679	0.00967754705035	0.318930222251	1.2074356071	0.0339873781781	0.127577622138	0.176337192196	0.0203334502743	0.164178210963	0.0304253309666	0.0319432211368	0.227795820832	0.663478878056	0.0269075064925	0.0772104693371	0.190303189383	0.0369664280578	0.0784542464107	0.0548433180979	0.778534301942	0.618751809404	0.104978558602	0.0274179205161	0.0904854769006	0.293648735414	0.12417613482	0.111098296224	0.0143455387675
PPEF1	0.0389567217352	0.0	0.251761962556	0.00459822370495	0.0476271946712	0.128370044111	0.0116838928194	0.0364930462353	0.0213165787562	0.0993593429526	0.0498015719205	0.109517051827	0.0429542529346	0.114232438062	0.0345460744311	0.0198520803511	0.0693995855072	0.169650649898	0.172409055955	0.346574969339	0.233733704845	0.0612928266553	0.0532802270142	0.00850308253681	0.198156748352	0.229125596941	0.392241019295	0.359845574011	0.063969624945	0.0607658139537	0.0526454360415	0.0789598080606	0.0585725410031	0.0738440028708	0.148140644199	0.158563885862	0.082579221966	0.0498417668531	0.101812976565	0.100647558149	0.688863239624	0.0451533515996	0.389241592241	0.161732951294	0.0517581704684	0.138574117156	0.0523207668213	0.0592933111391	0.0376095679046
OR52N5	0.0	0.0	0.0777597832301	0.0	0.0	0.0167744370243	0.0	0.0	0.0	0.00937699795273	0.0	0.0	0.0	0.0	0.0	0.0	0.0	0.0	0.0	0.0	0.0	0.0	0.0	0.0	0.0	0.0	0.0	0.0127351053907	0.0108667936379	0.0	0.0162601913851	0.0	0.0	0.0	0.158181788168	0.0	0.0	0.0282227799734	0.0	0.0162832675591	0.260044762605	0.0	0.0	0.0	0.0	0.0	0.0	0.0	0.0
SLC29A3	4.33408043731	0.915739406673	6.78817412588	2.05831500649	3.72779330321	1.83528840492	5.04657977148	2.38822785813	15.261614091	1.97962261697	3.26510839007	3.59504983193	4.6707025623	3.02548222341	2.51273045754	2.00074798325	6.07458075538	3.35739900312	7.54552585365	4.21275540161	3.19195515341	3.26913534897	3.02358624023	3.67270437932	2.0112703794	7.11251012159	3.00473301185	5.19070369391	10.1352446531	4.20041000453	3.70212570576	1.63947375348	1.74973592047	3.96273221516	3.92778817221	3.9829843342	1.27675699699	1.24492533137	3.06901085978	6.26051596824	2.59755485644	6.45500583121	6.47638866494	3.04829253118	2.51078349812	2.21536777146	2.00877435894	1.96059990931	6.53228169855
MEF2C	0.631901643591	0.534181320559	0.533228152872	1.01260672468	2.0820785339	2.76262603205	0.78183754793	1.03688892841	0.456871902633	7.04789001043	0.838498797086	1.21698457229	0.993605475638	0.662923612179	0.608804230394	1.2493848337	2.38252248318	1.30010391291	2.66914162206	1.31352766736	1.30203020548	0.84402523069	0.937710230188	0.7734938011	1.02153939586	2.04678348193	0.90042495885	3.93840963165	0.623771769231	0.651187823187	4.04822121379	1.17088490846	1.61331965347	0.161086675413	2.06915216124	1.23419525655	1.36119859732	1.77361087056	2.02312426414	1.50396663666	0.983922294106	0.351315169857	7.79057837913	0.545681996323	0.972769829163	0.481507809977	0.567250486588	2.29655687294	1.08297059057
NUDT7	1.2532505811	0.727522719506	0.500681857003	0.670599555271	1.18488784164	1.1542000606	1.31556139342	0.913105921827	1.63820770774	1.27264982593	1.28170638943	2.59307495107	1.62279085837	1.57083755245	0.88908688261	0.432861401575	0.601563699558	1.67369998304	2.28791316939	0.129268765439	0.47108806949	0.832542185748	1.06107390874	0.556212169127	1.97256969627	0.810815058844	0.997743671238	0.972735027991	0.164633913869	1.51501360737	0.184758658156	0.45415036456	1.76606749386	1.68930554064	2.19677613995	0.41242551982	0.852326088257	1.49653099961	1.23735709676	2.61084997475	1.27806580386	1.40955825982	0.961287177908	0.262077155996	2.40048659524	1.32324020812	2.32652370961	0.56220621331	0.935665433314
NAGK	2.64442354456	3.63440297613	4.07532606585	26.3008433277	4.2421163161	2.94864954343	3.06895297849	3.0942525297	2.90200269733	3.75993579727	3.36908748843	5.05768264971	5.82596710882	7.3758163739	9.88496872538	5.91101942266	2.99931017843	4.30469201415	8.81740916004	4.1031903174	7.59816220558	7.89642018924	3.68586582248	7.71972673665	7.20813363816	12.1075604685	6.11070651375	10.0900151234	3.51591235011	5.28335403197	7.76189943616	14.2458141426	5.19999835272	6.41291741936	4.74125633201	2.66645670042	16.0743539279	7.92392467948	7.91253460104	4.17420300614	2.73170636653	3.13101821687	9.66029446829	4.29571980609	10.1311413923	4.63160248393	10.1483533574	3.00638729572	7.16764828127
RUVBL2	7.42371101461	22.3460776119	19.0656359751	16.8159529814	9.17530223535	7.51543386953	9.92475627047	7.60508898281	20.5842015984	8.77076401237	8.97852239807	46.5887119252	33.7564876765	26.7969036322	24.655025775	23.2753838324	27.6952890785	28.8867519348	21.7386056333	19.6258080159	19.3367615183	30.0938269944	27.8830382468	40.458583732	36.7641889197	20.3503335801	32.3605499046	17.9090465816	21.6738882367	32.1219411397	22.5353539599	23.6692719302	22.5003101743	23.0385335283	14.7430788667	38.973588552	31.1473733892	31.7272345043	23.5050455729	19.3730198041	48.9079852462	35.3653525121	22.7232621019	25.1759695978	21.4576836706	36.5909810721	29.3206921759	22.0459222662	37.7621601414
TUBGCP2	5.70747606461	11.4473176222	6.61446921691	7.4335337247	8.99719412846	6.42907922185	8.1323127321	6.85665792773	12.6689534443	7.92469503972	6.9326544443	8.57540114721	7.45586340857	7.41572274742	5.88568123595	9.05014869717	17.707519059	10.5290024745	10.5706216478	6.60920782497	11.6074215236	6.83749671103	10.7831687671	4.74634731819	16.3800661913	8.90983922553	10.8871174893	10.3555285292	10.5676652716	9.69137709505	9.3971273239	9.00790476595	7.81395316194	10.1671497028	6.70335658886	11.2435877653	6.55572418825	7.59605654485	9.45566058998	10.6923165689	12.2667920225	17.9660436221	10.5838938934	24.3726647687	9.36800736788	9.20392007789	9.72067234478	9.9075971399	13.2036584836
CAP1	29.807911173	104.553398281	78.2617680961	59.934196591	42.0391523638	51.5249659454	51.2207999219	22.1845954746	67.9084272666	92.1687206761	25.1958229411	64.1679633872	1578.9204377	2698.94600143	101.527591164	145.938495745	99.2344882422	61.7296850763	83.0206618298	99.6920651278	75.2364948653	64.0394813177	109.641373477	125.774428851	71.316428654	80.7943172546	110.105241275	323.277865581	65.6116542704	63.8794774024	96.2627971818	112.867738223	50.6336707572	98.9908519996	46.3616139328	122.60436468	183.523558686	45.5448256729	114.679029073	78.6796132006	62.5836906169	56.8579590451	93.0909715124	153.02098155	101.061707328	56.3825139046	75.2817421999	116.43970219	160.777802517
RBM47	42.5360639995	14.8912331973	60.1766107184	25.6539857152	47.9775421882	15.4405787124	62.5939306973	36.8840288202	57.1820156663	2.69290391979	36.178605317	4.67047618985	7.55089220441	5.33920919646	47.4987174729	10.1759105783	29.4989673873	11.2402455069	15.6472026636	6.90814007299	9.28728294862	36.3153756739	48.2517398908	8.9502109219	4.17368570164	12.7966672709	14.7673866802	15.1115648923	44.2651487474	11.4118166601	61.411667432	41.1678148519	7.62298466032	21.6643870963	24.9680251399	12.7132270074	20.9112633857	5.50072353817	3.89824082131	28.871418798	8.24759043901	37.5353371435	11.8407425718	36.1311488908	26.8182845339	11.6558515742	9.51283028669	3.8442429066	36.4975792273
NEMF	3.35178716839	3.83028295077	4.69319641907	3.76676475773	4.98960954113	4.88178115785	4.93147106674	3.55431275185	5.00770216965	4.92299754049	4.18627587014	6.03426546885	4.08838339663	4.54034697555	5.07461477062	5.09278731999	4.24827839841	3.94792720712	4.99854797163	4.6949000316	5.70208477746	6.78829109505	5.37703086877	2.61603883405	3.99913079734	5.15776157564	3.63650115614	5.20940389072	2.83469523341	5.6376791753	5.20836735043	5.49362259167	3.12034153219	3.11355490203	5.69303404505	3.52813182297	4.67997601623	4.2770446352	7.16124468429	9.89565229733	7.19059514805	2.60464964246	3.54975635954	1.88732940042	6.14744511929	4.7169594511	3.7192161033	5.53617448753	5.26190892035
CRISP1	0.0	0.00931001730118	0.176887954892	0.0	0.0	0.0	0.0	0.0	0.0	0.0	0.0	0.0	0.00580378040612	0.0236057973478	0.0	0.0	0.0	0.0	0.0	0.0	0.0	0.0	0.0	0.0	0.0	0.0	0.0106817263627	0.0921766928177	0.0	0.00667094701311	0.0	0.0	0.0	0.00864713273617	0.0	0.00592590352162	0.0	0.0	0.0	0.0	0.749040364057	0.0	0.0	0.0	0.0	0.0	0.0	0.0	0.0
NKX2-4	0.0	0.0	0.0143706194566	0.0	0.0	0.0	0.0	0.0	0.00557679037612	0.0	0.0	2.59239486963	0.0	0.00527385999727	0.0154934711447	0.0	0.0	0.0	0.0	0.0425755169817	0.0	0.0	0.0059738745532	0.0	0.023475294888	0.00599432694409	0.0286373360929	0.0058838690679	0.00502067230634	0.0	0.0	0.0	0.0	0.0154551076607	0.00664391782294	0.0	0.0	0.0	0.353533133306	0.00752318974802	0.137309477612	0.0	0.0	0.00564162305527	0.528092914907	0.00517905946604	0.0164256348385	0.0	0.0
BMP1	0.876654736557	6.27812436934	3.35346897363	3.67784839355	2.3716487838	4.02335467025	1.74433826305	0.571989789071	3.92584843061	12.5587485345	1.53065977575	15.799251514	4.29903905334	10.3478766315	5.69010844668	20.1336272792	7.14117647623	10.4566211556	7.22028547329	25.048559732	14.8094804381	5.22860996952	10.4186067378	11.832980596	14.0732287587	14.3562244798	9.14044661177	11.3138839933	4.14197199409	9.64345171216	5.84889378687	7.27040344501	7.90937801072	3.69450511228	3.9307253344	6.9388039094	6.24924355361	5.71069498969	21.1996158977	4.53881861776	4.36772470143	2.62096339256	11.0066667418	8.68150414495	3.28862259967	8.80281500097	6.39492550872	31.085616416	9.02980907405
CST6	0.103034039869	4.71020638162	0.360174300295	31.796335249	0.0661321481739	0.205669184385	0.351509684566	0.0	0.674196483968	0.0894212268536	0.628648660283	0.283861272355	1.8351874802	0.17105650252	8.08612220113	2.0214596601	1.00379094156	9.48546958598	9.34311137532	1.59015909802	0.195510858879	6.64310471138	0.0	1.59392466739	0.0865245552688	18.3112709277	38.2937779089	10.2013731182	0.932654375704	1.10742993893	1.10757825377	22.0274031849	0.765460447501	14.2409959423	6.58236310604	0.0936901742549	6.09154362035	5.9402816457	1.67074984792	12.4002982197	12.981240727	0.255432728131	1.61051098134	0.0499049501885	4.82115594693	1.78671410401	4.19751796216	8.00199436415	11.4889053956
SIX1	0.0144019956281	0.312048462028	0.305030292213	0.0208241103367	0.160227355686	0.0862447021813	0.0415746473501	0.350208912117	0.186178527772	0.344621080192	0.134736889657	5.92050150281	4.42711941844	3.33872050886	0.309706784246	1.80451571591	0.291842511098	3.74492280905	2.29822978215	1.75282018207	2.88222612239	0.105744235747	1.81461225254	1.19925409052	2.06570922215	1.11176550007	1.01309191101	0.577165295728	0.159335612498	4.62912124225	0.300343402494	0.0603719315975	2.10201183361	2.04473635971	2.18244257936	0.368868396005	1.54600222759	1.27101783379	0.716575513231	1.92244515042	2.66339610962	0.194749814818	1.43463515903	0.183692493447	0.282534198153	4.89030830198	1.22535235895	2.06944690397	1.80542964531
CD3D	2.10448967332	0.541163546032	10.1434916887	4.22531221716	3.4219293463	1.12022182238	0.751102005458	3.44994810077	0.953865271457	0.37572591151	1.88323920513	17.1784085675	3.36106981539	2.60451477734	1.1383948836	6.35595658466	3.54285257532	1.00078908894	10.4993101787	1.40173817266	4.55773904045	4.40378073279	10.8942251413	1.36655702955	4.35457875873	22.18073895	7.95667884065	9.32681283624	2.93908751673	2.95848242131	7.1487082534	3.42015965558	2.22794102128	0.446784038037	6.38618530356	1.8243362833	4.56697986971	4.33494609253	3.37170424858	0.181236799312	9.65476663671	1.74541114981	87.5118247047	10.0029073893	3.73096529339	1.12289145065	0.844160936201	2.40738031921	3.98216096595
PLCXD2	1.31584888481	2.32829950955	0.791125431078	0.220752441073	0.668800040346	0.616281469028	1.52851424214	1.13147768311	0.528741459124	0.0993763158503	1.05416240328	1.3302022682	1.12228893402	2.67349566819	0.319852575124	0.333571922046	0.589997244915	0.655642091069	0.53024841041	0.513621417254	0.128434670124	0.355559122034	0.447630359585	0.382704077791	0.574378790125	0.206248263252	1.0838649572	0.296923311336	0.103648494972	0.715639686408	1.32689161363	0.370456553276	1.98904975738	0.443139702913	5.28317444867	1.75327381268	0.662811460626	0.0897305057849	0.670228971519	0.0345136289499	0.610240237727	1.22235948853	0.5875012901	0.491752160347	0.388252589801	1.73841226591	0.535856173373	0.385784482212	0.216668116787
ARFGAP3	19.4581887028	8.58581305681	15.9713304974	5.21252109558	25.4163390696	16.1186810674	25.4091286272	27.6926310255	25.8919639244	13.0023156504	17.1184879064	11.3337612971	16.6337273396	13.6670654565	15.1835054891	9.90790261974	12.1954453741	16.4569500034	23.59798916	17.4447797504	16.6373090877	16.6273017408	22.3774555883	8.77762949235	14.7388399575	13.514499972	12.2677147194	16.9576761114	19.6310603726	12.5368817868	21.9399950252	10.7438426806	10.4355821637	20.1894308841	26.1539387335	13.8849475594	12.2162384985	9.41672545143	12.457330019	15.4724176647	14.6843927308	7.04264521848	14.8968087693	11.0201672658	11.6431313349	13.6339406782	14.7868607647	11.6796220694	9.35134374543
PTH	0.492357835848	0.0	0.101242748197	0.0	0.122896153637	0.0546005284883	0.258418775287	0.134522635283	0.0	0.0	0.467297702985	0.0	0.0	0.0123849933619	0.0181922289726	0.0	0.0319780618949	0.0	0.0132404908528	0.0	0.0103807444484	0.0	0.0	0.0	0.0	0.0422307566659	0.0	0.055270090132	0.0	0.0	1.11146000756	0.0	0.0127007799854	0.018147183077	0.0	0.0124363137914	0.0	0.0	0.0	0.01766725987	0.322453946375	0.0	0.0	0.0397459152078	0.0119246099722	0.0	0.0	0.0	0.0
GZMK	0.485654556395	0.189758314419	0.37897245692	0.720222414831	1.07635336451	0.265142948532	0.0915027415042	0.43549918106	0.039747951789	0.148216293755	0.28365268213	1.50952723751	0.140473665881	0.0751776985598	0.0441711954418	1.90268281064	0.394688040793	0.19739555491	3.09426897856	0.114637517274	0.207938873985	0.308582054198	0.757890625004	0.199776403818	0.142219915495	2.70869507846	1.18383464147	2.4994226078	0.665587649559	0.0509881300365	1.11372989859	0.224864000002	0.878877795654	0.0220309114297	1.92256361899	0.150978433672	0.242520578905	1.09666172934	0.524664022143	0.0	5.33368608082	0.224520487147	25.9836117542	0.908746892317	0.231626054593	0.0812089719331	0.00780479209525	0.453883041637	0.143062484384
OR51A4	0.0	0.0	0.102424988357	0.0	0.0	0.0	0.0217863670248	0.0	0.0	0.0	0.0337681764441	0.0	0.0	0.0	0.0	0.0	0.0	0.0	0.0	0.0	0.0	0.0	0.0	0.0	0.0	0.0	0.0	0.0	0.0	0.0	0.0	0.0	0.0	0.0	0.0631383782919	0.0	0.0	0.0154895724482	0.0	0.0	0.0611661247801	0.0	0.0	0.0	0.0	0.0	0.0	0.0	0.0
PIAS2	1.31066829186	1.35876215304	1.82762598041	0.571415936715	1.92449192171	1.96930952744	1.96480786691	1.35438922189	2.30219719484	1.85872889641	1.80218832971	1.81753441969	3.94843827025	3.65258871496	1.29581356857	0.909207044302	1.498803569	1.13096284034	0.969023834969	0.84083184516	1.82481784115	1.22032419718	1.00078878303	2.46186652998	2.06379946979	1.29507011251	0.842251716392	2.14346929724	0.950726332733	1.66250336927	1.32666351371	1.17689377468	3.05444736871	1.50968369788	2.02586765297	1.74933672738	1.46068329989	2.02629802119	1.08897801925	4.93761962071	2.71540322716	0.544020557335	1.17734896522	0.809697637645	1.51267014646	1.97598655982	1.51220240339	1.24222970405	0.906848072659
HAUS6	1.01302841979	1.892050919	2.47738826477	1.09563984027	1.76131454393	1.6050251672	2.28720598082	0.94549977034	2.45463145541	2.15503320751	1.77054314244	6.57325652844	3.9394293629	3.35397549306	2.85893217699	9.68029935187	4.22368703426	6.07854300394	2.11575765897	3.33950503623	4.90401967649	2.52909796442	4.38066209265	2.6512122519	6.3734759718	2.67561906893	1.93784723095	4.27149756178	3.93949217254	3.16895213633	2.23622730411	1.88204736836	6.00309123108	3.36422738576	2.86434273803	6.25312814876	3.94536365733	5.3861531741	3.31083892904	5.51465742668	5.85240751492	2.5797353023	3.2754297223	1.97379992097	2.57312397038	4.18067234975	3.84351571997	3.05449782685	8.0236215184
METTL8	0.615204960655	4.08295180034	2.16133603086	2.36194100621	1.07457191451	1.46519728693	1.28751070975	0.721130704195	2.38243872793	1.93454337156	0.994642743324	2.89332962243	4.49023868228	5.04148034482	2.24760528484	4.9175006115	3.46376627644	4.67604479091	2.99359428237	6.44748177901	3.56668942189	2.58803545562	2.27868623748	2.05932479224	2.94918354	2.74325249393	2.519335104	6.00890917047	2.95350692058	6.57161784376	2.22638401312	2.21029532774	4.0033756167	3.00598162022	2.39847807649	5.88707985352	5.35803864989	3.83681045516	4.13784937748	3.80727170325	7.65272374512	1.55534037883	2.05455133201	1.45510529419	4.63297375594	3.18935057133	2.52028001564	3.51395625612	2.36073398539
UHRF1BP1	2.86512207939	4.83542077431	3.61280680065	2.94605194742	6.42035830857	4.19964656355	5.47660188308	3.37277808687	6.35883785205	3.1412564579	3.48339120894	1.88871949184	4.51626432491	4.74474620691	3.77260705679	2.7193202543	9.96253796742	4.77604249168	5.3730454436	7.49902616473	7.41963709447	4.78468519972	5.92372246546	4.0504774371	1.96459644125	2.82170901419	1.57401296826	4.54929378158	7.08220352864	4.04512007012	4.5511271323	3.08084851378	4.02891353346	4.89259448112	5.01839226538	6.58739416503	4.87502869668	3.37387838829	3.87572093498	5.5720822258	2.34164767083	2.66116147846	4.33059485562	4.55569033324	4.55346069992	4.13420042293	3.93032882192	4.38830661272	4.78056971332
HNRNPDL	16.5267042115	40.2017292008	23.3986855797	11.2331548586	30.9482632943	31.5316224026	27.606032413	22.9430368875	26.1423353185	35.1269706547	27.9989735306	44.0068689454	32.6605728625	27.6449924016	22.633966657	27.5620450505	28.8686022063	26.2881061635	36.5872143195	19.9040023561	62.4337079006	40.3760955061	39.2150129544	29.8658739977	37.7147074233	38.4060840246	31.1556854391	32.3455258033	31.0248942802	37.4187013248	47.6297766291	24.4800940167	26.8313648896	26.9330708452	43.3229182688	37.2565753182	38.6895992407	55.668165637	29.5563615225	42.7225542049	41.6846693582	31.2747895413	41.8224504657	20.735060247	32.8618275311	26.4749661145	32.4172381742	37.4015999457	25.6548138663
DPP10	0.484615277176	0.0	0.0819707028257	0.0	0.429782949167	0.218434857898	0.311790022597	0.593696815859	0.0	0.152148235247	0.915659290012	0.1076715171	0.268000654436	0.0377504005562	0.00866426497296	0.00116175842534	0.00203065753696	0.0214446560633	0.0542310919196	0.00846545678317	0.00296637165196	0.0	0.0	0.00597128015029	0.128653062869	0.0321806385628	0.00106763881686	0.326405651728	0.0	0.0066676132065	0.0	0.0	0.00120977944289	0.0	0.891699435547	0.00118458841012	0.0144977914426	0.00145838853036	0.00541651881141	0.0	0.558620038546	0.0	0.0	0.0	0.00681508443986	0.00115849426137	0.0061236999448	0.0142448051049	0.0
SMYD5	3.05985949569	9.67360377566	6.89853508858	3.96192341325	5.20258479168	4.5876397892	5.75001525955	5.2025965869	11.6131049793	4.92249114066	4.22089217791	14.6289754326	21.1511736812	16.5973897624	4.8061985135	9.46721924688	9.56929941489	11.3589371792	9.53830467005	8.51040917267	9.34552317264	8.91334157711	9.11738743532	17.4190501077	12.4116453853	9.3272081944	13.4848894644	11.9058314983	8.81282174906	10.09326125	11.4109789718	7.52030371605	8.23992411047	13.2418813735	5.16018944584	16.287468555	10.3530798273	11.2671516606	14.2471159027	7.59652971908	9.06894569136	13.8026626521	9.85037198164	11.1616407587	9.78393080269	13.7271338891	9.68680918085	8.52715462381	18.5049555811
MCOLN2	0.533924070924	0.129831734589	3.21427586936	0.42706971199	0.5735935943	0.181409542066	0.632019848972	0.155190867016	0.0797730537357	0.0845074016542	0.711603983206	0.500757015031	1.8345476705	1.66310454876	1.48590130512	0.37821615953	3.04278722336	0.360152261718	1.05579258612	0.516744566365	0.388011236782	0.328425021851	0.73412010641	1.64023276348	0.801345082179	0.869149542503	0.639289840415	1.54558744494	0.793263307102	0.279086685034	1.39701593177	0.388290309624	0.520444163935	0.854161862376	0.34127192299	1.12595610202	0.963982561707	1.13609398663	0.780922901547	1.296274882	1.21642753441	1.23916783682	4.67094022903	0.491539111357	0.478733942186	0.235720934326	0.893560261759	0.261175983464	0.721644783998
SLC16A2	1.18403717482	1.42749123724	10.3185606511	1.40533253423	3.78779388264	4.38517082746	1.62761597052	2.37749872104	27.559267687	12.1238476424	2.56097655382	1.54596070639	1.55660152205	1.77568242486	1.98329835241	20.4002978639	2.44376897211	3.15107429177	4.47292164851	10.0731497165	2.39891494939	1.22469283849	8.5370931342	0.872234190735	1.16792553983	3.21438543374	2.08962395078	6.57297322012	2.2062072088	0.917034773251	8.96210479328	3.76344378209	1.94603969843	2.05320046704	2.04400826393	1.13077803321	2.13950216478	2.40906963907	10.0231606674	5.27240541909	1.50935240571	0.51675864105	5.63640466573	9.42167320231	3.0506511031	1.066871314	2.14679612996	4.01793012937	5.89010032086
TRPV6	0.759075748189	0.198301416729	0.219803595558	0.781602016617	0.760455928762	0.350531577344	2.48338276017	0.539318259941	0.0659366022885	0.0105698621787	0.953621797919	0.0567824561339	0.795251755438	0.720545931622	0.122123632177	0.000974708012207	0.274297133234	0.0819632437964	0.11004541127	0.00799027312411	1.23359892209	0.419809603852	0.436121396753	0.11522692929	0.30839745888	0.206995042429	0.000895742252635	0.150177061674	0.0565346647627	0.264040837752	0.0789543079213	0.192430785746	0.285214253638	0.311804367006	0.072319254431	1.07038961724	0.259996006065	0.834480744816	0.0345376316463	0.12142333622	0.109519421074	0.00591190213537	0.0868690498407	0.019058041355	0.419306285411	0.264375676572	0.526105163761	0.00459665457424	0.0210509503474
MYEF2	0.618473415368	0.165458471977	0.105170010082	0.136651284935	1.15372790811	2.92470245388	1.19194519595	0.647060856696	0.0275045541135	3.05686666963	1.48340884126	0.0481361192434	2.85093641902	1.5648259065	0.884915436371	0.0900653900595	0.046217055309	0.651611177577	0.243088710394	0.176113185621	0.123071632571	0.0471961736777	0.0418183958913	0.866389579324	0.509802901076	0.207900490992	0.0531542507562	0.292998861083	0.0359445445348	0.102432967572	0.400395798242	0.0806682387358	1.23989750714	4.62262303092	3.25878997473	2.92440621647	0.174004802523	3.43852652103	0.153327104158	5.0772818724	0.486059152087	0.0150350678107	0.444793989684	0.0269267485555	0.204388340498	0.76628873456	0.281359786694	0.33745561684	0.0244201515126
OR5AS1	0.0	0.0	0.0329860988143	0.0	0.0	0.0	0.0	0.0	0.0	0.0	0.0163126267745	0.0	0.0119051905767	0.0	0.0	0.0	0.0	0.0	0.0	0.0	0.0	0.0	0.0	0.0	0.0	0.0	0.0	0.0	0.0	0.0	0.0	0.0	0.0	0.0	0.0	0.0	0.018596205562	0.0	0.0	0.0	0.393972578071	0.0	0.0	0.0	0.0	0.0	0.0	0.0	0.0
PPP1R26	5.93636010658	4.01622429444	5.59899326515	3.28521033859	7.12893526933	5.42763680346	8.12197084071	5.78309647442	15.653114074	4.16243801654	6.99980503908	7.56049265162	9.29748900541	7.64190710197	7.10772385864	7.97290739801	6.08808718861	7.82820382929	7.94496205726	7.98448032754	16.4593314165	4.71713416028	8.83868934803	8.65113545079	4.23458323733	2.7690041187	4.9501176946	3.6040058602	7.38364849185	4.47342883479	6.81316812234	3.73043664901	11.1013074024	5.29710633118	9.88360347304	10.5960905654	2.31967926184	6.30827810816	2.74042794256	7.10366497506	2.62100786396	10.1319550882	7.79880231551	10.81916808	2.99181367296	4.55632762818	3.86232178344	1.87842515698	21.6138843517
SEC61G	15.7509512772	24.3313915786	18.3068819173	15.7589289339	20.6372512946	14.2279827749	19.0966377643	19.7659176355	24.2638156471	12.9066995361	14.3419605025	33.6944585139	25.9878288761	22.5357191292	36.6697658228	34.7061138711	27.4805263027	27.0360028107	33.278586454	35.3191110536	126.362085819	31.6592257117	32.2407479983	55.3641243439	57.1226376878	41.2145513807	56.6444642294	45.2376386033	33.5013926719	27.980313042	35.0864916707	28.920023422	19.2137013494	36.1001361244	34.6622498636	29.8997542508	65.4478917003	22.13232857	30.938432072	20.6576498169	38.141229596	38.9335223577	33.3156954193	37.9052751136	23.1416607173	42.7007211112	50.297986895	26.3183928163	42.8716426068
CACNG8	0.00894053232657	0.0106436690307	0.183842725186	0.00184675430153	0.110943539763	0.0237952686175	0.0258088870597	0.0293129236137	0.0114149828391	0.0376880919202	0.0327296901672	0.0105563069322	0.261425572198	0.117394785027	0.116942318331	0.0119595904207	0.0406473935637	0.00817628077868	0.0432771960078	0.0145244475447	0.0361919724131	0.0369249514188	0.391288441753	0.0136601481431	0.0210222916265	0.110426645303	0.00976949935994	0.391414854605	0.328853749071	0.0152531085243	0.159538372591	0.0100902160742	0.0345942703959	0.15421889869	0.0339981435641	0.934920185188	0.0165828745151	0.350308359633	0.0223038955698	0.281032034273	0.362297579153	0.022164563925	0.170540222232	0.187649915594	0.0181888814735	0.00530043904653	0.0126079469882	0.0288269677226	0.0271887894922
CARD9	0.0729612967052	0.533668703337	0.708137533324	0.265247288596	0.696830861792	0.0466048398113	0.0857795516713	0.143528964873	0.0950177190549	0.248944668144	0.125832958438	0.702961166373	0.365606110074	0.188522191089	0.219982311976	0.376515344214	0.456436432738	0.640554661631	0.706347278475	0.466218541183	2.07485497691	0.404458087103	0.80428737032	0.367873509259	0.697993161124	1.10342324812	0.774939395769	1.68262318581	2.5394394144	0.563629796898	1.26744053374	0.453595375007	0.543850849553	0.165223614006	1.44717800167	0.355607287012	0.270656820763	0.681749287666	0.341381373919	0.223687711657	0.215026457467	3.14663837234	2.33811179289	1.04038300097	0.542846552786	0.214547119054	0.197548969648	0.255296507074	0.358953261575
TRIM64B	0.0	0.0	0.119603742447	0.0	0.0124443536541	0.0	0.0	0.0	0.0	0.0	0.0	0.0	0.0	0.00877865278831	0.0	0.0	0.0	0.00443274624837	0.0	0.0	0.0	0.0	0.0	0.0	0.024422512997	0.0	0.00794475742854	0.0538672698823	0.0	0.0	0.0	0.00937779525058	0.0	0.00643148585806	0.0	0.0	0.00674276698509	0.0	0.0	0.00626139778954	0.285699712621	0.0	0.0	0.0	0.00422616337057	0.0	0.0	0.0	0.0
PPP1R2C	0.0	0.0	0.0264051283612	0.0	0.0	0.0	0.0	0.0	0.0	0.0	0.0	0.0	0.0	0.0	0.0	0.0	0.0	0.0	0.0	0.0	0.0	0.0	0.0	0.0	0.0	0.0	0.0	0.0216224942101	0.0	0.0	0.0	0.0	0.0	0.0	0.0	0.0	0.0	0.0	0.0	0.0	0.157686068809	0.0	0.0	0.0	0.0	0.0	0.0	0.0	0.0
EZH2	0.622578970672	2.81235816749	3.43520092529	2.7791838972	1.30610261417	0.717264837272	4.30242687639	0.83633394671	2.33222557456	0.683981704272	1.72694875114	9.15124388187	12.7138984306	10.9102424717	5.06850303999	4.45194974678	4.11321651608	6.01518176434	12.0294134302	2.65028984053	16.8563478735	7.46388245938	8.69226489942	11.4643280398	14.2004015917	4.3669453887	3.86214564418	8.0167572922	2.60407017325	9.49746945387	6.95647808409	5.34227819301	5.19003808256	7.34298755128	4.97170747206	6.31642082579	7.19718802723	9.00251758448	5.0812743875	6.25519454714	15.4430803463	8.79683879922	4.41672063801	4.64049820543	5.60417113373	9.79137727216	8.07236770749	4.2693233662	14.2640781872
TFF1	1920.79507174	1.48689931489	307.956063359	0.35180166698	1222.79146121	430.817592102	3843.52888645	467.9341385	226.444874858	0.457515812997	920.083219559	0.0	0.0	0.0856834749465	91.1225307346	0.0	604.69000293	0.129796602488	0.618314101874	4.82280414565	0.0	249.352428495	187.658719942	0.0	4.88667447443	6.13549279968	0.678512563872	0.0955941849289	466.763812928	1.16227026	1323.6834551	159.996828376	0.0439340955576	4.08031671761	384.977151833	135.381621652	10.5299748373	1.64183845602	0.511433407772	2.44455878854	0.906279932313	54.9537322289	0.52641698261	331.574466778	9.69356089407	0.0841432674047	1.57894768577	1.41265789896	12.948475954
MYO5A	1.14853641952	7.98677338849	1.21707352002	0.897972761788	3.09044571433	3.38134834309	2.15056000004	1.54804777757	0.329606860454	6.14536159146	1.97401874819	3.5831038216	4.50610730023	6.82746979804	1.33219277968	10.8913376474	3.67525053743	11.5020812964	6.70547675363	9.24212154316	4.11846604761	1.76561141471	1.33612962447	9.83214746451	5.21716287496	4.82880696039	1.31424381949	6.85677959354	1.00873764619	3.96209464576	3.26992098211	1.81146902549	10.3984203752	2.67243538674	1.62222804283	1.75112547859	3.85157513604	5.04984152463	8.43009422073	4.28959790983	4.61078047414	0.43152948265	4.870101123	0.869079261128	3.16302850262	9.98348886633	11.2610145954	10.1797070514	4.37525788591
GPBAR1	0.624576886924	0.207504100323	1.23054568107	0.0780075328311	1.19332660836	0.844043310806	0.739490156213	0.579408445641	0.491445329623	2.00255335476	0.809420178829	0.72601994338	0.254400478426	0.1534552205	0.218969020494	0.276336238825	0.39244795326	0.212534704223	0.464041824103	0.149446601708	0.180070439638	0.813188688859	0.288050821881	0.149800498087	0.278106377013	0.508306455234	0.34124385854	0.3864338109	1.11444377933	0.109034795162	0.674520093742	0.276336663131	0.197833991957	0.186305237258	18.6581647698	0.603156599155	0.101028791361	0.336052373427	0.148968351872	0.131342820125	0.577897183379	0.157130979861	2.72446768537	1.10688141376	0.139307971402	0.0904180671564	0.0864847504463	0.215839569635	0.225766380173
DHX57	1.2070757131	2.46012980657	3.23225556557	1.56174680324	2.14774193177	2.47192809656	2.06384151072	1.34862943014	2.95883056221	3.46305158405	2.16512581983	3.30143178186	6.78428131631	6.06921752724	3.05490698243	3.36983780845	5.22230251334	5.28286259841	3.81311047209	3.94580400538	4.079793772	1.92355849754	3.4357267533	3.21532964735	3.26181211175	2.56377626143	3.70950872933	3.8308696201	2.47240036821	3.47875057766	6.31673308409	2.25957242546	3.72437608669	3.5173308863	2.41145511254	5.70400682119	2.97684844765	8.27046565015	4.68014901445	8.11376155648	5.39744898911	3.12766739231	2.83854547469	2.25638498078	3.51669665784	4.61161745336	3.44663919626	3.62596604663	4.94735143427
SOCS1	3.09619392541	3.28320610131	8.15194211413	2.22853193384	5.44966690751	4.62999110023	2.42922438524	3.73262792991	2.7916365552	7.69333309257	7.42657302216	17.3868091378	14.4218020867	10.030055118	3.41082759578	17.0697829298	5.60575860094	6.8793435477	7.16919077286	10.0512743897	56.4982651569	5.41966183775	13.6532927297	12.1801867848	15.5790393002	14.5870894119	39.6313847497	14.4042878572	9.37425505572	12.1329550573	12.023037709	3.95236175864	4.65380425028	2.32943167587	28.8520999058	15.7991844095	11.2192046699	33.6847748999	17.7219784863	6.65229302003	23.3766443288	2.30202230087	47.0177845844	16.1818328689	11.3455995838	10.6161671554	20.325844844	30.454825311	3.76414055552
DDR1	16.9573788778	47.2583908259	46.6238726653	35.4769149907	24.702800506	9.628799009	32.3860006171	15.4124912295	54.5165250665	4.28244268725	20.8391035221	46.3805775799	96.6550212866	67.2216613467	38.7283497518	30.6971236418	45.789478674	69.4193788167	66.9419622402	95.0983089232	49.3189237021	23.8898820342	53.0120527642	90.5390746026	49.8552457613	38.9134987859	33.3578534196	23.1300646634	98.9165746735	45.7839628045	59.0170437741	29.8348279703	102.869399424	29.4108682605	59.1421972251	25.043146323	57.0732471326	49.7318890334	31.1739225295	70.6828583681	32.159059025	44.3519645827	9.76861130592	109.608547509	67.7102714533	60.4885928219	69.8781294813	51.2973725228	53.4254252449
NXT1	4.35233950693	16.2324255349	6.88764723573	9.85323999529	4.82723459493	9.17434739321	6.96275217982	5.93624551565	9.39120574192	9.31592639171	5.80674314614	34.1360964217	14.243293677	12.549119338	13.7246354884	10.7436170804	17.1688116614	22.4276316122	22.3262147143	13.7453331566	20.5432991443	25.3573417901	13.1076170136	28.022658104	20.0349726536	21.3354696436	35.3457659516	15.9119415028	17.7498962054	36.6159549321	19.9271179292	16.1787802978	14.0223509949	30.6461160195	20.0328853756	16.9809060842	26.8013879805	27.714141644	19.2737247737	23.0888904099	31.160845339	23.2434684372	17.7295244167	13.7502580431	17.1423648229	23.6562464958	31.3375955024	21.1743480811	21.7890211144
UBE2T	1.57874270385	3.93381012726	8.75757693874	2.77568211945	1.27253156106	0.879453019426	9.17261284787	0.461440006692	9.2581003951	1.32919166097	3.79326011334	50.8064843261	23.9453625394	16.8343690945	26.0302098997	17.8771059236	12.6764940777	26.4918521921	23.2459008729	16.173925863	35.5771018114	15.2308933362	27.8688820424	29.1560999488	56.5335357871	20.2804121675	18.4849029919	14.120158712	22.1876661964	27.6233580543	14.6502339567	8.63056988338	18.411479989	37.7388478476	15.8882837971	33.3519865808	17.1268434042	33.0459338196	13.6880007704	29.0891019034	22.7408185645	34.1905700714	6.82827436981	17.1902638278	12.5592567495	33.8362397927	32.6530515936	13.6806151371	22.9136239488
IFFO2	1.12476606774	22.5197703562	1.7593163522	26.7572703173	1.88728839279	3.09727997913	1.38963081641	1.70229032569	4.65309256303	5.13464587088	2.25669427122	4.49394479212	3.74225659671	20.9888650626	14.9977376553	54.208063979	5.50764581812	16.600449883	14.6226607288	16.2365371414	9.6130743049	3.99581586209	4.6689652604	12.7464841786	3.86731203724	16.6520600721	20.377792455	5.78817537317	6.87830807798	38.8700170499	7.35502481805	68.3745334257	15.9356838361	14.3988454611	2.00641379335	24.3509816981	41.8004414727	11.3843251042	21.766236202	3.65144117589	22.3502878258	2.9650092807	6.43177013113	2.54028938835	12.7764082955	13.6193010347	47.8437917658	21.2333239491	2.79703231713
NAALADL1	0.183710916042	0.395975018744	1.01001574819	0.219694805428	0.459245577934	0.802045399145	0.131946513643	0.179640719932	0.0802428977264	1.2563322262	0.298903472797	0.525155386975	0.376011490209	0.175117191007	0.763110922241	0.227064305292	0.231100276517	0.368436407698	0.514837038611	0.515742097483	1.02744727322	3.17249867146	0.532268677364	0.169891336769	0.675559079595	0.739765757986	0.517709784145	0.735902662739	0.319527802048	0.14186484746	0.565423628421	0.321134992231	0.32025500393	0.543118623884	0.768456827483	1.91375618181	0.179340261354	0.407715882499	0.359137699055	0.120739382054	1.08284006065	0.588366929412	1.3474046948	0.355924474119	0.177037996567	0.183433987498	0.702971679717	0.978647536745	0.209095805419
PIGZ	1.41865936225	1.89621654157	1.22696268363	1.33313402896	2.82938909498	2.16066868678	2.02607106906	2.08942294339	10.9455287831	2.47302186493	3.33847483179	6.29280545906	2.85218482742	4.80423188003	3.304379588	1.22713492446	0.920611653575	4.10561758207	2.88045208493	1.09135286061	3.54614441845	1.53114673028	4.2927395574	5.16306059429	3.58323216477	2.82009654254	1.77973329306	4.41260495048	1.74615261481	7.35860925582	1.22524162777	1.50783031901	8.07425487528	3.7593887573	11.6692936721	3.13366059786	3.15081458611	2.04939923328	1.37041805715	0.922857104786	2.63778198779	1.20755802337	1.38724001969	2.37498450582	2.02792271657	3.94178844996	4.14810966734	1.4612809269	0.415582797164
VEGFC	0.597831599512	3.63937039955	0.624623131474	1.14142923087	3.02825118502	1.98533086927	1.05157932208	0.874091396076	0.959272469539	8.19336507479	0.676940307368	2.86801264104	1.76032017277	0.975446171395	0.401191270996	31.1237962543	1.67906848407	3.20648561358	4.34858207056	14.371348164	3.59739980338	1.20858943204	1.49164191633	1.59848640465	2.78970897924	4.5013333079	25.185921746	6.10520952429	1.37435302809	0.810437364402	3.50850584113	1.46924863284	2.60082583867	1.37210701268	2.25494021827	1.33700137306	0.389598190906	2.26102953196	29.9759394917	2.47683302544	3.02378023634	0.400564960024	6.25828685575	0.553037584361	1.00492925907	1.41770974593	0.997497581463	15.0537683112	1.72523480196
INSL5	0.0	0.0260420064369	0.0674715657566	0.0	0.0	0.0	0.0	0.0	0.0	0.0	0.0222444910562	0.0	0.0	0.0	0.0484956481424	0.0	0.0	0.0	0.0	0.0	0.0	0.0	0.0	0.0208890412251	0.0	0.0	0.0	0.0184169216419	0.0157150554148	0.0	0.0	0.0	0.0	0.0241877838774	0.0	0.0	0.02535846213	0.0204072409038	0.0	0.0706443300254	0.32234120024	0.0	0.0	0.0	0.0	0.0	0.0	0.0	0.0
NFIB	12.475338322	6.66240918528	14.3876129807	3.16034550731	17.2136119497	16.0184226883	16.3612093737	10.8642061669	21.9596130003	21.976506402	21.5805626047	5.12148441061	9.26485165839	5.42659427331	3.93607405188	5.55521685885	6.35936408702	9.13983791934	5.02855305397	3.52836599397	11.6806004554	4.7819685143	28.1848640059	5.6978267275	20.1163863295	11.720846471	3.39429786738	10.026992618	6.21446440693	25.3450303772	15.8935498964	3.5148710661	11.6065197274	9.98935459516	3.46059145432	4.56870591081	2.2539099917	81.3394987235	4.14096160233	28.2435211715	21.2959340273	9.55839278015	12.5326409493	11.3001913698	6.55108742366	6.05112658185	6.78990188631	9.32492849818	10.1108705283
DGCR2	13.9449699151	34.765547218	14.2375458886	27.5292658985	17.0520500275	14.61810636	17.9155372725	13.4243095846	58.7459494018	19.9989105112	15.8003969797	19.2011731041	31.1546437911	37.9154507613	17.2633665563	18.2497170086	17.1030374582	60.9327839714	25.0595060063	28.391342991	19.6751152571	8.35409482058	26.8125996663	22.3027949307	20.8016145802	27.6875111158	20.1580627384	17.5956269292	19.4302049329	37.5708303921	23.5728575983	28.4495394163	28.4040865563	21.4828162831	19.4068509534	16.7977705219	28.1685000893	24.0459287195	35.280745153	39.2751431212	26.6282752122	20.514384326	23.3907632623	31.4192658583	22.4157722276	34.7701487016	33.599353008	18.4149966851	19.3870182336
B3GALNT2	2.5166994833	3.85005626029	2.82301015348	3.22391286186	4.10216485728	8.63588144865	4.1283064056	3.04649415609	4.58565330154	5.90387105335	4.65540682822	1.87036301877	4.35639777941	6.49138727487	3.16824909992	3.3573708078	5.57979605002	8.71292890751	3.38137336583	5.1802950143	4.49533022607	1.71504627794	3.41624114895	3.91334316503	3.55196197637	2.8585748854	2.03630946268	4.6834276954	5.76001429128	4.18367353891	3.00169634764	3.25935618783	5.2622636979	3.53953135851	2.5372891458	9.34717226823	2.86183275704	7.08831304316	3.72369899394	4.62704668433	6.70632600723	1.68459272911	1.67141414557	2.05044404073	3.05927311835	6.55968118542	4.91043518101	5.09121010707	4.02947868385
ALKAL2	5.71976472421	0.15297153028	0.28623834035	0.103217634987	1.68765257912	1.86034708012	2.86625461782	4.46642573501	0.455713623432	0.221264625357	3.64409638283	0.119406076716	0.429124794976	0.193931698886	0.213648673526	0.0159151890172	0.111273730665	0.212170941037	0.0633500984069	0.14013064573	0.460552553559	0.0655170242021	0.0732242697402	0.0749850795231	0.0719366179268	0.171441580842	0.102380763859	0.132221897502	0.0512837271638	0.377543327077	0.383684114381	0.16113029667	0.491666844374	0.118399809258	0.203593173269	0.13523285079	0.198608493907	8.56424187068	0.202819087087	0.0537920084858	0.473360480041	0.0643536585707	0.0	0.138303449358	0.134855310767	0.333279922572	0.0279633126188	0.0550402705409	0.0241209332814
SELENOT	15.4467149978	14.3106336073	17.0996226813	9.66088357245	16.7031094168	16.036045373	18.3736999138	14.9127531693	23.6547703085	17.5861231254	14.3393315115	34.3850245314	32.127819467	41.38007789	18.2763795805	29.7794984099	18.6265340604	29.7198644652	24.8427247252	21.9807389531	22.0705045374	21.5148123498	26.900725514	30.6948674042	24.4995983625	18.6548963192	24.8870016392	21.8555412958	18.2334548031	50.7153301824	22.4404246982	16.276634395	27.6383285816	20.7698482069	20.1910349728	14.8699334801	19.3546699073	20.918137537	21.8158292191	23.2174113995	24.9842688634	24.500044781	23.1032492219	23.9633553608	25.8558535137	25.8668206443	39.4927953755	13.2086508868	37.0453989189
SLC35E1	10.4987065215	12.0951967914	12.4267184165	10.9894067942	15.3158209537	11.5321076252	13.2321873299	15.8549764508	28.0402218925	9.34977532729	13.9980747594	9.2713487017	16.7739410553	12.1948648556	8.42133245052	13.5390025374	11.6379552195	14.8498825683	12.4686543461	12.7462583131	12.4829574891	5.15037321648	14.303574566	19.4367390534	14.6855098046	9.1062127643	9.64107863793	12.3007500268	21.9352571164	12.8914649183	12.1330962438	13.7377677089	11.5968062073	14.7681635844	9.72012593197	10.6971663405	12.627200267	23.6450660625	14.0584771717	12.9507466306	12.2774412287	8.63392187501	10.2035401978	23.1954247438	11.6695150086	13.711790093	11.4329072929	10.9705745709	15.4843752856
RAB6D	0.153338894628	0.219059230616	0.273267191158	0.570125642664	0.109355774431	0.0226728991936	0.134135671486	0.111721195141	0.114203918996	0.240811113437	0.124743616511	0.402335584906	0.166906103183	0.447430145807	0.861193960803	0.212715689723	0.88968681048	0.451856189796	0.247415446719	0.193751067258	0.0905228055099	0.0938220915208	0.367006740198	0.175713699717	0.206030235134	0.210436136484	0.516632516887	0.550822440741	0.220318914149	0.296486533916	0.2197782731	0.247224425773	0.158220174198	0.293889478615	1.04958268855	0.433791630341	0.260711509349	0.190734343088	0.580884470336	0.506207410574	0.150636573968	1.52057600511	0.270827037739	0.660180517526	0.415942866009	0.0909077261569	0.288318202107	0.0859844796828	0.155438131822
OR2K2	0.0	0.0358767526057	0.0	0.0	0.0	0.0	0.0197714429069	0.0	0.0	0.00934086308586	0.0	0.0444778500655	0.0223652424128	0.0	0.0	0.0	0.0	0.0459331586199	0.0	0.0	0.0190613669736	0.0	0.0	0.0	0.0	0.0	0.0	0.01268602984	0.0	0.0	0.0	0.0	0.0699644122896	0.0	0.114597981408	0.0	0.0	0.0	0.0	0.0	0.314551805468	0.0	0.0	0.0121637306336	0.0109481245698	0.0223328228998	0.0	0.0	0.0
TRAF3IP1	2.83288376967	3.88371092096	6.31804891358	1.44846735726	3.24699250709	4.6846275829	3.0715238459	2.77669637047	4.01431068653	5.48946560938	3.46550573355	3.22986066772	5.86537564976	7.17325832335	5.27588431153	5.41770453413	7.66332747598	3.68923251284	8.7482822379	6.42289374103	5.64815923212	5.54976874697	3.01154700023	3.59400546518	4.13348995943	3.75117112364	3.80349970549	3.21430529427	5.89922145175	4.47908506403	6.17242781616	3.00942325694	9.11786161755	3.76825450838	6.98528309775	6.94371627723	2.90210764837	7.56895592479	2.53765842043	8.48591361764	4.96273612191	3.9700785295	3.06488570681	5.34080247621	4.61753337607	5.72130934778	4.46933803873	4.45929255743	5.45716785309
TMEM258	12.3498286076	14.6811811288	15.645684051	10.7304286265	11.8505231321	8.03919815183	12.3952640441	15.1962492312	13.2253147515	7.01271689852	11.9337924264	35.1727590913	12.9468947521	10.6487690774	13.0989622493	10.9944871637	13.8800075833	13.7417922226	15.4889488884	15.8875694716	13.2592558594	22.3416148999	15.0734056695	37.7578271431	33.4140177829	18.3520305191	23.8006132383	13.4814207553	49.4608062955	11.9763937902	16.9281206157	11.5234947142	9.63809949338	31.6516625252	18.5960531267	16.0277533971	21.5589908549	15.5851655267	13.971996783	18.4393674982	13.1463307301	30.1368990654	27.3970061428	25.4700193577	17.2610672732	22.8867904644	18.0128394357	10.3126724467	27.3503728462
OR5J2	0.0	0.0	0.274005932643	0.0	0.0	0.0	0.0	0.0	0.0	0.0	0.0	0.0	0.0	0.01256964715	0.0	0.0	0.0	0.0	0.0	0.0	0.0	0.0	0.0	0.0	0.0	0.0	0.0	0.0560941383342	0.0	0.0142086198362	0.0	0.0	0.0	0.0	0.0	0.0	0.0	0.0	0.0115425496716	0.0	0.634069284994	0.0	0.0	0.0	0.0	0.0	0.0	0.0	0.0
BICD2	3.45263027679	33.8503943199	3.68803266773	27.2501783367	5.08425231088	7.66710526777	8.20335531777	3.30457110617	18.9475214564	15.9082586724	5.27355725301	22.8625145945	28.4671500735	49.3822849449	22.8429065782	110.25856238	8.86387228176	53.886037996	43.9761612174	52.8811989848	29.6539201545	7.57998049387	8.15651657562	98.0404252233	20.8981881921	19.7253181847	25.8442266904	14.7211437884	4.25708796539	74.4982963932	7.61256266784	23.9338785928	50.0123951094	14.5630254763	4.34250479862	6.57962463518	38.5618088503	10.2344837445	18.3850672245	10.5024314162	13.1158939165	6.02212364982	6.72126802348	5.51832896921	20.6842796552	64.9402177806	46.4459449455	36.8993424185	10.1944148335
DOCK1	4.43985029003	11.5557645352	8.27934064566	5.5055426989	8.75410300403	13.8809269868	8.36840526751	4.30902557273	19.1474309826	17.6065632316	7.19056861681	8.87410133823	9.82551082265	12.3059207618	7.43144286368	12.9410535443	9.39854562607	19.9305058421	7.46211915667	15.4385629407	16.7675414564	5.64397439002	10.0673785426	3.47068007718	8.28685261793	6.76202485733	7.51604155389	11.8160318231	8.25814388302	11.1067744669	13.1580296547	6.16020597542	11.7723330017	15.0852214916	10.5500763796	11.7339003409	4.2065864037	15.0302387084	9.8307521292	16.2123907472	11.0632406434	15.5532555222	10.0308786516	10.8240171623	8.82808519338	9.38419622701	11.8697544278	16.494351413	10.9631419283
CCNO	2.7991341337	1.9042047548	3.6712762134	0.785800590958	5.2071846621	2.36824636105	5.66105921003	6.09464131703	0.827917536434	0.0428781244141	4.58944798059	2.2884087435	1.60414052132	1.24618775385	2.28095755787	1.86976637715	5.77830674082	2.53679770305	2.51805737399	2.2239372681	0.951551025935	2.95586265948	7.78965502353	2.68330069357	4.864602774	3.60411144203	1.4466683023	1.40488839247	4.44729987233	2.49284697671	4.42399449236	1.47760668405	2.70981567002	0.391965110208	1.90692561435	3.61647180092	1.77404100324	5.46060088209	1.68957659919	2.14998540053	1.64563587233	7.38509814634	2.93193847821	8.55689200639	1.17473558195	3.23566678713	3.583258142	1.12720947246	4.54284910417
OR2L8	0.0	0.0	0.0	0.0	0.0	0.0	0.0	0.0	0.0	0.0	0.0	0.0	0.0	0.0	0.0	0.0	0.0	0.0	0.0	0.0	0.0	0.0	0.0	0.0	0.0	0.0	0.0	0.0	0.0	0.0	0.0	0.0	0.0	0.0	0.0	0.0	0.0	0.0	0.0	0.0	0.0	0.0	0.0	0.0	0.0	0.0	0.0	0.0	0.0
MPHOSPH6	3.43699679912	10.942458691	4.11196574261	4.46988917103	4.14083879018	3.12839420723	5.28531295154	3.13182822886	5.43686641375	5.30834851318	4.37926990704	14.0120256752	9.66766708746	9.78185438041	11.0514717436	9.19787221369	8.79463870642	11.6910585451	8.6425943717	7.5705101456	12.96008452	10.6595712235	9.31593821351	6.92905712673	13.2723689657	7.65101110612	7.96983601671	8.00909033485	4.40215298873	8.54734124145	7.84608434968	7.0699412499	7.72103613086	9.65793911994	4.86130916476	5.47131366243	14.3725742165	13.4651914222	9.07163764457	7.99560484124	12.0060444725	7.34771487401	5.72353989687	3.9665092464	18.6756108398	11.5219316347	18.6096892506	8.32488775723	18.7867210557
PHF20L1	1.6042777163	2.09091827969	2.16770430975	1.69694438243	2.01548258146	2.16187763611	2.25669525069	1.50712413622	2.1732744776	2.56123005731	1.95997745134	3.23182791551	3.36247410822	2.68808421016	2.61857286536	4.05358133824	2.9653870883	7.19953863077	6.12231453303	4.23052159502	3.41592094256	5.86078501519	3.39193931234	2.89405272476	2.47543509688	4.40068394213	2.66952288321	4.19412690085	3.68752235965	5.17305657251	3.20960574608	2.57672965745	3.64156756333	2.35987570759	4.22920783634	3.06968197591	2.48026247582	3.56923843776	3.72240914446	6.32191946038	4.69160322708	2.17279862424	2.14424157289	1.66332852062	4.5288672783	3.85738040892	3.023024268	4.23150979568	2.92363628237
MRM3	4.62968364787	5.58150189775	2.84235542749	4.54489989717	4.46441639316	3.75453328995	5.20771189074	4.39750043224	2.73793131156	3.49331090414	5.09107997119	7.4002957723	7.391739694	6.51588595072	2.98888190755	6.30984193902	4.25519861707	6.44180852428	3.06136178166	3.06590455685	4.11523374602	3.86675369322	7.78216782691	2.23492509591	4.03255546176	3.4626425533	4.02439860056	3.56463308787	5.70791360196	9.32317340428	4.013960136	4.17635683712	5.48629411779	4.48059662358	3.08902604825	4.45949349763	6.15498382395	5.47610768321	4.19891685874	5.16114133137	9.03108205748	4.04560910715	5.44795144511	6.41386153277	5.17853184434	3.24428323445	2.37356389144	4.1516138241	7.31951764571
HEPACAM	0.0	0.0	0.0629957815565	0.00843748230634	0.0305876297769	0.049828270231	0.0160794654511	0.0223208969138	0.0	0.0709017614854	0.195227506384	0.00401915281344	0.0757871559953	0.0832275435348	0.00452786477172	0.00303562106178	0.00530601427455	0.0	0.0	0.0	0.0129183200043	0.00468620397058	0.00349165088798	0.0	0.0171512503132	0.0105108151221	0.0055793817512	0.0378294825577	0.0	0.0139377320723	0.00439097359419	0.0	0.110638421628	0.018066613186	0.00388328234206	0.00619054951332	0.0284115441466	1.91297231068	0.0339674718463	0.0131916155571	0.165527131097	0.00460299248918	0.064930587789	0.00329745426944	0.0118716670707	0.0121083678088	0.137608125973	0.025768396562	0.00690114453115
CDC34	10.2480311406	12.2409486738	11.4070562007	17.0925270905	10.4313258166	7.59279705172	10.1874800497	11.584608649	14.3876544378	7.88533174446	8.68055791285	18.3658743851	9.54757702612	10.1818215412	17.3104392816	16.6757423889	17.1344015605	17.3521721672	12.4883710359	16.6648983445	13.2973331467	15.6174689844	19.0570838961	16.272498642	26.6809949369	16.8519401428	20.5282560139	12.2604213698	24.9001172787	15.2567028911	10.8713933284	15.5270674076	8.33073167198	19.5983882899	18.4716294917	19.277476271	18.0846664198	8.39893381612	22.8923316387	15.1826560412	12.8535073551	13.1279808298	16.1142087455	25.5116980546	15.9998392961	16.6527382163	15.7644354411	12.2149711068	25.9351401429
CTSH	11.3249439985	4.36426812387	19.7542895993	8.75944056385	13.1505886767	8.43099375717	18.0497166658	9.16388267962	19.3122830972	7.48249742372	10.1821024251	4.27829812779	13.9125245173	7.00922309232	10.5282554118	2.79537473618	20.377071962	6.37657017892	16.9548867406	15.4009056355	9.4697336983	10.5309804076	16.0402607615	3.66800857037	6.55829695774	15.6580182537	11.3126226244	12.2339059375	32.8315566404	15.1262478098	58.2007333416	9.90999865978	4.22566288557	17.7228063343	6.45033760222	17.6429395072	3.97891572417	8.41493894819	6.35738247004	6.80962822427	7.67007840542	19.9521053068	43.156026462	28.1019585443	8.63691081007	8.88583679208	9.88267890318	2.05789229506	8.82161522404
GADL1	0.0	0.0	0.0241320538734	0.0	0.0136955799356	0.0	0.00559966104703	0.00874488891027	0.0	2.10186240632	0.00650947248506	0.0419900030632	0.00316713801153	0.00644087240048	0.00473047591021	0.00951437357073	0.00138586143637	0.0764288907377	0.0671363333594	0.0101104752014	0.00269927679653	0.0	0.0	0.0122256462286	0.0143349822535	0.00549057450241	0.0	0.0610798588151	0.0	0.0054605296151	0.0389934030241	0.00344023075427	0.0132101973546	0.0	0.00405704995573	0.0016168904561	0.0098942976387	0.0338403837907	0.00591457251931	0.00229698480983	0.170313861768	0.0	0.0395710446682	0.0	0.117827510377	0.00316254709004	0.0	0.109181520416	0.0
CSNK2A1	14.2128190922	15.944193678	20.4685507284	11.5802351679	16.2167904206	12.4714818515	18.3303149561	11.9642093006	30.2062742139	11.1517115044	17.1462648577	23.9047518108	31.7091610811	27.1991719895	23.0053987677	10.9852309005	31.9450067923	38.8970639065	23.1309098017	18.2801447392	25.0879521181	20.4508731145	25.2864774114	21.5476660969	18.8990662459	17.830129956	28.770179803	16.3931617457	25.5700739966	33.3602509801	18.7315092243	14.8457306907	19.5278808483	34.911708057	15.6756137852	28.6760027865	17.0818618339	27.8697035214	16.6654451148	37.2878694893	33.3050813817	19.2075104694	13.0812549531	34.4953463804	27.6990665685	29.3918193804	29.7290300285	32.1820057224	18.244123377
ABCA2	15.7556912815	2.24139030388	5.83788630006	2.6838422826	18.5740127535	12.580003178	10.9832580491	11.2678888554	13.0976370905	11.3353636966	22.9248085028	6.38749672835	7.06192144257	6.95626805636	5.46135169385	2.91039101532	4.17486364452	8.28288665533	4.57209305449	2.74194612249	10.1669348317	1.86852757765	14.8918046102	4.3948264065	5.06714668315	3.63287449534	6.38825497076	5.01952287621	22.9194815792	12.2457127036	4.27408041605	3.71442138816	12.3414209353	4.47001337899	19.1552183086	12.8924685788	2.37624911744	29.7855680038	1.54848506713	33.2789768642	2.29026073019	7.36282509462	11.3919886363	5.01134292665	1.70748525404	3.89780495476	2.16251171912	2.48605595341	5.48846184497
TRIM75P	0.0138953156113	0.0132338554388	0.994330430677	0.01148085279	0.0118915660895	0.012327482504	0.0	0.0151859833481	0.079834905299	0.0206733814139	0.022608118131	0.0328130834172	0.197996772917	0.142607873103	0.0246441993048	0.0	0.00721987514472	0.0	0.0179363010415	0.0	0.0140623304325	0.0	0.0	0.0	0.0653454103971	0.00953468635457	0.0303673812727	0.140384850469	0.0239579203019	0.0379300469828	0.0836469546874	0.0	0.00860258942865	0.0368747664655	0.0	0.0	0.0515459855662	0.0207408347494	0.0308129470977	0.0	2.73008716147	0.0	0.0147251374464	0.0	0.00807686801953	0.0	0.00870897198973	0.00779177054695	0.0
RPP40	1.06622113658	3.72021078701	3.67184708514	2.75812566681	0.827191156134	1.03432102055	1.61085866032	0.92567159965	4.45926639148	1.42323902872	0.988984176773	5.6709938923	2.72144646974	3.26053571929	2.26214154842	4.53205692144	6.07327286313	2.47870494497	4.1031619803	2.36348369397	3.62536124426	5.54217423651	3.21631944446	8.38132853618	3.57481359814	4.75894565536	4.43710855534	3.29538052814	3.57361321298	4.66490280427	1.79956063066	3.12319297513	5.37331678748	4.8304064622	3.97873152195	4.62111742512	5.637152527	2.75164912391	5.71200896149	6.14435241475	6.59783587357	3.78188854204	1.97467695636	1.81473933545	9.1457686372	4.74381257556	2.66679641832	3.87225976736	5.44786092495
RFPL3	0.0260502452567	0.0	0.0964200589926	0.0	0.0557342887674	0.0231109498776	0.0	0.0	0.0332601115569	0.038757425249	0.0	0.0	0.0077332183959	0.0	0.0346512875634	0.0	0.00676773106504	0.023823427039	0.142910854301	0.0	0.0197725172404	0.0478173884167	0.0	0.0	0.0	0.0268127322469	0.0711640663735	0.0263186521798	0.00748585251271	0.0177773404746	0.0336036733354	0.00840003045597	0.0161277059642	0.0115218290955	0.0	0.04737564441	0.0241589612564	0.0486048542513	0.0216624666388	0.0673027261402	0.204729254427	0.0234841548848	0.12422679246	0.00841169380259	0.00757105483243	0.015444017435	0.0326542933765	0.0146076231306	0.00880229260819
NOM1	1.71457810625	3.02922237303	2.73174072375	2.22557392738	2.68974765369	3.74377950841	3.72350496699	1.93693824743	2.91348199469	3.27551253062	2.80601058789	5.09025807036	6.78747200038	6.3530754033	2.21055904615	4.18042166418	3.82699549822	6.40826837047	4.8978918422	3.95317429051	5.86863950975	4.63562810821	5.56720465382	4.77718800841	3.86376134812	3.17812472112	3.6483554346	6.50627180942	2.34305261241	5.43920307309	5.23518450032	3.71712780692	4.157393541	3.87499913318	2.8810290093	5.16195807533	4.45366945417	7.51854061237	3.00604275115	2.73264508234	8.67335335226	4.92445962154	3.13913157379	2.8273832796	2.73743600376	5.13903547105	4.27488746697	2.37335049756	9.68015515089
RPRD1B	4.71828035867	8.3082317342	12.1765301754	6.21989730644	7.49590079511	6.78557785448	8.25602502336	4.70679509797	12.4695332754	8.35694528123	7.58443904634	8.37184353035	14.343583584	11.8650079211	9.53215359445	9.63026903395	12.7168491205	11.7422981599	11.5741134534	7.54410966973	11.957225594	7.07840948236	10.9872268248	6.51250258313	9.29967992474	9.86856127805	9.0283943744	10.2171640742	9.09340232485	10.3738007444	12.0415642461	9.27044493464	9.14322260326	13.0358154186	9.20313182132	14.7335746785	9.81412976984	20.6119243081	13.0627857755	17.0843653211	17.439237989	12.1880484044	8.97754035714	12.2479298708	13.0736222	10.6379854945	10.4035995056	15.5165242324	10.9514639492
ZBTB47	2.82841519667	6.88956054184	1.1270541234	2.41384853998	5.56239404771	23.0009696287	4.46713293252	2.62774544708	2.58793752436	34.4264290481	4.06769435035	3.02821107518	3.40459797429	3.82712345257	0.802435595585	2.95119209832	5.70383693987	6.56353372282	3.16038715425	5.17735252145	3.55054131612	0.987104681485	1.86346018746	2.9626417236	2.15722810663	4.41736395334	1.65551220538	6.27234759379	3.80386636224	2.48065366317	3.36171823498	2.10418652362	7.18675701325	3.41677236388	3.54325532057	2.96843725733	2.83406467864	2.92904087011	3.54306514654	3.31750581824	1.11752338001	2.6103995279	5.6056039566	4.15744795957	1.98068686247	2.09068535519	1.38058742374	5.85119722295	3.06456903906
BLM	0.167125585048	0.554252289339	1.45809030135	0.369872383044	0.549115890691	0.190630939946	1.17478768913	0.169602699692	1.59654374144	0.140604870844	0.509847402241	3.09149234276	3.78118375413	2.39805497404	2.49035258013	4.11103674043	4.01620571075	2.60372856375	2.75438994493	1.72276923739	4.75992390409	1.32843617411	3.45309828654	4.66924757238	4.12819206251	1.27579517717	1.32074467314	2.49653166321	2.1354219896	5.14450073427	1.56298886831	1.13362456507	1.82730896802	4.74925714925	0.869311668082	6.22351033869	2.02596731943	3.82876411026	2.6157221795	3.13041406855	3.38621866493	4.20510661438	1.87542866028	2.11235594991	1.34787774642	3.99155828908	2.61119202122	3.26497546669	4.9472794498
CSRNP3	0.224059061311	0.183755216131	0.436412781667	0.340683913013	0.352871458362	0.396175756662	0.271132334612	0.159846222495	0.0456919550848	1.29560484423	0.345564141003	0.200863599213	0.346425412224	0.482824506039	0.0938264390244	0.364474083562	0.154416839377	0.154628229995	0.432824427723	0.753273221581	3.43907412958	0.087111179881	0.00957626591728	0.212772299339	0.176658833727	0.255173703503	0.200627729534	0.260951583328	0.245919042653	0.817609104671	0.263602742917	0.100345767723	0.185916574766	0.90566069883	2.07090363339	0.241469367534	0.113997034096	0.500501185287	0.357975206429	0.203677564323	0.239981505723	0.0743428162974	0.394084054477	0.019092168369	0.663851056486	0.108850516517	0.131653456792	0.119533139583	0.0273392973599
CCT2	8.38210640853	31.5446305781	20.6124956902	11.6274235939	9.84452460896	11.1284223369	15.2994737228	8.42406762716	10.2486258682	13.1797589804	10.1235852268	40.5421057595	145.841132528	198.270673859	19.5314203177	40.5124462838	45.7149898639	23.163623208	24.3108860866	26.7862259396	42.4234317165	20.8081204805	38.8248465339	37.5015804934	58.627805445	21.3366028783	30.9058278957	25.5288064097	156.730552748	28.4557101188	23.2394929125	17.6086483878	25.5015264525	40.1785561332	15.3472933733	56.738949452	27.8094378768	30.0094804585	32.6783655529	45.1308354767	51.4327007534	30.6620335758	17.2332658147	21.8193517951	22.9675796173	32.5221759315	23.733050895	28.8254910822	43.8186639128
TRIM74	1.68792661541	0.063290396337	0.185841124353	0.0658880756308	0.8303158699	1.04941151706	0.920803542261	2.2078417014	0.0933306767364	0.0395478554036	2.4760039042	0.366163673891	0.410328458353	0.192569386929	0.0117859919857	0.142230506336	0.0483402789261	0.137752637153	0.463210156536	0.0719722086298	0.215208145953	0.243962950419	0.163597255269	0.213221586672	0.455374440503	0.118558088451	0.0798769476474	0.0716144063846	0.106939296195	0.154189121989	0.125726320064	0.0771420879875	0.139881262096	0.152838511992	0.283028189298	0.016113945674	0.0493033322173	0.148788347174	0.0957851147799	0.0686753174279	0.0783392107992	0.0958523901621	0.0704223942455	0.21458110805	0.061803688938	0.157589871992	0.0583104453615	0.00745276761356	0.0449090455639
MYO5B	6.41810557887	19.2343111062	12.2552650947	20.3767731839	7.57126080606	3.31912177168	14.2043000015	4.03782960786	33.2858550038	0.621242207615	4.69349641213	0.622147074371	1.83941324084	1.99415870043	15.2097181478	3.28154717848	14.2960962519	3.06742447868	3.99190952164	0.730841819981	11.2662274925	7.59791881101	21.5827167806	6.92526090259	1.5378601218	4.12001270219	1.96972337771	2.44579107564	8.21721487867	5.82117725629	9.76111629723	17.7838231744	6.73859088302	10.1889079284	6.47899814655	16.0363266353	10.3414797035	2.36786648294	1.23183040969	4.89791931728	2.13157646287	10.6475116147	5.52526665508	9.54169514722	10.3857179075	4.38410050364	5.81481568509	1.90452179183	11.9197393479
PCDH9	1.4424207858	0.00842426591368	0.0509278332102	0.0214030492145	1.46367600995	2.04982601307	1.19380054057	0.330056629939	0.0	2.37162714644	1.16006846769	0.042272930792	0.0315096661139	0.007247126254	0.0268932692	0.00563440071366	0.0292171156039	0.0970706106123	0.132119080972	0.276447337341	0.0300519599655	0.0104376470418	0.00345644551449	0.0376480684178	0.0148560290248	0.0481223730221	0.0842276768515	0.129366018876	0.00944101861948	0.0250074280481	0.0369469550371	0.00244476067368	0.0336391716018	0.202317867793	0.0720774047687	0.00766016484181	0.0128906608488	0.105152292073	0.142555934451	0.104468864464	0.125376323764	0.00170871815936	0.143951257213	0.00122407759802	0.0121192172639	0.0475705582922	0.00435589320983	0.148800054518	0.00213486317297
ANKS3	0.919390233108	1.26373900326	2.029506623	0.827387472016	1.67144213543	1.29843267452	1.24159032575	1.042806885	1.21509104678	1.43810588912	1.35639657493	1.58822330092	2.47995802305	2.04915602294	0.81529764337	0.570237635433	0.950248620471	1.28013576376	1.39845700896	1.00381106628	1.2925583686	2.79369050319	1.28971456772	1.45408223037	1.51576768693	1.43223882928	1.86808025865	1.91965042236	1.93649908832	1.45492438669	1.75224848393	1.49993711092	1.00916639831	0.989122961687	2.79504083398	1.03032994631	1.41261911022	2.03438249099	1.42437234144	1.7568751648	2.70468083433	1.73157288006	1.66420254456	1.26773035005	1.56856513569	0.910405984053	1.0995154619	0.921016393806	0.896712862661
RUNX1	2.58977223586	2.9291822766	3.49926613779	2.32024614367	5.3769631827	1.85765203731	8.46791069862	3.06767004522	5.36931687259	2.67889403783	2.86356044297	7.19565594229	13.5476199361	11.6975562496	4.04430631618	7.27301690183	8.72860096607	11.9319003582	8.14016518895	14.363367607	18.5667199721	2.10611739477	7.95441611423	9.86056903437	5.84192752163	10.8147642201	6.74072214539	19.0030194195	6.8244399034	11.1710734623	8.14634544332	4.54014149007	16.0869046492	5.36017846635	4.81665271624	5.70140865339	6.9933685399	8.18095285181	11.0820305478	2.90488934691	12.0374572242	3.25585701551	12.4863019828	4.49780299874	4.56200632165	8.14715403721	5.63894976026	15.5435000786	4.8373057243
WLS	16.7946234283	26.307204851	15.0444178971	9.34730495368	20.9320753259	25.7707000993	20.3849902878	17.4939979616	11.5899655351	114.798546839	16.3781473945	11.591073034	6.99206840603	8.35895598632	14.3228733557	16.8303818299	10.8334670822	20.2332737223	11.3306752231	16.6967922571	4.61769612264	8.23496693486	1.84881859757	9.99275828664	11.9911533136	12.1485195967	11.6186779702	14.2494801159	14.2885862261	10.0668755105	19.7888966912	8.65296554175	9.28168965732	4.9882094862	6.86060855604	11.5494785575	8.97436485467	38.487535775	15.1190250882	4.25726012113	15.3726663008	8.6369298608	9.17000108962	17.5785804024	10.9166055341	12.1198265948	11.5159541455	36.4264715145	4.94313432414
SIPA1L2	0.811094722372	16.1320022337	5.87585121008	15.047904619	2.22691635352	3.4004007707	4.33768534823	1.2303806532	4.35466095975	7.38891976017	1.30094319339	11.4277049025	14.2705701178	18.8512727936	9.10764265967	1.98667076528	3.67195423055	48.3759207851	6.73102125405	12.6141953464	1.2597490543	9.72672077789	10.1465661195	7.37693989427	14.2551769628	7.83217770051	4.07082674625	13.6437429102	8.23345708889	14.2411317469	10.0094895133	7.11029872836	25.0551616135	3.40407999874	5.44090698774	12.0891223786	11.8787187432	6.10686884354	13.7803405295	1.19429381908	6.1456705899	4.76777672874	3.76621839937	1.58299468616	11.2749177063	26.5490178586	13.2269418357	6.62286424192	2.02480492749
FAM124B	0.115946029474	0.131460283835	0.118073652209	0.337577924537	0.538656712124	0.127354974572	0.127506543412	0.144817928748	0.243202237634	2.76006280999	0.0943239291749	0.126035229471	0.183570574834	0.146661265646	0.225221952471	0.0459552393781	0.232371508223	0.181773892048	0.402670211647	0.319915552717	0.335256124009	0.0354714275695	0.117044752542	0.101230146123	0.270774698321	0.367490669016	0.102563879224	0.587562733094	0.120581207461	0.222302103233	0.598261161935	0.309781072339	0.225601146434	0.122100151598	0.340128815337	0.0870225877222	0.128009745996	0.284323984747	0.140798895938	0.166419500978	0.282044757246	0.0746605121762	0.719668740922	0.171151006803	0.45893078859	0.180031186014	0.297600403474	0.213625659421	0.104474090296
PMF1	5.60143331151	6.9529573654	9.94835215283	5.82681981223	7.72832880159	5.86418342715	6.34413820532	6.18107487225	7.63709574635	4.83251775762	7.80724259408	19.5908691593	12.1741203281	9.16598123206	8.88875195257	3.87907680608	6.73193191619	10.4249678074	6.77977232451	7.04547088833	9.71619143323	20.7418026527	5.30536954368	12.9383156948	11.6750466576	8.90627106808	18.2437104226	9.52074457562	10.2285678738	9.50874669487	8.26641029698	8.61577123818	8.491902778	13.5814886388	11.9070713338	5.60138975734	11.756565433	14.9038453301	8.89441395432	5.85282667568	12.796487294	16.170108037	12.3816318218	11.8443458207	7.25592169257	11.038795319	12.4334364359	6.67352161062	15.2517498671
DLX1	0.00534756812503	0.356510509345	0.0263906835427	0.017673479076	0.0366114518337	0.151814160903	0.0112268915412	0.0116885550168	0.0136552044439	0.0424324546308	0.160962256808	0.997612872284	0.69213573771	0.600475698398	0.213395442968	0.861580830238	0.0138927302087	0.306468145026	0.307171420312	1.06566115299	0.0487065892416	0.0294477160886	0.0402256137174	0.915095416467	0.829883137349	0.187139083355	0.0116867903311	0.0432213314244	0.0092201296129	2.18229010604	0.0183950086348	0.0310382963429	0.28471841522	0.227058190009	0.00813407444625	0.0162087076631	0.659590524138	1.18134257792	1.68683818561	2.22434957628	0.262666345472	0.00482080367644	0.0226676897013	0.0172674403688	0.226910063226	0.79575342077	0.180987492843	1.06151791315	0.227672646583
LRTOMT	1.04372274957	0.490957943617	1.38193714759	0.649402553588	1.24995572444	1.2618996165	0.958663976338	1.27281971955	1.45447485563	1.13307223374	1.65675115679	4.63884285468	2.00071726891	2.15541216017	0.804215551775	0.408634911758	2.02042988437	0.867201437801	0.690057144366	0.882259324121	0.706862127707	0.74180381687	1.20987294516	1.59226240751	1.93467722628	1.67036252135	0.917960859292	0.758708827601	0.94549948069	2.00649578129	1.94564940451	0.99324344495	1.10321488649	1.03866926421	1.40849760206	1.23263422862	0.779079315047	7.56632335718	0.850282372439	1.97307406126	0.62520062438	2.00517186043	1.03861111055	1.68921433446	1.13567547662	1.50166424604	0.626238021992	1.21513955235	1.47304447027
CCDC33	0.0422535315866	0.00402421322722	0.201573793814	0.0	0.0578566967382	0.00374859906702	0.0310480449884	0.0184713019847	0.714810258993	0.0	0.0103121749115	0.00665197152482	0.00752597415966	0.00510175002113	0.0037469622241	0.00251207975915	0.0	0.0206088690933	0.00818123262331	0.00457623163581	0.0213806990691	0.0	0.031784059596	0.00322793699501	0.00283864869026	0.0115974097263	0.00923425663512	0.0170755551856	0.0485682499312	0.0	0.010901040345	0.00272497205844	0.00523183199745	0.313965485126	0.851590305436	0.0589132401112	0.0	0.110371991273	0.00936974639432	0.0	0.0871686679922	0.0114273989028	0.111942232478	0.0518463573711	0.0122802607559	0.00751506489194	0.0238343877903	0.0	0.0
CELF5	0.123327846028	0.0123639007984	0.806171712806	0.00536306768774	0.20830967988	0.146843154389	0.0749503104618	0.156064717316	0.236191514316	0.0257524990256	0.200658307436	0.0408747307375	0.0924905244003	0.0411455631062	0.0748285274707	0.0443788247092	0.0151768391364	0.0415525809925	0.268115543855	0.0246048417085	0.00821119643036	0.0148933225459	0.0532650647413	0.0123967998638	0.484037666457	0.0445395209192	0.0354638989464	0.426258183918	0.0540922433642	0.0310070578299	0.0167460536775	0.843493297295	0.0261205118259	0.209575262198	0.0468978541944	0.120013318333	0.0662165686096	0.0169552192436	0.456999892426	0.802156360274	0.854457458913	0.0409608259254	0.0412714509702	0.050302599194	0.0264107148487	0.0384818561919	0.0345799968496	0.0163790156766	0.0548316783072
MIER3	2.99553637073	4.53950175539	5.50812901987	2.97676220506	4.14584192623	4.82451204523	5.22416893991	3.0253704171	4.20359936989	5.8783933187	4.72756228061	2.20038399533	4.93870191074	4.87230538698	8.39032355617	5.70379238814	5.48371879687	4.01872098004	6.62985816519	4.02688690989	2.93197759439	14.0764272931	8.82022519742	1.82451983187	3.5257607716	6.28282226074	3.50311692269	3.1737791905	3.93454485621	2.66004446228	5.2104955189	4.65131972737	6.30710420064	5.61170856035	5.08278735604	6.38348239844	2.63333306507	13.4214524696	3.74822819786	5.45453579574	10.734522229	4.93606128771	4.51538176195	2.51511250261	3.2240830559	2.92031014114	2.87255081893	5.94662574089	6.72189679208
ZNF689	1.36323770832	1.97437731658	3.76595921364	1.24676429912	2.38560713113	2.76915745958	2.50181249648	2.07553213335	6.41598268103	3.86760244052	1.85473272085	2.35705869443	3.65893537505	2.88899996394	1.30477080741	3.10217991839	9.40851632456	4.14708831347	2.57278750654	1.86082683125	3.04230691475	1.6567190193	2.90600054101	2.14033566426	3.23386721557	1.80634048389	1.21482485442	3.46062326967	8.01046516061	3.23041290801	1.9808580349	1.36119070107	2.40970961145	2.9773248565	2.25950076255	2.29968941666	2.55468671504	3.38203771709	4.32599996997	2.27919546606	4.94123457649	3.6741409221	4.25922564821	2.00970918184	3.09856933064	2.52493531787	2.42183130334	2.77041001171	1.37237032953
ACOT9	2.29370189587	5.19560220375	5.0192506928	1.07562348755	4.35030533814	5.26942710361	4.57145852097	2.67612779562	3.53203797039	7.3496820755	2.5972184603	2.36665176995	3.97730333816	5.6581870575	3.67290142914	7.11546990047	8.00026552555	3.99211581025	5.06377928259	4.82987149614	9.1831365175	3.74089094402	5.855462557	6.88769148542	2.60814434102	6.67574863117	10.2731704396	6.55534376191	2.99500117242	4.09828294503	7.64016961687	3.16585428461	2.57860316599	15.3921019097	6.45623701947	25.7071002949	3.48540654186	2.13691636642	5.13570032752	5.14850071865	4.01555730398	9.69960985641	8.31851203965	7.77924811819	3.42996541443	3.70049033332	3.86109839623	6.30275948947	13.369342765
FAM174B	11.2677910953	1.7232628116	3.78105902369	3.86408969321	11.2884182992	4.86413288713	10.4839254149	12.6355664127	10.1947991201	1.09304344828	8.46298516611	1.55975234054	3.63156884334	1.73609310535	4.62374816619	0.940953227009	4.12922131717	0.990531748795	6.90654083274	0.81841534898	1.58684959117	8.68468813776	1.91198364023	2.01729288283	1.33121103182	1.71400165386	1.25006245816	2.0500046717	3.38028918506	0.670389349825	7.37578621724	2.97274498484	0.72773805697	6.48395694969	9.09961371056	3.07938297666	3.34438201917	1.83603819332	1.42666360078	3.41654911531	1.59604577003	4.12899298712	1.34799985426	5.75582927642	2.89167310814	0.871109572632	1.66292181847	0.703874452804	5.18332932818
CBX2	0.130636002193	1.25072150837	0.260141820261	1.75822992139	0.229479833315	0.121995905631	0.498002561589	0.0525995252313	0.223852189186	0.652980039254	0.844602242616	5.19562605161	24.9847286623	21.1962377627	2.00290778909	2.39743978239	0.564452809538	15.1704695696	5.54916258915	2.2898096754	11.6828515858	0.555310638402	1.25302622759	6.2374192246	17.150740028	1.14644585874	1.19270199407	5.99707690216	0.881198175	15.5307435297	0.653364053837	1.21273427216	10.4458700623	1.03698690453	1.4693911562	2.92179241685	4.28175425848	6.93767245891	2.56715275695	1.69642042024	2.7693078615	0.120866796448	1.29329792112	0.537274570114	1.76247287035	12.33260735	8.79099283372	2.61979000454	1.30565844156
GOLGA8G	0.00898332473508	0.00285189686052	0.0221667190302	0.0	0.0	0.0	0.00628664657294	0.00327258057448	0.0	0.00148503842597	0.0024360255943	0.0	0.0	0.0	0.0	0.00356054312929	0.0	0.0018256478269	0.00386527424803	0.00648620731472	0.00151521664256	0.00274827308981	0.00204771500231	0.0	0.00201170584926	0.00821890255836	0.00163604324746	0.0141180414792	0.00344195577319	0.00408696401477	0.00257513216299	0.00193114500144	0.00370771736134	0.0158930299945	0.00455478268885	0.00544576828453	0.00277704095925	0.0290527345996	0.00664019245926	0.00515757348937	0.0647167391608	0.0	0.00317326824736	0.00386765274856	0.00696226270698	0.0	0.0	0.00503738144871	0.0
MGARP	0.0292019552877	0.0417177773018	0.468370577825	0.0844472883707	0.162441101825	0.168395804691	0.0766346442769	0.191486290403	0.0745682262091	0.137580658536	0.0831468840449	0.321808372991	0.164707733706	0.185108941114	0.0776872033349	0.0607645640919	0.0303461219675	0.0267057236636	0.188471811541	0.0395336515663	0.00738823708685	0.0134006534752	0.0599082804334	0.100389081616	0.0882821862646	0.0500944873072	0.0478643451651	0.23602268512	0.0335661377792	0.0398562928341	0.150676963933	0.0847468345255	0.0723157181545	0.0516632276993	1.38807767809	0.0442561876148	0.0406227791402	0.316015041181	0.121416588592	0.125742334997	0.788901400263	0.0394881065894	0.0464188238693	0.0	0.042435225181	0.0086562621994	0.0732099990414	0.0818746912588	0.0394689804478
KCNMB2	1.09841646074	0.0315415605912	0.172520463166	0.00912115182128	0.637702857391	0.210566069727	1.49488184535	0.446395882054	0.0422841000398	0.0355859984417	0.350247110729	0.134689277189	0.330989170535	0.306568796724	0.0538422180463	0.032815903573	0.0172078447125	0.0572089580044	0.160310121463	0.0567913963578	0.159201699373	0.1519774845	0.0	0.0421673192431	0.174285175613	0.109837325614	0.0361887962597	0.0743540314735	0.0888242262576	0.410577766476	0.104428806784	0.0320372703076	0.16061000461	0.209952968749	1.93105040101	0.0635754753872	0.153568326563	0.0453142150504	0.0244798512516	0.175879517299	0.206051440112	0.0547355845996	0.00584931349154	0.00712927859835	0.137961206112	0.0948987344622	0.107244277605	0.0495223993656	0.00373016408947
PRCC	5.85854986834	12.7457490998	17.3842482003	8.71773180233	7.07868339876	6.58239852234	8.42791925583	6.13745879102	12.085893037	7.22701758377	7.68526047803	20.7875915639	18.4878944485	17.3883015517	11.9646897731	10.1124651278	16.3552633081	21.7269654596	12.8516303999	12.9117406441	15.7134475954	15.6372055774	10.4502348695	16.6408316227	16.7697351957	10.6656236337	23.5320407941	15.1715220165	23.3970320285	20.0875400565	12.9044567853	15.0454237809	19.8794135641	16.3344084792	14.0510710703	19.3356404099	22.6950211233	23.2862117883	14.2445992967	14.1564381592	19.8840827674	23.0006974271	12.7698772045	17.8386143418	17.0323982204	20.7803709594	21.7270364718	8.94281497217	21.8638791896
FDX1	8.16543962514	6.6093572606	8.94822524605	4.10137172135	9.17984763112	6.66523831317	13.833337327	9.60367555223	8.63849699819	4.29749044601	7.29259897835	8.91871070365	4.21072776813	3.29126369758	9.24181687662	5.18810837436	6.87574878138	4.90765569359	9.12712959078	2.63191770926	4.73659510917	17.8483286917	11.2844515167	8.89804090736	6.063304019	7.40645276062	8.88255847875	8.35430858173	8.97569360445	3.75786971481	8.75788311913	6.48119729799	9.608322291	9.12722931353	6.98466832818	7.17910457828	5.41789950254	5.95753306779	4.18866022504	11.7532686189	5.49945658144	7.26214527026	6.38479387597	18.1788509881	7.03967824725	6.44612621851	6.14969415333	3.46740594379	2.28720956604
UBA3	5.86616501905	11.8313858445	12.356230299	7.82892940872	7.57519114812	6.2349920593	9.37169282941	4.87593225056	10.8455180913	9.38411405737	6.4146047711	10.3407643357	7.33600104914	6.55972108471	12.9881172413	11.9687544561	11.1949826076	9.51017746523	9.23776728562	3.50669073786	14.6730280582	9.88945054374	13.6788603949	9.30478074267	11.2055283723	10.8635861679	13.6994571422	12.2925775371	16.5205381199	7.7302401092	8.27548698979	9.19071554389	15.924247844	14.4048679774	11.3274494736	21.3482622727	10.4124711148	11.8157974534	9.66908366313	17.579099985	11.1934604218	7.44742548666	13.1091235435	9.45562679564	11.289425554	8.51379859142	7.46671115953	7.40391078311	9.82069170905
MRPL10	9.54900768376	14.5780589289	11.1936727145	10.0696757111	11.1260400691	13.5984486262	13.8773640417	12.4845100911	8.05114608701	14.1368082522	10.6281425873	24.7988795551	21.2833278569	15.9193944487	8.81286464049	16.5141333176	22.2829822447	15.2747528264	14.4853508808	18.8032316445	11.1741953733	10.2441402154	15.5268434561	18.1076019026	19.7349049802	11.5466742056	14.9289106147	11.271968948	15.9559835889	14.8961957181	12.0136576834	14.5836472319	12.1082224301	11.2938311062	10.6891743959	10.1966704591	11.2238259854	14.5753402232	16.3792412987	11.4763809942	13.0287829104	32.3356208902	20.1935654973	12.8223764039	17.9301999119	18.5015641082	14.3593208779	13.3745685058	21.4197007377
KIF2A	1.92886132586	4.70376240688	6.53468851145	4.58823359681	3.44862391122	3.69493693698	4.33754976058	1.83948573368	3.5581160848	5.21957411387	3.00505647609	3.23324342921	8.95002751359	9.4368798153	5.52364314931	12.1103387115	16.3610522251	6.14458946854	7.66236413532	6.61084636415	8.37182903551	3.36017315731	9.27801781137	4.92432674593	4.15987732815	7.28371746809	4.11024954508	7.27086487125	4.03178074922	3.67502946051	4.89881351236	4.33134708245	8.33628756939	5.56792753058	3.97111171175	10.7495443019	4.31824226662	11.2811133674	7.79397006037	3.99232703784	15.4968874263	7.97068892804	10.2289397964	4.36909789715	5.12981784017	5.98959854518	6.27049814186	9.64488665063	12.3598385465
CGNL1	11.4013831464	0.743683709156	1.10632702418	15.6594246606	11.2714585982	9.37214111288	8.81983459035	10.585915321	0.174325716296	10.1860349016	14.004605692	0.390817724459	2.73607747646	0.587215667603	2.96191243589	0.218701727626	0.588652763819	0.873713576161	1.50462749388	2.41977161966	3.6097537967	0.439110781566	0.163588862116	0.268955749537	0.385102687569	1.74679240155	0.334150738114	2.31501959337	1.01039479859	0.164790795429	2.24354978683	3.59201708682	1.55786509392	6.22457806103	2.71361286699	0.529452767602	2.06993606352	18.6773132268	0.356569252033	0.606384899076	1.13733830218	0.518797050845	4.40529266638	0.217161134394	3.69403852044	0.365262689392	0.495063287122	1.05669198525	0.163189404239
TOMM20L	0.599134632641	0.480517021996	0.907782759709	0.208433030651	0.431778928722	0.587484073461	0.397214665884	0.0689247695831	0.64417325738	0.500429206871	0.359140895923	0.273036608628	0.393159317834	0.609181867039	0.223705731754	0.0749896325521	0.36045808908	0.192252494546	0.264574905121	0.204911843022	0.287211758496	0.376234153296	0.28032888105	0.216808032715	0.720275055893	0.476026905515	0.0689143636301	0.700882687324	0.235599096904	0.193672655219	0.623709470193	0.284706838712	0.273312591235	0.195257835978	0.407700802406	0.11469490687	0.204708230581	0.211807411639	0.122369643535	0.597438339409	1.70377254024	0.454835051382	0.200499371487	0.101822196756	0.458231988043	0.112168404048	0.217401224976	0.12377604535	0.511441595028
LAYN	0.385541972658	2.06691859931	0.393834505166	0.539479575994	1.04837544438	3.18318418211	0.411238466111	0.21067653807	0.218335600317	5.0884529921	0.809405145301	16.1774032714	0.878689399909	1.09244386581	0.612095597141	2.32911501867	1.02423711583	1.94490548395	3.99736483192	6.92337851295	2.33161623707	0.684865458143	1.3437569577	1.37290300049	3.31285019066	3.57570753859	9.0509284447	1.82611041751	0.382404680187	1.80353211232	1.52943029172	0.826125896046	14.3636893924	0.68208935069	1.30057227231	0.957493317107	0.513258822405	2.03274034156	2.3959050981	0.867550121591	1.15456896985	0.241052450498	2.70180980874	1.18468700932	1.89764010316	11.4137772974	2.1124076926	3.19406087218	0.500081648659
GIGYF1	5.65335751771	6.91902612367	7.07082029473	5.57633696104	10.9057323957	8.88050047377	7.91972272798	5.72623163962	5.10656611797	9.95884144442	11.075760543	8.7142775272	15.0419039651	12.8795679224	5.33631033619	12.6819551488	3.86105664599	11.2747247703	11.7229340363	7.79554817914	12.4276248685	13.1480284866	8.86785125395	6.50054259497	10.1802091142	22.8014172158	4.12048111888	9.00706605925	5.53522947896	12.5981366308	11.9813883086	5.29783998642	8.93400389788	9.55837477589	9.38820347886	9.3927646518	8.78864047926	27.6403743661	9.73183004162	13.1703747424	10.6207878076	8.38290693803	10.6509625379	8.41040114253	9.08759613551	8.5293574474	5.7989174835	13.5481306355	15.5163583922
C17orf113	0.539507083269	0.146807105932	2.26102152353	0.382081573927	1.80286142709	1.07122745139	0.782076181844	0.449233715022	5.06778550628	0.59882174311	1.54659135582	1.90091668269	2.91332998047	1.3028166736	0.432860302243	0.351298344347	0.894363219471	1.03376768421	0.530593967209	0.500835779264	1.14398259188	0.848837188069	0.790576749347	0.215890025276	0.56956124463	0.775654878894	0.393020155262	0.795969188965	1.71275518542	1.1921797553	1.76746784675	0.298228676556	0.445345089528	1.20446264131	2.0711213368	0.638533625194	1.40571185933	1.89819520023	1.62363176366	1.4159809645	1.56475968097	2.03809136033	0.680626425329	1.41025749514	0.836258324566	1.09662670975	1.12713094779	1.06604936374	2.5174441192
PARVG	0.22134582814	0.05377782637	0.685511419878	0.492668646849	0.695854442661	0.14427256095	0.15648128589	0.249310828979	0.0663261801803	0.543261402879	0.273777363062	1.26585112284	0.653059394127	0.099539233271	0.058084407592	0.506240662914	0.640765587272	0.393833321776	2.1108059045	0.563846878585	0.49601394008	1.06757042823	0.756824204313	0.355446728516	0.587225443456	2.38828361865	2.31009608952	1.93961716634	0.715247436055	0.277442343429	1.59078997616	0.381632714553	0.413902220948	0.0599385356019	2.77592956906	0.320393120162	0.567650463795	0.608527609276	1.26214900355	0.0972556530503	0.931907178373	0.211758925262	7.44622608041	0.64617570612	0.438496673216	0.127208853174	0.445917274804	0.576267863632	0.503701432257
ARMCX2	2.79996223446	1.03761686277	0.784097674867	1.20622848889	5.08143285091	7.81456942519	4.14572286419	4.09592500883	1.29364133535	13.0051985682	4.41824928165	2.09679168682	11.1709431723	3.81152397967	0.76807296727	0.566757810804	1.5510681672	3.00897384331	3.20992071485	7.88797358383	2.52765197943	0.804931589729	0.856782442885	0.844786817668	2.10063008614	5.5732008409	1.59526478974	4.49821380387	5.38489137618	0.486984708118	1.69582605655	1.13472498349	10.0736082516	1.59498519681	8.58007284194	1.40346001487	0.586021412387	13.3999777664	8.95101088766	7.8766098756	2.84159171053	0.564741905189	4.4449893168	0.299026456897	2.37478823561	8.21266071918	2.84060507843	4.92709755652	0.784120194105
C3orf80	1.82008152662	1.15562666268	0.349309735311	4.48013782427	1.05788349827	0.746807306062	1.33740236613	2.46156071975	0.130714947737	1.10196821325	1.1351765878	0.728277349482	0.225127246165	0.764578773677	1.74178948822	1.22636264872	1.01268410879	1.02181678831	1.4487911496	6.31202132431	1.41600521741	0.222727385612	0.544530946958	0.231740333218	1.32974615005	2.51862179644	0.580078235366	3.86155268592	0.496871282723	0.315692604965	2.00869498479	5.05707248592	0.497675481989	0.335420199231	1.43038551038	0.887276477636	1.09012861348	0.803703323881	2.01802094181	0.705347189626	0.499151642018	1.05284257918	2.64403037212	2.22839733939	0.581872861155	0.606962465661	0.399261435811	1.53091063516	1.37862408228
PCP4	0.212123425661	16.3304100943	0.130855794347	17.1613316941	0.151278783797	11.5265862514	0.241225904689	0.135232142853	0.101562126361	13.5969352936	1.15043841629	0.50091871647	0.16792131374	0.0213433972403	0.470267474075	0.0105093969671	0.0	2.22011651026	3.12602482139	0.516911430407	0.268341305406	0.0	0.0483527350816	1.30990909056	0.522526952578	1.00675425603	0.048289902182	0.250027195708	0.0101593712673	0.217137515797	3.10113899638	0.0342001239993	6.13947206686	39.0293730732	2.74258044295	1.06087603732	0.950827689448	6.0686632308	0.215593120358	3.51656744082	0.382039412279	0.191228118348	2.54763517236	0.0	2.63040076464	0.335355807161	0.299136651824	5.54098447395	0.107513716857
BUD23	3.61038396255	5.84102797445	6.15172680258	2.96270603457	4.65674716036	3.7161121522	5.25986087025	4.09904558684	3.77850714407	3.42844244911	4.44069373505	8.84731848844	9.64812739719	8.49261943856	7.15617570714	7.24120999277	7.90777001614	6.21940692012	12.3799289499	4.63785868269	6.079669066	13.8415930036	10.3418642411	11.4348830995	13.8718336656	11.4496172069	10.2648916229	6.04035154344	5.25603717696	8.71489024447	10.7938687374	4.29487085891	5.58568600623	8.38806707766	9.76672981393	14.9072578016	6.93161623671	10.9562402157	7.18879844817	15.6478880637	10.5556531279	15.0667689218	8.18402897765	7.77042815613	5.18139013912	9.74065299943	7.08001929456	3.95518865097	19.8499620821
RABIF	2.46194114153	7.56295232614	6.19405633291	7.91059105014	3.03644533671	2.41970218616	4.7633067341	1.64426703405	6.49210003014	3.31173958148	2.63771147135	6.26339647132	6.94542939136	7.43145472059	11.6508798956	5.11811957151	4.77819359161	8.56449260889	8.57829062428	6.64417515696	11.4683773361	6.85987171939	7.21844650209	13.8108798672	4.8700078882	6.66900694266	8.22448972204	5.90125916981	11.5414471175	7.94474101067	6.82899934139	8.89855325111	8.51751937763	14.7535030141	10.0901754143	6.09173127449	9.67002689222	6.54501366189	4.46472946328	11.5641085831	8.18040283633	8.34098229515	6.89756342597	8.82777494801	6.02814551777	7.04506819775	8.62284993338	3.09942203153	6.05696983632
CTNNA2	0.0103786113153	0.00494227859386	0.119511678518	0.102902571204	0.0754968465284	0.570869599869	0.0245129156783	0.028356574082	0.00993830672468	0.218750988737	0.0379942401981	0.00816952149843	0.00616194336416	0.00939845946162	0.00690266524654	0.00154258700008	0.00943710023893	0.0126552405169	0.0100476611408	0.00562023192539	0.00393875890881	0.0	0.00354864797613	0.00198217179508	0.0104587345639	0.00356079726632	0.00283522929334	0.0559229153506	0.0178945156548	0.00885328070751	0.0111566276657	0.0	0.00160634947924	16.9339204585	0.868267917533	0.0110103051497	0.0168439419987	0.00580936054927	0.0115073169387	0.0	0.420572916371	0.0	0.00274960429821	0.0	0.0	0.00153825283145	0.0	0.00290989280944	0.0
NCOA7	4.0243286653	3.63546611761	34.239327617	4.11196704415	8.73216951259	6.61830980215	6.66943218884	4.88128798464	17.5254518047	9.95390324221	5.28379239583	5.29946773057	2.79577378912	5.75122508066	19.1853897431	10.5299920716	17.9986421597	5.10732327933	8.84202511248	5.09450893866	7.38224649534	29.2372683541	74.7373899651	8.15584934426	4.97271902638	9.6918158666	20.5325444335	11.2436746375	5.31250707461	10.4456048462	18.3924510654	17.4732627325	9.40906078949	35.4511212628	21.0019384788	48.4868927247	10.043789238	14.5666669343	10.1171976637	3.93999527925	34.9651935723	11.3346581555	15.3586646513	17.300116194	20.3949767712	10.3671105128	26.063477427	11.6033216589	20.6181983501
DUS4L	0.830338995044	1.16396612701	0.884011073437	0.546470861756	0.972078136092	0.727083485448	1.08292544045	0.707115672502	0.686114396334	0.659579311777	1.01762718599	2.08812834317	1.97194083297	1.42355240487	1.17302582637	3.81249001531	1.19905679334	1.84963937022	2.50322202933	1.27886238488	1.90981649793	1.42518499751	1.40110917679	2.4192536134	2.36414865095	4.34597630464	1.50239394511	1.53978873827	0.675539351215	1.51841007579	2.08346893534	0.820626913569	1.60449917965	1.25597257981	1.33955748538	1.03722378242	1.79012839256	2.04421346969	1.59617609256	2.30002127256	1.43013349665	1.89242824284	1.37512316376	0.977298392981	2.27742730296	2.11825531798	1.79781427183	2.67675898141	4.45023458124
ZSCAN20	0.482506195842	0.715615497152	1.28451895722	0.298238294611	0.72183463993	0.597982766129	1.00912580434	0.322029820207	1.16390809091	1.05031916594	0.524367359345	0.313121383053	0.820051865974	1.11847363093	0.558526791647	0.858396773524	0.903305946328	0.491786806885	0.551510845061	0.592383615517	0.680273182487	0.544253857487	0.445818958414	0.604967570143	0.403336789909	0.497892771114	0.428637474614	0.754163920136	0.857326143885	0.487627626429	0.858389839634	0.510703810964	0.645325482534	0.62556499071	0.938422100489	1.03156270798	0.345000252961	0.9071379976	0.773883594514	0.609021202329	2.0190352402	0.743776986812	0.765030256943	1.5437534111	0.511686631411	0.397421587315	0.586359267473	0.658855265617	0.520225774646
ZYX	16.1986776717	90.2232118929	45.1802742078	43.7380133561	33.6694872057	81.9866555394	35.5936053923	14.2853612041	45.1346782318	130.239144309	22.4823320677	65.2477797757	51.4872994673	68.942893776	29.7550466986	85.416249641	69.5185708175	75.0369989052	91.2263811721	82.8178499841	125.899436556	48.7545137871	109.137149986	139.30230888	44.7973753214	68.4442476295	95.6907209738	112.008258303	35.1738323881	39.1482283934	82.5731651332	106.67932774	41.2267610131	36.8633079654	25.7582824082	47.1111031837	99.7794309891	84.0689827438	116.147638668	36.0093004858	65.1476143969	86.0793622193	117.098082095	45.3366693935	35.6916658607	75.3664081159	51.5971174239	80.0502047621	109.46201444
CLUH	12.9658035771	58.1214935167	23.2471324117	32.7051060088	18.7464800428	15.0069948206	25.3411443366	13.7056404861	27.6170612413	11.5843921943	16.9628268004	23.0371670741	41.6694610608	43.5544066717	18.560848353	39.6475621334	44.4568300915	32.5009250447	26.3153220569	26.2759842184	28.386742963	15.7200444051	43.5846718752	17.3145478468	24.9687370122	26.6109075006	19.7302322452	24.4182357061	34.7917092232	45.5693357269	23.7429335103	37.2040514124	37.7517119161	18.4672678261	11.5483250815	44.8410543001	39.3186446707	16.7523632094	29.5104402839	21.421903377	38.3121202931	29.6659570452	19.0548016209	47.9548310849	36.3652905711	27.0265705482	23.0881246649	33.4451587549	31.7151233444
FASLG	0.155328726683	0.0493115323156	1.91639974242	0.231009595677	0.460823379966	0.101055321353	0.0760907331364	0.147122257108	0.165265583445	0.0462194613073	0.151634851638	2.58390866043	0.301255550741	0.175042988808	0.0642798514175	0.8064960217	0.371253781078	0.0126267528198	1.47033967807	0.100936448099	0.487306673577	0.560733593855	1.45875182072	0.229414337819	0.326969328401	1.76928528682	0.503534770274	1.02527041799	0.238056453847	0.0777334927375	0.56993348787	0.327231906783	0.198738952918	0.0274802947124	0.441032273789	0.0564969615409	0.374534277804	0.316863488928	0.091851306285	0.00891784886444	1.41401307317	0.130692804754	5.3331983242	0.568435356887	0.43939787667	0.0122783210646	0.0389412825939	0.185813917959	0.671808874825
ZNRF3	0.0982024709069	0.350060926078	0.168469114747	0.136776698142	0.170483894611	0.156819801469	0.100139747857	0.159452825155	1.02992145458	0.165585833825	0.134670472905	0.0728829064363	0.379811117278	0.276101102733	0.0597147906231	0.223526789338	0.157448815656	0.289096101873	0.246279210454	0.281087212909	0.373395437399	0.0180258790217	0.172683382966	0.154329483678	0.0999030793571	0.0981889335168	0.018395625194	0.130395928416	0.180605860737	0.24125698153	0.11823175326	0.0488559176649	0.128542538193	0.538584329434	0.0810885974935	0.500061893042	0.174339427143	0.205214605358	0.180433507524	0.222301187767	0.328004221948	0.300998583623	0.178400703677	0.0652316714002	0.159828792156	0.545602914449	0.284883872202	0.165200519769	0.142209829272
[truncated: 18,301 more rows]
[truncated: 122 more columns]
