# Supplementary material for: Subtype cluster analysis unveiled the correlation between m6A- and cuproptosis-related lncRNAs and the prognosis, immune microenvironment, and treatment sensitivity of esophageal cancer
Source: Front Immunol. 2025 Feb 17;16:1539630. doi: 10.3389/fimmu.2025.1539630 (PMC11872909; doi:10.3389/fimmu.2025.1539630)
Supplement: Supplementary file 2 [file DataSheet2.zip › TCGA-EC-lncRNAdata.xls]

id	TCGA-L5-A4OR-11A-11R-A260-31	TCGA-IC-A6RF-11A-21R-A336-31	TCGA-V5-A7RE-11A-11R-A354-31	TCGA-IC-A6RE-11A-12R-A336-31	TCGA-L5-A4OG-11A-12R-A260-31	TCGA-L5-A4OO-11A-12R-A260-31	TCGA-L5-A4OF-11A-12R-A260-31	TCGA-L5-A43C-11A-11R-A24K-31	TCGA-V5-AASX-11A-11R-A38D-31	TCGA-L5-A4OQ-11A-12R-A260-31	TCGA-L5-A4OJ-11A-12R-A260-31	TCGA-LN-A7HZ-01A-31R-A354-31	TCGA-V5-A7RC-06A-11R-A406-31	TCGA-V5-A7RC-01B-11R-A406-31	TCGA-R6-A6L4-01A-11R-A31P-31	TCGA-LN-A49O-01A-11R-A24K-31	TCGA-R6-A8W5-01B-11R-A37I-31	TCGA-LN-A9FQ-01A-31R-A38D-31	TCGA-LN-A49P-01A-11R-A24K-31	TCGA-LN-A9FR-01A-11R-A38D-31	TCGA-LN-A4A8-01A-32R-A260-31	TCGA-IG-A4QS-01A-11R-A260-31	TCGA-L5-A8NM-01A-11R-A37I-31	TCGA-LN-A7HV-01A-21R-A354-31	TCGA-VR-A8EZ-01A-11R-A36D-31	TCGA-IG-A3YC-01A-11R-A24K-31	TCGA-Z6-AAPN-01A-11R-A406-31	TCGA-LN-A49W-01A-11R-A260-31	TCGA-L5-A8NE-01A-11R-A37I-31	TCGA-Z6-A9VB-01A-21R-A37I-31	TCGA-L5-A8NV-01A-11R-A37I-31	TCGA-R6-A6Y0-01B-11R-A336-31	TCGA-IG-A625-01A-11R-A31P-31	TCGA-R6-A6XQ-01B-11R-A336-31	TCGA-2H-A9GG-01A-11R-A37I-31	TCGA-2H-A9GN-01A-11R-A37I-31	TCGA-VR-A8EX-01A-11R-A36D-31	TCGA-IG-A5S3-01A-11R-A28J-31	TCGA-Z6-A8JD-01A-11R-A36D-31	TCGA-2H-A9GQ-01A-11R-A37I-31	TCGA-LN-A9FO-01A-11R-A38D-31	TCGA-L5-A8NJ-01A-11R-A36D-31	TCGA-IG-A7DP-01A-31R-A336-31	TCGA-VR-A8EQ-01A-11R-A36D-31	TCGA-LN-A49S-01A-11R-A24K-31	TCGA-LN-A8HZ-01A-11R-A36D-31	TCGA-VR-A8EW-01A-11R-A36D-31	TCGA-LN-A49X-01A-31R-A260-31	TCGA-R6-A6DN-01B-11R-A31P-31
MIR9-3HG	0.0134554088542	1.9222334414	0.139447427369	0.0444695385423	0.03915132406	0.00954976896524	0.0225990449964	0.017646258971	0.00171794313307	0.0280264464619	0.0394062766542	0.209710155009	0.623117510912	0.735955003341	0.0119319987687	0.075196073385	0.114657381273	0.46595759449	1.4363718233	0.339545364108	8.84024482997	0.0148191121845	0.1380199372	1.43291922088	1.05220052293	0.199429153434	0.16761415077	0.351632649821	0.0804247433341	0.607868812481	0.087941560895	0.0659491998826	0.436504742112	0.0690342324429	0.118707103798	0.0195762814204	1.14802452781	0.228959973306	0.264061442955	0.196990555508	0.626546548367	0.0412419256845	0.196773643318	0.0260687248404	0.272176555376	0.193045966316	0.97657125373	0.108649349413	0.998419879076
LINC01750	0.00544587996243	0.35269146322	0.241882744091	0.0944915758733	0.0745690628991	0.372018698329	0.0857496841394	0.0535654894531	0.198164022596	0.777825898145	0.0664546425007	0.0514406778473	0.0129332153897	0.0657543101609	0.130391154232	1.6479963956	0.0990369781342	0.0996071420211	0.288214874145	0.038337731076	0.0606247042074	0.00499818245219	0.480409340183	0.0915277488775	0.0292689191973	0.198053230124	0.0297541124308	0.253091595878	0.0813768468415	0.0371640502123	0.121765734038	0.126435667331	0.148347940487	0.00963468828542	0.327202774076	0.00990401702778	0.0555555166162	0.0569015268656	0.0301906800603	0.014069831746	0.481491556068	0.0147282937948	0.150048740407	0.601403303622	0.202592148028	0.0290575531379	0.0511985665301	0.20460234476	0.0257620302045
LINC00381	0.0268923095806	0.0	0.221192890949	0.0	0.0	0.0	0.0	0.0	0.0	0.0	0.0	0.0846731010875	0.25546213617	0.0811753691464	0.0	0.0799408049902	0.0279459816468	0.0327913470753	0.13885213516	0.0582509595018	0.0816466255237	0.0	0.0	0.0616327282362	0.0	0.0	0.10285018506	0.144903427499	0.0463669791812	0.0917599314045	0.0925063983063	0.0	0.0166490279589	0.0	0.122715995222	0.016302348065	0.0748196716214	0.0	0.208718511668	0.0463188408695	0.184928668867	0.0242432713082	0.0	0.0	0.015631572632	0.0318864789133	0.168549155289	0.0	0.0
RMDN2-AS1	0.0	0.0113467608789	0.240083923043	0.0	0.00509793829616	0.0528481653965	0.0125062509064	0.0195307847996	0.0	0.0177254403713	0.019384291414	0.0	0.0247571376251	0.0287700150491	0.0422600712027	0.0	0.0247613999479	0.00363182652707	0.0230679849775	0.0	0.0512426693504	0.0328034277941	0.0	0.0136523441279	0.0720352513152	0.0490504705699	0.0227824754841	0.112342099717	0.00684720574137	0.0325213748354	0.107578853058	0.0115250874903	0.0	0.0	0.0226524803287	0.0361115388277	0.0331468015044	0.0222290939157	0.019814358577	0.0666909453165	0.813423730089	0.0214806316162	0.0	0.0	0.0069251391246	0.00353160727757	0.0	0.00334034770248	0.00402566764317
TM4SF1-AS1	0.14699781252	0.0800001486675	0.276360441194	0.138806099897	0.341457826285	0.186302555136	0.837663581117	0.275402946132	1.17971579359	0.0208288203719	0.256253669793	2.72743336223	1.02236303609	0.747981763436	0.446930892655	0.0624242376239	0.720141832104	2.22773352434	1.00294940485	0.648190523844	0.233773026965	0.674566729449	0.143603987648	0.449192916569	1.60829724365	0.66283992507	0.493355782594	0.042432112698	0.579313320984	1.63370130933	0.614009976728	0.257315218661	1.06607427792	0.278640152616	0.415248432096	0.267333993457	1.03217929368	0.141053270909	0.360893746929	0.0361694922794	0.144407241962	0.776175282367	0.222537791482	0.203425656246	0.427223808401	2.83854736775	1.26352122943	0.0942042634548	0.525083699872
IL21-AS1	0.0	0.00496799215644	0.115842989766	0.00861982917582	0.0	0.0	0.00547565574636	0.00570082139028	0.0	0.0	0.00424354618601	0.0205300641978	0.00309700128395	0.0251929534128	0.00462571883962	0.00620245093147	0.0243930840335	0.0190816243253	0.023566519338	0.0	0.0131975046149	0.0	0.0356711079244	0.0	0.0	0.0178966164633	0.0085499410587	0.23539557931	0.0179876167902	0.00711947386671	0.152519553984	0.0134561853942	0.022605897354	0.0	0.00793441199987	0.01581084184	0.0241879674799	0.01946528448	0.101212885528	0.0	0.409950121258	0.0	0.210057150135	0.0	0.00606411595703	0.00618502405816	0.00326934994385	0.0117001293058	0.00352514439832
LINC01781	0.24817543242	0.131311950651	0.408255313252	1.16196269908	0.235986367955	0.122318532321	0.0	0.0	0.0	0.0	0.179461902456	0.0434113853954	0.0	0.049941743331	0.0	0.0163940663548	0.100294147109	0.0168119247699	0.266957428407	0.0	0.055812972972	0.126540726399	0.150855077575	0.0	0.0	0.245978770256	0.0903954276107	0.650047198997	0.110936322075	0.319904370163	2.01566744829	0.0	0.0682868452813	0.0487849519671	0.440410225448	0.0	1.61110285845	0.205799396985	0.993652354311	0.0	1.05647442039	0.0248587563344	3.27284352517	0.0	0.0961705498178	0.0163480043512	0.138262607498	0.170089185832	0.0
HCG22	0.0176849471417	0.286332508584	0.378198826297	6.50233753468	0.0	0.00784476159345	0.00928211566593	0.0386552303406	0.0	0.0131557881725	0.143869842652	0.0278414041116	0.0104998288668	0.0373678384067	1.80350731276	0.0	0.00459446600118	0.0161732084964	0.0	0.00478838167772	0.0581669122437	0.040577736326	0.0241873021258	0.0337758129261	0.0297024592714	1.498679337	0.0193246971735	0.0952915348636	0.0	0.0241373026254	0.250940864062	9.47771903091	0.503642508368	1.23586338518	0.0	0.0321622986248	0.533032350742	2.40216577007	0.0833350160144	0.0380753022525	0.495138535194	0.0	0.159299214192	0.0171315500647	2.3180611216	0.256872916854	0.171804265616	0.14379358373	0.00597568575527
TSC22D1-AS1	0.395877823129	0.468597920279	0.451209183594	0.2850353348	0.56626488808	0.371279381936	0.522419057243	0.488275269624	0.801489795576	1.02371211957	0.763725381387	0.302711847365	0.292119696461	0.283378822659	0.376132359218	0.168113871067	0.264464214514	0.796482564909	0.25550278993	0.287876342959	0.226073215876	0.24914284066	0.189501600015	0.108010301388	0.136777376232	0.302688368142	0.145224512307	0.335201825198	0.364032871743	0.196828636198	0.500938068526	0.302719408243	0.476170868484	0.185099167624	1.38497146782	0.174845866128	0.246505964674	0.261687298023	0.435795523774	0.511389748015	0.333343879334	0.479241155528	0.383560652811	0.405403736229	0.210386407701	0.29169625467	0.226851463619	0.323467792385	0.118478298337
SALRNA3	0.0	0.0	0.110249816067	0.0	0.0	0.0	0.020100644209	0.0209272072192	0.0122241497177	0.0284891749749	0.0155776798288	0.0	0.0113688156829	0.0231202716433	0.0	0.0341529668332	0.00994942637475	0.0	0.0	0.0	0.0290681179019	0.0527232370324	0.0	0.0	0.0	0.0	0.0	0.0	0.0	0.0	0.0329344522863	0.0246982286276	0.0237097812461	0.0	0.0	0.0	0.0	0.0142910648837	0.0	0.0164905961372	0.263355812471	0.0	0.0202921335818	0.0247325218368	0.0	0.0	0.0	0.0107375329672	0.0129404908961
LINC00681	0.0	0.0	0.350968164468	0.0	0.0	0.0	0.0	0.0	0.0	0.0769509197074	0.0315571648912	0.0	0.0	0.0234184497498	0.0	0.0	0.0	0.0	0.0	0.0	0.0196286695621	0.0	0.0	0.0	0.0	0.0	0.0	0.0	0.0	0.0	0.0	0.0	0.0720466864649	0.0	0.0	0.0	0.0	1.15802994018	0.0	0.0	0.190537333144	0.0	0.0	0.0	0.0	0.0	0.0	0.0	0.0
LINC01908	0.0	0.0	0.492562691755	0.0	0.0	0.0	0.0	0.0	0.0	0.0174699385282	0.0	0.0	0.041829047972	0.0	0.0	0.0	0.0	0.0429537104932	0.0454709469646	0.209834650061	0.0712998159228	0.0	0.0	0.0	0.0	0.0	0.0	0.118631522288	0.0	0.0240394486959	0.0	0.0454358404123	0.0	0.0	0.0	0.0	0.0	0.0	0.0	0.0	1.55725647413	0.0	0.0	0.0	0.0614278556945	0.0	0.0	0.0	0.0
LINC01760	0.0	0.0	0.0420961339581	0.0	0.0	0.0	0.0	0.0	0.0	0.0	0.0	0.0	0.0	0.0	0.0	0.0	0.0	0.0	0.0	0.0	0.0	0.0	0.0	0.0	0.0	0.0	0.0	0.0344714632826	0.0	0.0	0.0	0.0	0.0316854537333	0.0	0.0	0.0	0.0	0.0	0.0	0.0881513018642	0.553057054949	0.0	0.0	0.0	0.0	0.0	0.0	0.0	0.0
DLGAP1-AS2	0.265115260107	0.481501998547	2.97171358524	0.0967889112691	0.4801515129	0.481343290355	0.724865615448	0.0875959701734	2.72366854252	0.452532560928	0.295926791298	4.14944256855	2.10480840966	0.852369535263	1.79331431762	0.307904451538	3.25477709173	4.09350486495	4.03097578804	2.71438724886	0.910978253584	1.32411641463	1.55998945523	0.84781444518	1.81007405016	0.592287139112	2.06830021655	1.02155545493	0.623646349227	1.8302503631	1.15586321681	2.18291917288	2.73681982492	5.82474787905	1.21447297847	3.34511740893	1.41802664929	1.05833199831	1.05615967511	6.24945749549	0.696533827123	6.36406896437	1.47007580797	0.242883347921	1.30449441894	2.9461155719	0.656921794457	1.09941366406	2.81244491116
ZBTB20-AS1	0.0	0.018299788307	0.237062258064	0.0317514690427	0.213767700584	0.127848411915	0.110933825607	0.0524979817463	0.153327479874	0.119113217237	0.125050111883	0.07562327333	0.188230715874	0.191398356874	0.0170390115095	0.0456939284347	0.00998365044582	0.0292866207908	0.148814008248	0.0312150719099	0.0875043195417	0.220435810852	0.0722677364868	0.0366969643143	0.0	0.112068876125	0.041992044669	0.142357826746	0.0165645178697	0.0262248531228	0.280905792793	0.0681537606184	0.0535305110246	0.135974568824	0.343413828071	0.0931837408805	0.0623681095629	0.086041340027	0.0639122602946	0.033094641093	0.575712999527	0.0692869120042	0.264705148925	0.0620439921262	0.106102659836	0.0284784645823	0.0481711001063	0.0377106378953	0.0259700072823
LINC01060	0.0	0.0	0.160706789976	0.0	0.0	0.0162505632884	0.0128187118909	0.0	0.0	0.0514768488486	0.0397371920179	0.0865109463485	0.00362509706816	0.0700359384147	0.0324869348112	0.0363004155077	0.0253800482914	0.018612827392	0.0315257658531	0.251286853091	0.00308958446574	0.0	0.0	0.00466447984882	0.0451213936252	0.113120924398	0.0200157271006	0.115148897961	0.0386005343028	0.0416673767215	0.0157523777878	0.0236260694211	0.0415809733252	0.0	0.111448505342	0.0333123870672	0.00566249232446	0.296198163962	0.0947772379656	0.573148642571	0.977702872734	0.0	0.0388224891699	0.0433746022406	0.0035490797325	0.0506777923766	0.202822220564	0.0924427143373	0.0206312323624
LINC02422	0.0458936832514	0.0	0.736089440971	0.492949010285	0.0392756654648	0.020357708783	0.0	0.0752347836998	0.0	0.0	0.149340949344	0.0541878032488	0.0	0.0138531674576	0.0	0.0	0.011922962827	0.0279804100044	0.0296201591143	0.0124261876637	0.0812792795951	0.0842416666824	0.20399519513	0.0701204904972	0.0	0.110219631345	0.0376117125446	0.247288243642	0.0131881040159	0.219233000431	0.493340313737	0.0	0.0284127777608	0.020298433653	0.296683682502	0.041731714941	0.680987809312	0.0856289744498	0.52156880259	0.0395232362818	1.26237692269	0.0	1.04564030592	0.0	0.040014624308	0.0408124474824	0.0719103497039	0.102939165817	0.0310146507157
LY86-AS1	0.0244253013485	0.00996967763824	0.146371030122	0.0317132176745	0.00597231250687	0.00928686483123	0.0	0.00762687080877	0.00668259335806	0.00692187462654	0.0965132210558	0.0	0.0082866755754	0.010532659891	0.0	0.0	0.0	0.0106368504925	0.00900816547042	0.00377908687826	0.00529690315507	0.0	0.0	0.00533130982542	0.0	0.00239430728197	0.00953214917247	0.0470037443297	0.0040108030061	0.00952482172138	0.0090021619983	0.00900121057605	0.00432048664148	0.00308660815141	0.0238839537372	0.0	0.0291239878291	0.00781251681933	0.0580320585845	0.00600995847084	0.500464005786	0.00314561096574	0.0147908394696	0.00901370865442	0.148060537418	0.0103433295422	0.00437391525595	0.00978317076526	0.0
LINC01857	0.039737213547	0.0	1.04590069411	1.74011925488	0.136027914536	0.0	0.0	0.0	0.0253675952475	0.0	0.0323268518398	0.656861907675	0.330296445877	0.023989631451	0.0	0.141748695678	0.371647475437	0.314950224805	4.41123637931	0.0645555603015	0.341826099203	0.80235050828	0.244564596038	0.0607140832354	0.45383184416	1.96321517574	0.325662389106	1.52557244211	0.0685138086682	0.352529720205	1.23022228479	0.179388455286	0.246013075734	0.035150946082	0.543991027601	0.0240890387058	2.39539538108	0.326225507538	3.08411296713	0.0	2.06895660282	0.107468647811	7.53774398633	0.410600077973	0.0923914902721	0.0235584046443	0.523016250773	0.512498956646	0.107416595162
SMCR5	0.0274974811042	0.0982069335567	0.271404610498	0.0340792402436	0.111778212472	0.128073180572	0.0793777549617	0.0676160714264	0.0394963824739	0.0	0.0671089076167	0.0216446358969	0.228559565923	0.182604620834	0.0121921196982	0.0163479508377	0.0285748644968	0.0628673769085	0.0443677488843	0.0409487450014	0.0313064856307	0.145112491237	0.0470096035516	0.0262582005554	0.0508012315007	0.0377364379772	0.0262911689658	0.0926026650771	0.126427731326	0.0797511246293	0.0768528454986	0.124133783405	0.0638388361082	0.0486477228476	0.1934445356	0.145855571911	0.0701280958692	0.164176396582	0.0495428635166	0.0296007360339	0.283635321238	0.0309860376953	0.0	0.0355160404998	0.0239750069694	0.0244530276055	0.0129256577949	0.0424026838098	0.0371652354568
LINC02343	0.20471946665	0.0	0.0561281786108	0.0	0.408795931644	0.484321616283	0.0358163311298	0.745782847147	0.0435632002155	0.0	0.416356311653	0.0	0.0	0.0	0.0907706503189	0.0	0.0	0.0	0.0	0.0184766350601	0.0863250389118	0.0	0.0	0.0	0.0	0.0234123973837	0.0186417563048	0.0229809755217	0.0	0.0	0.293421254663	0.0	0.0	0.0	0.0778486287317	0.0	0.0	0.0	0.0	0.0881513018642	0.435741922081	0.0307589149059	0.0	0.0	0.0198327282783	0.0	0.0	0.0	0.023058012574
AATBC	0.0561571454476	3.21667401214	0.178161479542	0.802043801778	0.587007617244	0.20995923371	0.421066018411	0.157817076025	1.63628796361	0.153175589454	0.231686825701	0.438883406042	5.72757155385	4.95944531886	0.4481917256	0.224168844129	0.108378117581	0.552696338445	0.856918374245	0.408366236195	2.86596295374	0.191436335694	0.844853431477	2.19714227108	1.63035056039	0.916556448993	0.515019633818	0.851036351415	0.472596275631	2.92076342347	0.24491704767	0.571700144211	2.21763071199	0.404502721347	0.353880635654	0.289365005775	1.93440217889	1.46690128245	0.600406774362	0.569981181422	0.748701478124	0.0723219460035	0.110520102188	0.0725331692932	1.8442850355	0.634945889966	1.65676488418	0.404871524153	0.233125306447
PP12613	0.0	0.0	0.0216332598726	0.0	0.0	0.0	0.0	0.0	0.0	0.00434789949916	0.0	0.248437713191	0.0364362895452	0.0264638983719	0.0	0.0156368516308	0.0	0.0694867760557	0.0	0.0	0.0	0.0	0.0	0.0	0.0	0.024063325024	0.0	0.00590497711837	0.0	0.0	0.0	0.00565401153112	0.0814159864985	0.0	0.0	0.0	0.00813062799234	0.00654312880997	0.0	0.00755017876954	0.120576809208	0.00790352387492	0.0464535165628	0.0	0.00509603287151	0.0311858343094	0.0054948536276	0.0	0.00592477184076
LINC01752	0.312454254465	4.03859197996	1.3951312341	3.02418244244	0.152798479342	0.31679941339	0.890256614178	0.146347113498	0.227960855922	0.0442731318864	0.290498832971	6.11357188434	2.358613955	1.94020252173	0.237495811108	0.769585384296	0.185540900979	4.84406057034	1.93017940968	5.1243555264	1.01638864308	1.80254086792	0.305240439499	8.38852388373	1.73926208769	1.71519864669	1.26815016178	0.811732128532	0.102614288782	5.30020447617	2.41831366942	0.86359217222	4.11751747852	0.394846243661	0.271581517584	0.0811767605702	2.73211376236	0.266505520479	1.0393038218	0.0768808157811	1.05239250307	0.804788047537	0.851435687138	0.605353882081	3.73615999018	10.7703862548	5.42735976341	2.05243775133	0.27148440832
LINC02184	0.0354179512049	0.0337319467434	0.0	0.0	0.030310567913	0.0	0.0	0.038707751034	0.0	0.0	0.0	0.0278792321063	0.0	0.0	0.0	0.0	0.0	0.0	0.0	0.0191795505244	0.0179218287306	0.0325062952959	0.0	0.027057363181	0.0	0.0	0.0	0.0	0.0	0.0241700978736	0.0304584019786	0.0	0.0	0.0313301910731	0.0269367537822	0.0429413298668	0.0328465587372	0.0	0.0196348806914	0.0915048840003	0.0	0.0	0.0	0.0228731021697	0.0205872342454	0.0	0.0	0.0	0.0
DNAH10OS	1.06287584997	0.12930579585	0.30629948899	0.169868784405	0.806694114599	0.791527105777	1.19716086801	0.703743778323	0.0544799307457	0.946496312401	1.4200724201	0.0519084750169	0.310916807471	0.222475272623	0.292393156335	0.0276747453466	0.465591698395	0.598347743939	0.235339216582	0.165948777632	0.229655433876	0.103246185535	0.220172836063	0.0948296157201	0.130301860018	0.133088330366	0.466265833291	0.237757342585	0.0401295165057	0.150890468154	0.246858096036	0.165110598641	0.641215509538	0.507847478156	1.10338074302	0.157553784107	0.201458893588	0.894578128787	0.156985546099	1.33292114361	0.350588692985	0.0314729611448	0.378190613414	0.0876802249839	0.121758785394	0.0781914668432	0.316063108461	0.219695463713	0.0445650993022
MKNK1-AS1	0.327844201092	0.152311121492	0.466965785363	0.0264270918208	0.314783615725	0.127691542698	0.209844148644	0.21847319602	0.367534435193	0.301383233995	0.500887711696	0.0629420700313	0.0569696236184	0.255850155303	0.127635785602	0.147372263563	0.11217825639	0.165753888958	0.21675414596	0.151553748929	0.23063084629	0.0880661349858	0.213256326688	0.134390437002	0.112811033655	0.192039112282	0.0524256508597	0.210043296517	0.114890231305	0.207358680162	0.137529962308	0.128920712826	0.217819675398	0.113173107385	0.212849931726	0.237520877349	0.103819307125	0.161129564682	0.101956828326	0.0619763140714	0.353487665907	0.0937109027132	0.271159340853	0.222051514561	0.213804111231	0.161179956192	0.0551283269877	0.14348330352	0.108075592678
LINC00861	0.122960434372	0.00650595199244	0.44106805346	0.177790753347	0.397532312083	0.0727243936399	0.100390848471	0.141847272133	0.0566915231316	0.0338777633932	0.186167425584	0.169379485627	0.129784048215	0.04330203916	0.0484617588006	0.111685293065	0.102932412834	0.020823994867	0.491589076789	0.0443904062451	0.160732879056	0.103447707042	0.14481323157	0.0391395819599	0.04359785505	0.454676610407	0.128762948816	0.798275741433	0.0902984228848	0.0466173795465	1.03686274912	0.121150334433	0.101499734391	0.00906408043623	0.449397665825	0.0476225649886	0.0981953726608	0.400212234043	0.117397651429	0.00882437036481	0.624099642148	0.030791156955	5.16870846552	0.194109680468	0.198535173017	0.032398979972	0.00428145478321	0.0919330914847	0.030006837118
APTR	2.28301828438	1.23733133164	3.0760867229	1.06821928209	2.70941277773	1.81280799811	3.08503390504	1.97814088703	1.57822448058	1.59824577944	3.05269761535	1.9311134683	2.14927093749	1.67144274769	2.16994559801	1.1548403413	1.14035831818	1.80717344873	4.81933365635	1.04505039941	1.62434205638	6.10656971888	2.06149546372	1.66219491748	1.93203191463	2.62680301498	1.99162510891	1.5207030428	1.17799548452	2.2078682695	6.41064864146	1.72044275393	1.22600219497	2.61645500211	3.75564386216	2.47740998839	1.4680504536	3.8596017232	1.55584261065	3.48143614146	4.69002113806	2.5015927826	0.835414047864	2.37449362834	1.90991092616	2.33684175101	2.22539799384	0.675463561766	2.75752259986
SLC9A9-AS2	0.0	0.0569420018421	0.0491765234617	0.0	0.0	0.0	0.0	0.0	0.0	0.0	0.0	0.0	0.0354971278662	0.0	0.0	0.0	0.0621306686766	0.0729030866169	0.0	0.0	0.0	0.0	0.0	0.0	0.0	0.164101574323	0.0653316597105	0.241616494935	0.0	0.244805394976	0.154248054057	0.0	0.0740296227897	0.0	0.0	0.0362440582362	0.0	0.0	0.0	0.0	1.29215776753	0.0	0.0	0.0	0.17376381198	0.106337019128	0.0374725492035	0.0	0.0
ABCA9-AS1	0.0	0.0	0.139832375409	0.0	0.0615537686849	0.0232037028537	0.0274551942975	0.0	0.129400188199	0.042155721231	0.0106386696356	0.200730471165	0.663843778894	0.331586451039	0.133363032392	0.0699736036188	0.0475642476925	0.00797301315174	0.299629208218	0.184123685034	0.0264691624329	0.12002324417	0.0	0.129875343269	0.0966412725003	0.210876011352	0.189341637867	0.0792728366325	0.0338215323058	0.0446217191512	1.47887256376	0.00421687147639	0.0323848650866	0.0	0.0944858440359	0.0634210410341	0.0848957210438	0.0341599467303	0.134121338876	0.0225242791385	0.507453809797	0.312413875176	0.0485043072606	0.0675636248706	0.338264094986	0.228713501677	0.184417579107	0.0109996867822	0.0
LINC02376	0.0	0.0	0.0	0.0	0.0	0.047913723434	0.0	0.0	0.0	0.0	0.0	0.0	0.0	0.0	0.0	0.0321088205679	0.0280617799133	0.0	0.0	0.0146230827202	0.0	0.0	0.0	0.0206293708231	0.0	0.0	0.118030125554	0.218255784099	0.0	0.0	0.0	0.0174149802685	0.0	0.0	0.0	0.0	0.0	0.0	0.119761924217	0.0	0.0795835490923	0.0	0.0	0.174391607703	0.0	0.0	0.0	0.0	0.0182489519405
FRMPD4-AS1	0.0	0.0	0.0	0.0	0.117413568337	0.0	0.0	0.0	0.0	0.0	0.0	0.0	0.0	0.0	0.0	0.0407838352476	0.0	0.0	0.0	0.0	0.0	0.0	0.0	0.0	0.0	0.0	0.0	0.0	0.0	0.0	0.0	0.0	0.0	0.0	0.0	0.0	0.0	0.0	0.0	0.0	0.0673900462489	0.0	0.0	0.0	0.0	0.0	0.0	0.0	0.0
LINC01135	0.372955293411	0.0373896277156	0.177598348285	0.113529035269	0.4199657	0.174144255855	0.412103569023	0.193072396724	0.0375929423547	0.438063970623	0.558904004699	0.108157984798	0.034962532567	0.0355508996201	0.0	0.0583503666946	0.04079664389	0.0359025742827	0.0760131794138	0.127555564933	0.0993257977841	0.0360310743039	0.0536928965866	0.089973882385	0.17143329053	0.134691804226	0.0643477491727	0.158651794867	0.0564069509116	0.227723090809	0.151925041194	0.088613574298	0.170134343941	0.0520911610613	0.268718459417	0.0237988093238	0.0728164675619	0.0732488817582	0.206757659328	0.185949683953	0.0578498890992	0.0884782040214	0.208014742842	0.114089931304	0.205376264521	0.0465491368875	0.147632814332	0.143091641641	0.0265306048291
PLCG1-AS1	0.120353202179	0.1273600178	0.516958952862	0.110489465633	0.183107343234	0.201683347478	0.140374539927	0.0438440736746	0.0682947023899	0.218852205296	0.195818467779	0.084209773585	0.246124750465	0.113023653512	0.0474341838876	0.127205395848	0.0694826561465	0.0733768070839	0.189876970738	0.0506906862012	0.196232992011	0.282284490477	0.082302175958	0.0817273021938	0.233580789832	0.146815909175	0.189962301935	0.360276305717	0.0922265222018	0.209892997676	0.195500440607	0.103489294509	0.157300289464	0.520484049783	0.274600122004	0.137811709805	0.11161539248	0.708600262984	0.126028536531	0.287908663749	0.893309915393	0.132608372539	0.325937190767	0.0777247411622	0.155460373509	0.0475679962449	0.108957460099	0.0749864648396	0.0813339061861
BOLA3-AS1	0.287823961155	1.16755942163	0.30688403	0.167348766431	0.565620979419	1.2294546482	0.302134383265	0.221355993917	0.136105309288	2.63277879487	0.537676275093	0.495076789115	2.7531564631	4.65294206173	0.576646045183	0.126754558839	1.9053856756	0.584933980135	0.467849928693	0.710040764668	0.712026242435	0.420703067145	0.131216773447	2.76888000099	0.214848868427	0.702218732434	1.1357342643	0.696458887936	1.10279587344	0.305539557852	0.504207788478	0.384990708837	0.739166004648	2.21600457252	0.770209033989	5.54462946734	0.415220620372	2.8163995339	1.83201787563	0.881320758442	2.63901478822	0.0961006447168	0.610025350545	0.178993872595	0.54528107454	0.54351320464	0.861889063823	1.66178837642	0.878894998363
CLRN1-AS1	0.0	0.0	0.0262413889882	0.0	0.0	0.0169824750814	0.0	0.00697345906356	0.0	0.00316443077126	0.0051908652432	0.145656249203	0.0568255261696	0.0808945405194	0.0	0.0113806067679	0.0	0.0350120404558	0.00823641500175	0.0	0.0032287367687	0.0117124510466	0.0	0.00487456412399	0.0514403165397	0.0	0.0	0.034381459462	0.00366718819242	0.0217720202778	0.0164618517221	0.0	0.00790068102226	0.0	0.00485283553778	0.011604249716	0.00591752624769	0.028572801396	0.0282988358789	0.0	0.150439920477	0.0	0.0	0.00412074164415	0.00741785463673	0.0113486309579	0.0479903012645	0.00715601903365	0.0
PICSAR	0.0	0.660465074572	0.416826385086	0.0661127962162	0.0228259665593	0.425928815684	0.0	0.0291496297009	0.0851354492616	0.105820637196	0.325473624253	0.0629850045948	0.0158356900576	0.0483065430036	1.30088087531	18.4578847272	0.0	0.0975687966864	0.327074444572	1.09770873615	0.0134963839827	0.0734385061529	0.0	0.163008616381	0.447968195423	1.5922666057	0.495468889946	6.41338517558	0.0	0.309430011522	0.183498367172	0.309620767884	0.0660509867728	0.0471876274825	0.0608557493359	1.74624169259	0.123678720484	2.22948410857	1.87787677488	0.13781908859	1.86035141316	0.504941368434	0.0847950957177	0.155025336397	0.155036197865	0.079063677251	0.0501508468876	0.0448691179791	0.0
LINC01432	0.0	0.0275037438735	0.0712587437459	0.0	0.0	0.0	0.0	0.0	0.0	0.0	0.0	0.0	0.0	0.0	0.0	0.0	0.0	0.0	0.0	0.0	0.0146127761585	0.0	0.0	0.0	0.0	0.0	0.0	0.0194506631816	0.0	0.0394147534009	0.0	0.0	0.0	0.0	0.0	0.0	0.0	0.0	0.0	0.0	0.539020827825	0.0	0.0	0.0	0.0	0.0	0.0	0.0	0.0
NDUFB2-AS1	0.213539298041	0.372852634635	0.351277933369	0.176434513203	0.426407892291	0.273643182622	0.19925007512	0.155582610952	0.272640077077	0.176501502727	0.250925417921	0.597644121268	0.626864631244	0.766328979433	0.378725116258	0.380863607076	0.425319865701	0.368872808104	0.719726730323	0.308362482217	0.756370771766	0.598841702175	0.194701911409	0.652529030501	0.414435818853	0.382596646809	0.298154983424	0.639228105532	0.388632938975	0.607185711145	0.734550199172	0.420791574207	0.418640212129	0.388281445677	0.306765166859	0.287665219496	0.704128171764	0.389570266283	0.341990057867	0.357579765147	0.50113168494	0.652376427612	0.352009414343	0.237502745345	0.50338785871	0.534524190813	0.28254484005	0.246135790597	0.769645118732
UBE2E2-AS1	0.0367494531299	0.0	0.0604538465112	0.0	0.0314500629473	0.0	0.0	0.0	0.0234602572589	0.0	0.0	0.173563941233	0.0	0.0	0.0	0.0	0.0	0.0	0.0711551942633	0.0	0.0	0.0	0.0	0.0	0.0246887734771	0.100866945119	0.140549031088	0.173264460184	0.0	0.0	0.0	0.0237000859293	0.0455031703989	0.0	0.0	0.0	0.0	0.0	0.0407460682016	0.126593222978	0.397119915395	0.0	0.233664681057	0.0	0.0	0.0217870960244	0.0	0.0	0.0
MPRIP-AS1	0.166310379571	0.0879963828089	0.501572650922	0.122144120041	0.189770512151	0.131151363956	0.135783841363	0.0807813934622	0.129763162079	0.0	0.165361930205	0.101819804214	0.164568442518	0.1115585886	0.196641144169	0.0878895504391	0.0384059142859	0.0337986427085	0.0954116278464	0.0600403320763	0.0467525966885	0.322236318586	0.189549119802	0.0564675405517	0.124143927125	0.0760792270371	0.141346095536	0.19913949299	0.520394108183	0.176546801859	0.206587422115	0.786538201466	0.102962750411	0.179808053115	0.534050422811	0.179233376835	0.0685493399732	0.0551651313657	0.112687141359	0.111397250087	1.16180949299	0.033317312365	0.234989811573	0.298344810909	0.107411656933	0.131463914008	0.0231635606608	0.0518101189015	0.0874155845314
KCND3-IT1	0.0519965666625	0.0	0.0427678807766	0.0	0.0444984933191	0.0	0.0	0.0	0.132775072997	0.10314697748	0.042300029535	0.0	0.0	0.0	0.0461095590716	0.0309132793765	0.0	0.0	0.100677030181	0.0	0.0	0.0477220079876	0.177786319815	0.0	0.0	0.0356789992045	0.0	0.105064619473	0.0	0.0	0.0	0.0335331003043	0.0	0.0	0.0	0.0	0.048221543678	0.0	0.0	0.0	0.102160442452	0.0	0.0	0.0671593212643	0.0302238119773	0.0	0.0	0.0	0.0
LINC01410	0.0900954334798	1.18903446769	0.328178023918	0.249906950016	0.302906136221	0.176987427379	0.0878195689881	0.112530236054	0.135572177893	0.14680958875	0.162293990869	2.13768921783	1.53213689457	1.11502038163	0.330993174533	2.08134490349	1.17700600516	0.847480384122	1.29172363411	0.1986390315	0.664299305364	0.200815717615	0.16722915981	1.35689381019	2.13142618581	1.23201768682	1.23412967521	0.845220309388	0.155340063893	2.59547708015	0.76926012739	0.265615709586	2.33072690776	0.0796970759094	6.22074093467	0.702213715531	0.960875368035	1.42165518923	0.856230741933	3.10911788876	1.26439520612	0.568543814228	1.00249685744	0.103900200771	0.815465905253	1.40019742469	1.92394033977	2.96629473112	0.126120801495
PGM5-AS1	0.0	3.54520526369	0.319484566331	2.96861779169	0.637124122887	9.84976056939	0.0679561514482	0.106125886941	0.0206636703009	6.88659770507	0.526649374343	0.0509580666313	0.0960890795716	0.0	0.0287039639253	0.0192440282211	0.0	0.0394690551717	0.584949102509	0.0	0.0327577796665	0.0	0.0	0.0494558426355	0.0217457408772	0.155475374017	0.0353699548433	0.0872059534699	0.0	0.0441784570405	0.528886953562	0.0417498202464	0.62122374687	0.0	0.418500823662	0.588665912744	0.180112255857	1.71518805378	0.197389065493	0.0278756600266	0.381579400946	0.0291802288759	1.40637252296	0.0209038946982	0.696148463955	0.05756987625	0.0	0.798630680497	0.0
CACNA1C-AS2	0.192617823302	0.091724308386	0.448887182141	0.238722559736	0.549472364137	0.256326618962	0.101097328755	0.315763722721	0.204940178354	0.206971439213	0.443976664676	0.2021587668	0.667101196106	0.271331003997	0.142341495984	0.038172062547	0.0	0.156580028399	0.124317121012	0.0347688403594	0.308643907597	0.117855336639	0.0878130131367	0.0	0.0647016132503	0.198255719717	0.175397805627	0.432449884202	0.405907753161	0.0876314878569	0.662582774075	0.0414070466811	0.0993747399516	0.0283978086574	0.51272717544	0.0778443812364	0.119089001136	1.07816580637	0.0177971332375	0.248821162405	0.504595420189	0.115762615705	0.340201451347	0.0207322699469	0.18660350252	0.0570972171675	0.301810925851	0.0900083839044	0.0216949773479
LINC01797	0.0	0.0486798290258	0.31530829749	0.0211157645431	0.0656134646588	0.362766387098	0.0268271342972	0.0	0.0	0.5830163799	0.0	0.100583896227	0.0455198463225	0.092571754305	0.0	0.0	0.0132789076191	0.062324991696	0.164943631146	0.0	0.0258636587171	0.0469110457604	0.0	0.0780949776518	0.0171691862612	0.0526090341211	0.0837782459817	0.189345214005	0.102815493269	0.034880768696	0.02197782731	0.0	0.0474660522593	0.0	0.136057015182	0.0	0.0	0.0572203029264	0.0	0.0	0.753182869841	0.0	0.108330815096	0.0	0.029710204715	0.0151512876928	0.0	0.071653733069	0.0
LINC01072	0.0	0.0	0.11193078774	0.0	0.0	0.0	0.0	0.0	0.0	0.0	0.0	0.0	0.0	0.0273849157167	0.0	0.0	0.0	0.0	0.0	0.0	0.0229532470053	0.0416321925832	0.0	0.0	0.0	0.0	0.0	0.0	0.0	0.0	0.0	0.0	0.0	0.0401259059683	0.0	0.0	0.0841359648395	0.0	0.0	0.0	0.40105677176	0.0	0.0	0.0	0.0	0.0	0.0	0.0	0.0
SLC25A5-AS1	0.586840206849	0.394878384716	0.39873897588	0.247705485856	0.824289219147	0.492331094888	0.569146625669	0.536781158221	0.32169255859	0.357464011352	1.00669929997	0.431805189739	0.462030153049	0.400489873437	0.514742144598	0.254083958908	0.371202872693	0.392784705007	1.07861833575	0.307423477377	0.438964935225	0.345404575921	0.300978028142	0.448313582964	0.578514750775	0.450824235299	0.331081241257	0.575701553837	0.201629544596	0.570240821349	0.559520347472	0.238593752508	0.734523608044	0.778665133828	1.29528434565	0.290011591596	0.579728365888	0.642678280014	0.424344044697	0.67567325765	1.3284523962	0.6440404969	0.33122190896	0.333671172663	0.600650190918	0.363037705762	0.475748550459	0.321915792613	0.250019572556
NBAT1	0.0201553701702	0.0	0.11604645588	0.00832657725541	0.0344978010062	0.0178812040032	0.0105787411017	0.0	0.0128668627441	0.00999568647745	0.00819835623977	0.0	0.0777826239996	0.060839683886	0.0	0.0119828794284	0.0314176216349	0.0184324556627	0.00650422050654	0.0436581933585	0.122385766507	0.00924921391925	0.00689151095364	0.0153975922432	0.0	0.0345755250023	0.0385423116179	0.101815198252	0.0057918889802	0.0	0.0259995431322	0.00649919882186	0.03119547249	0.0178291396622	0.145625089519	0.0183275366648	0.00934603114583	0.022563676154	0.0446946562542	0.0694305099219	0.66330563563	0.0	0.0106795197871	0.0	0.00585781098117	0.0179238171418	0.0	0.0734635438527	0.0
LINC01167	0.0	0.0	0.0	0.0	0.221608390569	0.0	0.0	0.106125886941	0.0	0.0	0.0	0.0	0.0192178159143	0.0	0.0	0.0	0.0	0.0	0.0626731181259	0.0	0.0163788898333	0.0	0.0	0.0	0.217457408772	0.0222107677167	0.0	0.0	0.0186030871218	0.0	0.167016932704	0.0	0.0	0.0	0.0	0.0196221970915	0.0	0.0483151564445	0.0	0.195129620186	0.0317982834122	0.0	0.0	0.22994284168	0.0376296467002	0.0383799175	0.0	0.0	0.0656237145938
LINC02515	0.0	0.0347388705268	0.060002698403	0.0	0.0	0.0	0.0	0.0	0.0	0.0	0.0	0.0861343439701	0.0	0.154142333428	0.0	0.0	0.0	0.0	0.0941655804678	0.0	0.0	0.0	0.0	0.027865045664	0.0	0.0	0.159428751682	0.171971441824	0.0	0.0	0.0	0.0	0.0225817972502	0.0	0.0	0.0	0.0	0.0544446912173	0.0	0.0	1.2541337898	0.0	0.193267428983	0.0942235253559	0.0	0.0	0.0	0.0	0.0
SCAMP1-AS1	1.83287897485	1.70406566673	2.13572104628	0.712126802547	2.56760279531	1.16147999217	1.86674637901	1.49042121727	2.52124452229	1.17951331614	2.16561044066	7.17940011079	6.93733126669	2.509433256	2.34129520036	2.5880211078	1.55323204578	4.03086535998	8.57642450854	1.56561643454	1.27525012561	1.90248897915	1.7234161377	1.88362732788	2.11821961192	2.50788322533	2.55717667946	2.62333221747	1.27912833862	1.98043739452	3.38700149502	1.12575408164	7.48384955655	1.7081947481	4.79594470687	0.800261524683	1.85157811239	2.54857057928	2.55235917844	2.43345800888	3.2260352218	5.70447420749	5.24893629894	2.76192708699	1.93418903882	2.43845263786	1.64109690931	1.35814213026	3.22933127664
LINC02266	0.0339716925545	0.0	0.0419132663041	0.0421031100143	0.159900754446	0.0	0.0356607432448	0.055690734763	0.0	0.0	0.0414547639578	0.0133704049719	0.0	0.0205089464359	0.0	0.0	0.00882568577639	0.0	0.0	0.0	0.0	0.0	0.0116155788445	0.0	0.0	0.0116553463952	0.00928038780423	0.022881145046	0.0390487041584	0.0231831347111	0.116858647383	0.109543403253	0.0105159368602	0.0300508522543	0.0	0.0720787569963	0.0	0.0	0.056499326542	0.0146280613867	0.433849037971	0.0	0.0	0.0	0.00987328697087	0.0	0.0106459805296	0.0285743383828	0.229578474455
ATP6V1B1-AS1	0.0171648016375	0.0	0.141182819772	0.0	0.01468958164	0.0	0.0	0.0	0.0328731962996	0.0	0.0279276753383	0.0135112696424	0.0815280829657	0.238337725636	0.0304428344353	0.0	0.0981053622606	0.0837201380991	0.0443132143378	0.05577056307	0.0	0.0	0.0	0.0	0.0807208010787	0.0353344259022	0.0937816186363	0.219661001322	0.0789202080533	0.14056429176	0.0147612272978	0.0110697504077	0.0106267281177	0.0	0.104436088413	0.0416217982203	0.0159186131896	0.281831342772	0.218862550709	0.221732642529	0.185485333618	0.0	0.036379751338	0.0	0.0798184604283	0.254405950066	0.0430325674787	0.0481256416135	0.0579993029188
CKMT2-AS1	0.412759563167	0.556108139514	1.0185010042	0.349356083816	1.08556159603	1.13428708607	0.681626093749	0.599631298716	0.678028011799	1.10338584458	0.753471998803	0.998484218051	1.41358812157	0.920771961428	0.749909533324	0.619475376013	0.661706018316	0.804054974616	1.13381759427	0.858635490519	0.486491824594	0.351108161755	0.382084955911	0.41146140549	0.476816239975	0.980933638272	0.646293948308	0.783169635166	0.951784516092	0.807246420227	0.982636354666	0.32462527586	1.1530437772	0.458627534411	1.18294238391	0.729295026605	0.597529983042	1.64169527719	1.14970213861	1.29181148288	1.15711693727	0.603528873857	0.816141880333	0.549378464266	0.775360614166	0.659514020027	0.359655429765	0.8326702477	0.455829124989
ARHGEF7-AS2	0.0	0.0	0.0259575838127	0.0	0.0	0.0	0.0331279382363	0.0	0.0	0.062604138067	0.0256736256742	0.0	0.0	0.0190522981015	0.0139928928256	0.00938126960902	0.0	0.0	0.0	0.0	0.0	0.0	0.0	0.0	0.0	0.0108275251823	0.0	0.0	0.0181376345788	0.0107682760502	0.0135698449493	0.0	0.0	0.0	0.108007903785	0.0	0.0	0.0353297269885	0.0262432303672	0.0	0.18601610829	0.0	0.0836088312632	0.0	0.00917203656455	0.0	0.0	0.00884828180755	0.0106636329337
USP12-AS1	0.0	0.0	0.420018888821	0.0	0.18729216591	0.194157849438	0.382887271219	0.0797264125774	0.0465703614244	0.180892087372	0.0593463100939	0.22969158392	0.303182558529	0.352325333549	0.2587640927	0.086741739146	0.0379043445098	0.0	0.517910692573	0.237024893047	0.295308939083	0.401719589627	0.0997726212691	0.0	0.147027173393	0.500571033615	0.0797143758408	0.24567348832	0.0	0.29869911999	0.376411296093	0.0940928784657	0.0451635945004	0.387185047888	0.7212617356	0.221115803046	0.0	0.0544446912173	0.242651958395	0.502593989733	1.43329575977	0.0657643964219	0.154613943187	0.141335288034	0.212017785513	0.172996046045	0.320054720622	0.0818135907429	0.246497037405
CCNT2-AS1	0.300780139463	0.286462070805	0.98958296443	0.230765141078	0.533199528738	0.743347194991	0.360839696481	0.493077197787	0.384026364977	0.873688903754	0.401989731229	0.507340751297	0.841867047921	0.752272662731	0.476296544256	0.434280619285	0.290238980818	0.36675860498	0.637842459344	0.511904311138	0.945799893361	0.591543131979	0.23506868132	0.21336663537	1.03920744974	0.530715311243	0.140857930057	1.0563420056	0.395121393286	0.410519816191	0.240186255602	1.27470000629	0.505435215816	0.589145307299	0.964039777118	0.547006478919	0.697357708574	1.71566589599	0.452594788332	0.740083457409	1.49850284159	1.31702237406	0.614717853241	0.249744113361	0.424594738811	0.484008717835	0.484754779367	0.48189103998	1.11795887118
LINC02375	0.0	0.0	0.0377481764601	0.0	0.0	0.0	0.0	0.0	0.0	0.0	0.0	0.0	0.0	0.0	0.0	0.0	0.0	0.0	0.0	0.0	0.0	0.0210604166706	0.0	0.0	0.0	0.0	0.0	0.0	0.0131881040159	0.0	0.0	0.0	0.0	0.0	0.0	0.0	0.0	0.0	0.0	0.0197616181409	0.0901697801922	0.0	0.0	0.0	0.0	0.0	0.0	0.0	0.0155073253579
SDCBP2-AS1	0.74194410942	0.362489584422	0.800469709399	0.310492279519	1.37298357602	0.987343859291	1.3553718762	0.726614500435	1.07339059752	1.16837209632	1.46976445649	0.978425017163	1.57322780846	1.40192142948	0.640852422779	0.409597142808	1.29169935771	1.67721114143	1.12873389973	0.957483997887	1.59680049183	1.41496106483	0.65233296883	0.5115961957	0.333377533625	1.74220430024	0.610685193726	1.17468009575	0.650695462314	1.51238818434	1.4376846103	0.431881211016	1.46152864214	0.89923361623	1.81008612995	1.20620904605	0.344038968104	3.60644425283	0.472746767637	3.10764837195	1.45300445947	0.360488722033	1.03131843622	0.463594605041	1.44502294347	1.01968763562	0.923996603845	1.69389213086	0.719542953741
RNF217-AS1	0.203879149337	0.177648433082	0.0535191585489	0.121859559744	0.207890010057	0.203965542003	0.268658244177	0.104297077559	0.0027692160776	0.219430490366	0.278784130754	0.474621193932	1.75903351115	0.934908991919	0.0346205342574	0.180527515684	0.0247929903738	0.896552680357	0.649527305432	0.451015194758	0.184379710357	0.0238874750433	0.0	0.251855003366	0.941295779722	0.154780517516	0.135091724578	0.219127451308	0.00747920875632	0.713422777972	0.0335738497958	0.0139876255984	1.05811277357	0.0191860056272	0.343107424257	0.0184075103844	0.189077239822	0.18777197255	0.0625249185007	0.0224143314702	0.196024740697	0.011731656251	0.0183876355776	0.00840422835435	0.143722373707	0.534917439024	0.29634658781	0.199460336162	0.0117259740004
LINC01031	0.100388750013	0.0239024834433	0.371569983435	0.0	0.171824734151	0.0667962819632	0.0	0.0	0.0160216391037	0.0622324511112	0.0204169590567	0.0395104906872	0.149005915433	0.0606053847183	0.200301345184	0.029841830669	0.0260805245921	0.0459036764898	0.0323958608028	0.027181288548	0.203190746276	0.0691019576509	0.0514872833764	0.0191728683901	0.0337212515785	0.0344423715042	0.137121005939	0.16903849774	0.0721197985981	0.0685077998779	0.0863313884065	0.0323708490742	0.0310753358822	0.0	0.0954370223861	0.0456423891267	0.0232750968202	0.074922604602	0.013913291581	0.0432269541876	1.65187796293	0.0452499569732	0.0531919599153	0.0	0.0291762600859	0.0595159696277	0.0157298120533	0.0703659894708	0.0
LINC01209	0.00814612877713	0.0	0.16080723172	0.00673064994812	0.00697143061999	0.0	0.00855114905723	0.0	0.0	0.0	0.00662700462715	0.0	0.0483648367177	0.0442608700271	0.00722383092121	0.00484308043565	0.0	0.0	0.00525757824279	0.0	0.0247321236482	0.0	0.00557063802086	0.0	0.021890712483	0.0	0.0178028772711	0.109734158116	0.00468177692566	0.0166773675328	0.0	0.0	0.0	0.0144118878936	0.111518160658	0.0	0.00755470850955	0.00607965718593	0.013548067677	0.0	0.976313295031	0.00734369093378	0.00863261182792	0.0157824404971	0.0142051916293	0.0	0.0	0.0	0.0
ZNF667-AS1	0.339403326289	0.538744456668	0.345631415656	0.48518545782	1.37853364919	2.69563215378	0.633383539979	1.64857260948	0.0653448003233	4.18664742046	1.75746190498	0.551285118751	0.323054186287	0.26994780654	0.243647535066	0.131319678939	0.254728893333	0.801431727058	0.611959506683	3.33746376454	0.414360186777	0.41039085844	0.19894039336	3.45302355891	0.687666360723	1.40844053735	0.211927334834	0.468086185627	0.102176007857	0.14338216231	1.12581102447	0.319640949497	2.94841485265	0.0762491726529	0.618691733604	0.333117751009	0.354731973003	2.27170436598	0.570444954823	0.487151931355	0.375761252644	0.0922767447176	1.66134364856	0.163521565911	0.350726142185	0.127756793442	0.158698156161	0.667629560832	0.222085068476
ERVK9-11	0.0410236701007	0.100467812603	0.0530239672937	0.0435797478655	0.0852621011078	0.103985418964	0.104582398542	0.0832634356774	0.0224475842837	0.119163204799	0.205008056811	0.0230655517426	0.118302478302	0.116755292637	0.0675610086156	0.181179987521	0.0609014647999	0.0250112657773	0.196686380306	0.0317359469108	0.0296548245183	0.053787395094	0.148283170339	0.174607588298	0.055120499058	0.120641220332	0.0864528212806	0.0986817968672	0.549014128692	0.0719886368321	0.0705583124971	0.0151180404249	0.0943345103354	0.43546711621	0.922632264438	0.127897198308	0.114135883957	0.314917494523	0.0324893709282	0.873136531025	0.391492534863	0.0105664617752	0.0310525605321	0.0908341899114	0.0510978116163	0.0312699687545	0.029384948656	0.023003941282	0.178222678124
LINC00539	0.105167880931	0.110177719541	0.276806423617	0.10427257585	0.405010493254	0.121292083099	0.176634816459	0.149417332663	0.134274952789	0.182546291506	0.16255589618	0.380801216591	0.536982372164	0.260311374733	0.279782585437	0.212584918531	0.19125484212	0.218003366597	0.312230574504	0.176546782449	0.436370982067	0.183392159798	0.445890767888	0.0883767128752	0.33206997957	0.375253250374	0.109173104298	0.502923629452	0.132973545818	0.193776836314	0.262279773466	0.210253801585	0.292992441998	0.195362869779	0.591884087409	1.16031677346	0.185311838642	0.643612982352	0.139926250349	0.307936823188	0.630218372263	0.19909737658	1.41539541966	0.0543343836372	0.299539274809	0.0935239517348	0.105463355262	0.206404379013	0.262965532319
LINC00384	0.00285328503577	0.0	0.0211217905061	0.0	0.0	0.00759403147247	0.0	0.00311831269275	0.0	0.00707517212721	0.0	0.00449192531309	0.0084701990749	0.00689019187034	0.0025302385013	0.0	0.0	0.00347917532454	0.00552460060538	0.0030902253034	0.0	0.0	0.00195118669732	0.0	0.00958437499256	0.00783146742608	0.00623568380775	0.0057653673266	0.0	0.00194715324376	0.00490748333105	0.0	0.00176646866989	0.00504794672281	0.0173602896529	0.0	0.00264613257778	0.0127768627375	0.00632717696534	0.0	0.0784840293442	0.00257222099257	0.0634973199252	0.00368533344941	0.00331703248788	0.0016915842214	0.00178831342521	0.0063998955981	0.00192823134923
LINC01133	61.4009630671	45.0646019128	21.6568981108	3.61094584894	57.0666112173	23.3181634574	57.256224588	33.6364853014	13.3385460774	2.45075914897	40.7419450348	3.47657988237	6.69314328036	12.8284269947	17.5836946025	2.31366117495	6.31487577142	6.78836572765	13.4952814042	1.55545245769	0.687654622763	110.11284147	18.9560099478	24.326493009	56.9573514369	10.1621455364	14.2844887299	7.22893269108	29.5373528125	31.3523970995	34.0776107672	44.1793563895	19.8480084874	8.30561880504	5.83723284329	0.533612165454	35.7040536764	1.44067705828	1.59237951844	0.492073657405	10.589180016	20.2282140792	8.57533383475	32.1931866822	37.1713734832	35.6419681563	62.0612900918	0.242468082518	0.219160399133
FGF12-AS1	0.0362050167873	0.0	0.104226909448	0.0	0.0154920680444	0.0160599702622	0.0570076603816	0.0	0.0	0.0	0.0	0.0	0.0537387074641	0.0109286098832	0.0	0.0	0.0	0.0110367172795	0.0233670144124	0.0	0.0	0.0	0.0	0.0276586379184	0.02432301387	0.0	0.0	0.0609634211757	0.0	0.0123536055798	0.0	0.0	0.0	0.0	0.0963737190873	0.0109738954104	0.0	0.0	0.0100356056867	0.0	0.49793756395	0.0	0.0	0.0	0.0	0.0	0.0113458551755	0.0	0.0
FOXP1-IT1	0.0386705180717	0.110489043981	0.24536848016	0.0547733027708	0.269480561971	0.176437311046	0.226162066052	0.0603749041276	0.324452905137	0.0630132142729	0.1123538507	0.0608789787277	0.101676853682	0.0433562257023	0.0832812380857	0.0065687443038	0.0918529693461	0.023576598653	0.206797087142	0.0358986557427	0.0810660170442	0.157176525884	0.0755554181976	0.0253218386142	0.0185566932605	0.102349025127	0.012073157799	0.543244546538	0.158749146957	0.0867091163049	0.128271269593	0.074816999153	0.0581422256411	0.195470646763	0.252089653932	0.241121816082	0.133205371855	0.300976529804	0.055126356188	0.123695779898	0.32019316973	0.0547819837953	0.0409799035629	0.0784885427378	0.089911357021	0.0327514413252	0.00346242542796	0.0371732845195	0.0447999136645
ELDR	0.0	0.0063311916363	0.0382744176144	0.00549253991006	0.0170670861829	0.0	0.0209344689602	0.0145302132409	0.0084874919155	0.00659355041355	0.0108159205067	0.005232688243	0.00394680748461	0.0361190370843	0.0117899994634	0.0988047691735	0.0034540511148	0.028370480324	0.00858088254518	0.0575973445193	0.0403652477088	0.0	0.00909182675965	0.0609411675318	0.0267958398296	0.0410532925222	0.0399520537196	0.0895484459297	0.0152822368196	0.0453651615988	0.0	0.00428712877062	0.0205777683205	0.0	0.00505579329743	0.0483582742329	0.0431550843116	0.277832684729	0.0958176836731	0.0114497780728	0.189384132012	0.0479424909651	0.0	0.0042930814001	0.0193202198291	0.17340780134	0.00833289601465	0.0969189221858	0.0494167471111
LINC01967	0.0	0.0	0.0378369956988	0.741163335464	0.0	0.0	0.0	0.0	0.910368382857	0.0	0.05613462743	1.08630607925	0.232151216245	0.305486789206	0.652694370293	1.59992586627	0.466089657431	2.4400234249	0.578952145323	0.0124554257523	0.465545856908	0.0211099705922	0.0157288602942	0.544712469122	0.479020296687	0.126261681891	1.01790568868	1.64213940146	0.832805495482	1.13013690575	0.019780044579	0.178001586556	0.0427194470333	0.06103858402	0.734707881983	1.12940749471	0.853237666961	0.41198618107	0.30602694047	1.58464928528	1.22015624914	0.0	0.0	0.0	1.14978492247	0.790897217565	1.28301599938	1.43164158672	0.0
LINC00379	0.0	0.0	0.29505914077	0.0	0.0	0.0	0.0	0.0	0.0229006547922	0.0	0.0	0.0	0.0	0.0	0.0	0.0	0.0	0.0218709259851	0.0	0.0194258933751	0.0	0.0	0.0245312500001	0.0	0.0	0.0	0.0	0.0241616494935	0.0	0.0	0.0616992216226	0.0	0.0	0.0	0.0	0.0	0.0	0.0	0.0198870718195	0.0	0.422887996645	0.0	0.0	0.0	0.0	0.0	0.0	0.0	0.0242426444127
ENO1-AS1	0.0857487239698	0.204167046078	0.352647437982	0.0	0.366917401052	0.152147086694	0.0900120953393	0.56228101502	0.383184201896	0.106313770648	0.313910745497	0.978707779731	0.178186240539	0.103534198894	0.228120976459	0.127449485149	0.178216918046	0.261395935567	0.19370025105	0.116086753174	0.173558762444	0.43284698473	0.175914884869	0.458551102331	0.403249966792	0.588390513196	0.398222254749	1.21285122129	0.271050243064	0.585170790624	0.589931154111	0.110600401004	0.13271758033	0.417186228499	1.56516716713	0.259908049194	0.198808118672	0.479972935732	0.404065176333	1.47692093474	0.926613135923	0.231906029488	0.0908695981887	0.0830654763006	2.0186324947	0.635456967379	0.134358811289	0.528917687522	0.463587410698
LINC02509	0.0	0.0	0.0	0.0	0.0	0.0	0.0	0.0	0.0	0.0	0.0	0.0	0.0	0.0170808953312	0.0	0.0	0.0	0.0	0.0	0.0	0.0	0.0	0.0	0.0	0.0	0.0	0.0	0.0	0.0	0.0	0.0	0.0	0.0	0.0	0.0	0.0	0.0	0.0	0.0	0.0	0.222357895004	0.0	0.0	0.0	0.0	0.0	0.0	0.0	0.0
ATP1B3-AS1	0.155989699988	0.891384635219	1.15473278097	0.386654358722	0.889969866382	4.75135928713	0.491236222437	0.340957636767	1.06220058398	1.57299140657	0.296100206745	0.736723537787	6.08162095748	8.4440950619	0.553314708859	1.23653117506	0.4592877489	2.06057859846	2.1142176338	1.8020615982	0.868255404672	2.24293437542	1.35117603059	1.0327853095	0.558911808077	1.53419696579	0.142044233546	2.66163702665	0.56778996758	6.45804444886	1.11788815772	0.771261306998	2.89719654082	0.873912350996	1.26545430534	1.44995511699	1.01265241724	1.51344657607	1.98897163769	0.447789857874	3.11589349478	0.328122360871	0.771424886751	0.436535588218	3.08282882169	2.74355165576	1.75981455807	2.04098798183	0.210833636248
LINC01471	0.0321663525257	0.0	0.164035017549	0.0	0.159661589718	0.05707393183	0.020259385723	0.049215778215	0.0	0.0	0.0	0.0	0.00381953300831	0.0116514300828	0.00570490102366	0.0	0.0	0.0	0.00415208548295	0.0	0.0032552976174	0.0	0.0	0.0	0.0	0.00441438094797	0.00351488198837	0.0216651842283	0.00369735591365	0.00439022508266	0.0	0.0	0.0	0.0	0.044034811711	0.00779980720187	0.0	0.0	0.0071329082867	0.00554027596448	0.297035100199	0.0	0.0	0.0	0.0	0.00381399640836	0.0	0.0	0.0
SRGAP3-AS3	0.0689619367376	0.0328395671999	0.255249574159	0.0	0.472139216592	0.0611808390939	0.0723906798496	0.0	0.440241864612	0.0	0.196355692656	0.0271416862834	0.081887554231	0.0832655991103	0.0917311863011	0.102499056839	0.0179159864702	0.0210223186276	0.178034395523	0.0186721550078	0.0697908251097	0.0	0.0471588403882	0.0	0.0231647751143	0.0709804428618	0.0376780471346	0.0928966417916	0.0594511355639	0.188245418359	0.0296526241484	0.0222371176621	0.04269433272	0.0305013500394	0.104896564993	0.125415947548	0.0	0.0772019960118	0.0382308788065	0.0	0.304859733031	0.0	0.0	0.0668039809401	0.0200425984188	0.0817688542152	0.086444610861	0.0	0.0
LINC01350	0.0	0.0	0.0635601706403	0.0	0.0	0.0	0.0	0.0	0.00986629000928	0.0	0.0125729732057	0.0121654831009	0.0	0.0279910640487	0.0	0.0	0.00803032753251	0.0	0.0	0.00836925841063	0.00782043435517	0.0	0.0211375988143	0.0118068493881	0.0	0.0318149494882	0.0	0.0624573864378	0.0	0.0	0.0	0.0	0.0	0.0	0.0	0.0	0.0	0.0	0.00856794793805	0.0	0.910964261547	0.0139326942617	0.0	0.0	0.017967040796	0.0	0.0	0.0	0.0
LINC00428	0.0	0.0	0.14168038037	0.0	0.0	0.0	0.0	0.0	0.0	0.0	0.0	0.0	0.0	0.0	0.152750609788	0.0	0.0	0.0	0.0	0.0466392594249	0.0	0.0	0.0588966134364	0.0	0.0	0.0	0.0	0.0	0.0	0.0	0.0	0.0	0.0	0.0	0.0	0.0	0.0	0.0	0.0	0.0	1.18452107724	0.0	0.0	0.0	0.0	0.0	0.0	0.0	0.0
LINC00469	0.0	0.0	0.0887737083627	0.0	0.0	0.0	0.0	0.0	0.0	0.0	0.0	0.0	0.0366169110796	0.0	0.0	0.0	0.00801132833487	0.0	0.0	0.00834945732606	0.00780193175023	0.0	0.0	0.0	0.0	0.0	0.101088893022	0.0	0.0620298520119	0.0	0.0	0.0099435691754	0.0	0.0	0.0820848711469	0.00934685098047	0.0	0.0	0.0	0.0	0.348376776941	0.0	0.0	0.0	0.0179245320244	0.00914095826893	0.0	0.0	0.0
MAGI1-AS1	0.562372341975	0.157529903573	0.680233636717	0.0273325886218	1.13241512609	0.763052394181	0.937587916935	0.686915216319	0.71801883807	0.114840458853	0.726615735769	0.0520789716503	0.0589216284885	0.079884254984	0.234682831958	0.0393346634368	0.103130602321	0.0	0.128103429266	0.017913894906	0.0669566799275	1.18408718296	0.226218802878	0.0505437038102	0.0222240735868	0.204293964988	0.0542219612318	0.178248378666	0.399258133762	0.135450700774	0.369829936714	0.384013575058	0.040960552711	0.673042480311	0.880572052574	0.360968742434	0.184074115969	0.0987558527664	0.0	0.484310113626	0.357475118427	0.0894662854876	0.105168875061	0.427274192815	0.134600800549	0.0784482916074	0.0414670849054	0.111299707204	0.0894229523174
LINC01951	0.0	0.0	0.0835362242701	0.0	0.0	0.0	0.0	0.0	0.0	0.0	0.0	0.00799446032346	0.0	0.012262751869	0.0	0.00603812625744	0.0	0.0	0.0	0.0	0.0154174277288	0.0	0.00694521103899	0.0	0.0	0.0	0.0	0.00684057089556	0.0	0.0138617080792	0.00873404565827	0.00654984192956	0.0	0.0	0.00772420160403	0.0	0.0	0.0	0.0	0.0	0.299316828794	0.0	0.0215254736488	0.0	0.0	0.0	0.00636546679976	0.00569507592704	0.0
LINC01477	0.0	0.0	0.0918148957618	0.0	0.0	0.0	0.0	0.0	0.0	0.0	0.0	0.0	0.0	0.0	0.0	0.0	0.0	0.0	0.0	0.0	0.0	0.0	0.0	0.0	0.0	0.0	0.0	0.0429628025252	0.0	0.0	0.0	0.0	0.0	0.0	0.0121281305773	0.00966705305322	0.0	0.0	0.00884050093119	0.0	0.407308517703	0.0	0.0	0.0	0.0278078792092	0.0	0.0	0.0	0.0
SCAANT1	0.0766694473142	0.438118461232	0.441431616486	0.316736468147	0.459294252611	0.544149580647	0.724332626025	0.0837908963559	0.391556293702	0.228136844309	0.187115424767	0.181051013208	0.500718309548	0.74057403444	0.135977993811	0.273491601072	0.199183614287	0.0	0.395864714751	0.124554257523	0.349159392681	0.281466274562	0.52429534314	1.22999589802	0.154522676351	0.263045170605	0.335112983927	0.568035642014	0.440637828297	0.78481729566	0.19780044579	0.445003966391	0.474660522593	0.0678206489111	1.16620298727	0.557732096153	0.42661883348	0.0	0.382533675587	0.594243481979	0.979137730793	0.276468364566	0.324992445287	0.594162465773	0.534783684869	0.545446356941	0.0480530336845	0.386930158572	0.362688974252
PRKG1-AS1	0.0476348637159	0.0712914655851	0.139929717821	0.00562254085468	0.075707843837	0.0422601375502	0.0357165989164	0.0148741236135	0.00434418964906	0.114743383232	0.0553595931262	0.27854002032	0.0202011152319	0.0287574976391	0.0120690527051	0.173966550978	0.0495012532547	0.170102972898	0.228383489279	0.246897492723	0.0103301595468	0.00624555342964	0.00465350896278	0.0259931508457	0.0777185058569	0.0466944089832	0.16730862733	0.0504173646758	0.00782197328339	0.111453343762	0.163858357459	0.00877719854814	0.26962964597	0.589919253842	0.0414036563529	0.0123757121927	0.0126218589787	0.365668208051	0.139583293853	0.0	0.427843523697	0.245386122396	0.10817056241	0.0131840783825	0.0395550062773	0.185580861089	0.0255903729681	0.0381587927586	0.395493471501
GK-IT1	0.0	0.328312952686	0.486067199153	0.162756270786	0.0421446687355	0.131068774935	0.0516946038724	0.0538203490447	0.0	0.244227100331	0.160249985946	0.542696991731	0.175429130664	0.535144020478	2.22719623364	0.234224544999	0.486168569884	0.060048638095	1.08065084285	0.293345669481	0.423623276594	7.09603419528	1.95323126575	0.526698495372	0.363926202488	1.11512600032	1.07624446979	0.829225376194	0.679270405335	0.235247501722	1.18580619894	0.571667563877	0.121953081371	2.43949336637	3.14610428053	0.626921783144	0.365366255374	0.0367535950787	0.600619624977	0.63615486106	0.919186650977	0.0887902178391	0.991554406432	3.0849304347	0.572501425868	0.379545481373	0.58644067557	0.552293257408	0.299521840917
MIR1302-2HG	0.0	0.0	0.0	0.0	0.0	0.0	0.0	0.0	0.0	0.0	0.0	0.0	0.0113688156829	0.0	0.0	0.0	0.0	0.0	0.0	0.0	0.0	0.0	0.0	0.0	0.012864277659	0.0	0.0	0.0	0.0	0.0	0.0	0.0	0.0	0.0	0.0145632596354	0.0116080382402	0.0	0.0	0.0212310561051	0.0494717884115	0.0188111294622	0.0	0.0405842671636	0.0	0.0	0.0113523360284	0.0	0.0107375329672	0.0
HOXD-AS2	0.041044175784	0.130301151871	0.0337593908439	0.0226082013653	0.0468339635773	0.0485507848373	0.0287232438591	0.0149521893427	0.0349359184374	0.210336103833	0.534241380719	3.5323318742	1.08033980968	2.06488780159	0.448898660464	0.0569375446599	0.0284348896532	1.31791843007	1.24504162166	1.19280966704	1.69611484781	0.0878966585189	0.0654910558086	2.01720310976	0.753690030906	1.30491757482	3.38615958173	4.35864997529	0.0550411842905	1.47517092802	0.141187162146	0.2999910107	1.73638060312	0.931881344556	3.06954582637	0.0331751071889	0.900855374407	5.43212476907	1.95683776665	0.294557359273	1.72035611418	0.0123337006585	0.260971890109	0.0176710320471	0.119287823339	1.21666218527	0.703141311646	0.629088687952	0.0184915902098
FMR1-AS1	0.00819049395271	0.0	0.0336839613992	0.01353461238	0.0280375927742	0.0	0.0171954400816	0.0	0.0522867903718	0.0	0.0199892891979	0.0193414362664	0.0583538876192	0.0296679480701	0.0217895193266	0.0292167399554	0.0766026635589	0.00499357128691	0.0475759070147	0.00443532127752	0.0497336378347	0.00751716590002	0.00560097664435	0.0375425164874	0.0	0.0224806094694	0.0134248760318	0.137914735798	0.0188290986537	0.0167681952571	0.0422615112497	0.0	0.0760610179688	0.0724518871903	0.0124583896839	0.0297908849013	0.0379792635587	0.122255360253	0.0136218527126	0.33151832293	0.217246085415	0.0959879166878	0.00867962647131	0.00528946476652	0.0571302218859	0.0291346504022	0.00513344096755	0.00459280316697	0.0
XACT	0.0	0.0	0.161777899115	0.0	0.0	0.0	0.0412932751255	0.0	0.0	0.0	0.0	0.0	0.0	0.0	0.0	0.0	0.0	0.0	0.0	0.0	0.0	0.0	0.0	0.0	0.0	0.0269925627784	0.0859696286734	0.0529903379234	0.0	0.0	0.0	0.0507382121304	0.0	0.0	0.0	0.0	0.0364814897845	0.0	0.0	0.0	0.81152802173	0.0	0.0	0.0	0.0	0.0	0.0	0.0	0.0
LINC01019	0.0	0.0	0.0301607811916	0.0	0.0	0.0	0.0	0.0	0.0	0.0	0.0	0.0	0.0145139866361	0.00368955882272	0.0	0.00363344577855	0.0	0.0	0.0	0.0132380267452	0.0	0.0	0.0	0.0	0.00821158330091	0.0125807787129	0.00333908295176	0.0123489518355	0.0	0.0	0.0	0.0	0.0	0.0	0.0	0.0	0.0	0.0319281777817	0.00338807569291	0.00526317557239	0.186117867649	0.0	0.0129529655436	0.0	0.0	0.00362323697562	0.0	0.00685403010913	0.00413011603779
ZBTB20-AS4	0.202748094009	0.0	0.476465871763	0.0	0.0743619266133	0.334047381453	0.0912122566105	0.316543386233	0.203391741451	0.0574566867148	0.541941711731	0.045598032956	0.46430243249	0.297258188824	0.0256847321643	0.017219841549	0.015049428635	0.0706349905888	0.0373872230598	0.0	0.102592512911	0.265829259309	0.0594201388892	0.0	0.0	0.278243336018	0.0474743393896	0.0975414738812	0.0499389538737	0.0592973067832	0.348714859986	0.0560375365085	0.125521338197	0.204969072265	0.991272539183	0.122907628597	0.0805835574352	0.0216165588833	0.0160569690987	0.0	0.142267875414	0.156665406587	0.122774923775	0.168346031969	0.235700957405	0.0343429187704	0.0363067365616	0.0487245384869	0.0978684533696
MIR3142HG	0.0849661410913	0.0323685955712	6.33165371309	0.315910558191	0.232683994618	0.0226137782049	0.0	0.0278574688015	0.211539946809	0.042137400622	0.43546418932	0.113697833153	0.100891445565	0.143625016458	1.19800690114	0.197006661789	1.98664230677	0.0259010314252	0.520959512975	0.271464407422	0.4084401124	0.670638353015	1.60945682584	0.0324547250672	0.102746499268	0.623832027811	0.334239156068	0.721069304963	0.708065349904	0.179747377146	1.8413235762	0.542475500098	0.263012675491	1.05975290378	0.794827394521	1.01984258781	0.504303879647	4.94616177839	0.164861318973	0.021951627974	0.592628242437	0.666389685777	1.65674114872	3.81357536566	1.13098266254	0.16622957749	0.154433804475	0.228694052872	0.447872583217
EMX2OS	0.00443125772101	0.012660948279	0.10023116211	0.018306391518	0.0474032000453	0.115972496045	0.0162805195106	0.00242142776187	0.00707210837588	0.230748111452	0.266762470939	0.0156962857099	0.0407790554374	0.0361149438118	0.0255421038919	0.0144897238782	0.0161170784906	0.0216131544186	0.130128636471	0.0647896693144	0.0123324279298	0.0101674269058	0.00606053093838	0.0067704734705	0.0119079125021	0.0121625600189	0.0363159327833	0.141768971275	0.0	0.022680010244	0.0362021441468	0.0285776194796	0.167346881889	0.0960356990191	0.326904248529	0.193411175683	0.0493145070433	2.69037232317	0.130199018474	0.0	0.228541152992	0.00399475481438	0.145572601994	0.00143086495894	0.0373481919538	0.00394063976145	0.0124979275052	0.00993927575662	0.0119784598412
LINC02154	0.0	0.0119589175352	0.0	0.0207495952158	0.0	0.0	0.105447695503	0.0	0.0	0.0124544841145	0.0204300720683	0.0988396668122	0.320568474583	0.045483231884	0.0334049984796	4.79269000338	0.208778200717	0.199043687353	0.0243125005447	0.183591535655	0.0	0.0576219492722	0.051520351638	0.08633332067	0.101228728245	0.26709981678	0.384185405465	0.473611780695	0.0432996709888	0.0856897496867	0.0755884812108	0.0323916396003	0.00777382358774	0.0555371402451	0.0190996635681	0.0532836540159	0.0116450227508	0.00937134055635	0.0487277963978	0.0648820757459	0.111018284283	0.147156812546	0.146371838315	0.162183075115	0.0948837462718	1.47396631139	0.11017940286	0.0915345376199	0.0169714080988
TNKS2-AS1	0.154144880934	0.0734035529659	0.190179380483	0.297174557499	0.219861149645	0.341881101507	0.161808865209	0.2526939647	0.196807204127	0.127408881513	0.313498247802	0.101112589505	0.15253036547	0.108568056133	0.113910605854	0.10691688741	0.667435238411	0.0783157336522	0.0497431844258	0.139121049796	0.467992878495	0.0943152431188	0.158115349869	0.372900952749	0.586820676286	0.405455959422	0.336874418796	0.397984594482	0.383893403628	0.227916717925	0.331400221265	0.331365196174	0.222672544764	0.181805681707	0.175849924822	0.0467219725752	0.333558746282	0.690252800085	0.526968203995	0.5973669694	1.33761714664	0.39372219461	0.326700684158	0.0497737939462	0.43306234665	0.533082428351	0.112713094779	0.0576242899319	0.104170101484
ADORA2A-AS1	0.0	0.0508870510872	0.255693486461	0.0280931476095	0.112235702901	0.064638886521	0.0305929307886	0.0902443566964	0.0434116760409	0.108400426023	0.122496681804	0.015293750184	0.0778643830883	0.175943831164	0.0775327939866	0.0346535941731	0.0479525272655	0.0592280976987	0.0689689767004	0.0973225192322	0.103229733488	1.09666952815	0.093005434783	0.0148428963736	0.0620010241755	0.0466619259161	0.0212307604724	0.222467262169	0.376868502836	0.0696098818759	0.108605959055	0.0438554633545	0.0180429962625	0.094527662209	0.561515873127	0.0412236766721	0.103607430988	0.0797530184888	0.0673195909418	0.121309331932	0.386509122399	0.0262730806078	0.118390105069	0.0627376516655	0.031057313376	0.0691124576497	0.0213104758079	0.0463034434068	0.0196952663924
ZIC4-AS1	0.0	0.0	0.0	0.0	0.0	0.0	0.0	0.0	0.0	0.0	0.0	0.0	0.0	0.0	0.0	0.0	0.0	0.0	0.0	0.0	0.0	0.0	0.0	0.0	0.0	0.0	0.0	0.0	0.0	0.0	0.0	0.0	0.0	0.0	0.0	0.0	0.0	0.0	0.0	0.0	0.0	0.0	0.0	0.0	0.0	0.0	0.0	0.0	0.0
RFPL1S	0.00935291455834	0.00296922892718	0.1564222793	0.0128795725367	0.0426890345731	0.085741955729	0.00981793545082	0.00681444062215	0.00199024985836	0.0479302013039	0.0177537358852	0.21841028782	0.136973289763	0.0526999143468	0.0165879708604	0.020388665843	0.0242984316583	0.325029651918	0.142862594892	0.0303887759544	0.00788777663793	0.0600881797274	0.012791769654	0.0261987417055	0.0607396583008	0.0449244742016	0.0221435883774	0.079793934143	0.0215013834251	0.021275544612	0.0241296987768	0.0201059571271	0.314611140513	0.00827344863929	0.0450506575773	0.00566981679632	0.0375868131874	0.00698031123245	0.00345669084409	0.147668541873	0.474717795096	0.00562106784917	0.0925070187907	0.0161070992157	0.0199339318033	0.188527344709	0.00976999169953	0.0174820940194	0.0126412768664
DLGAP4-AS1	0.128359189595	0.252138342995	1.14155318373	0.0596561505455	0.384472825329	0.298925010706	0.126319805523	0.149049460691	0.399469362009	0.186993576737	0.150106957496	0.101037906427	0.261967929698	0.30027891579	0.135168933117	0.0763127980013	0.204251067748	0.102713478826	0.170865899396	0.0738534682481	0.336933321757	0.854100574636	0.131665469841	0.104188057485	0.113181361217	0.3082712381	0.254222457544	0.405255405436	0.262809636204	0.158766896496	0.434641521217	0.17590773668	0.104300660586	0.603205812535	0.738268222658	0.257753702623	0.260400293312	0.760393726004	0.351349149442	1.85157523177	1.36342479701	0.253126811012	0.255046389664	0.466284659742	0.144558371936	0.142684469655	0.115646714222	0.323897219322	0.412035425348
LINC02102	0.0348704680115	0.00553508757502	0.0717035813258	0.00480189056941	0.0348157058311	0.015467985627	0.0	0.0254062765407	0.0222607435108	0.0461156522384	0.00472794622627	0.00457471347285	0.0276041874251	0.0140343622757	0.0103074876403	0.0207313787971	0.0211380946196	0.0425195766773	0.0337585285506	0.0	0.00294079948255	0.00533396997721	0.00397429585317	0.0177594107918	0.0468528923537	0.0199395120405	0.0158765255093	0.172234350432	0.0100204500192	0.0237964816163	0.0299875824474	0.0	0.0575688148685	0.0	0.110501546431	0.0246619052624	0.0161694117921	0.104098767512	0.00644378962047	0.0700703273439	0.0570932318102	0.00523925631423	0.00615881937783	0.015013023065	0.0540506696955	0.0103365651769	0.00364254565682	0.0	0.0
LINC01619	0.220093100404	0.102251700178	0.291413434748	0.0310474791676	0.335363713515	0.100011017448	0.13524057817	0.0762676610159	0.0205615434296	0.0479200126019	0.152846894201	0.363394537767	0.0446199482074	0.0648154787144	0.0523638485228	0.111702019933	0.119936756214	0.121094789261	0.207877887688	0.119184949881	0.244469097017	0.610925562992	0.117469796815	0.434700833181	0.425552565568	0.283629430249	0.105585433568	0.209706134127	0.0833001495834	0.589798170846	0.203122917972	0.0934728265483	0.764383296267	0.194691072039	0.494003201158	0.0423046379907	0.119481386642	0.0600954581806	0.0654711672476	0.0138689445272	1.02833657888	0.0241966752348	0.477851330178	0.107469666208	0.0811279478007	0.267331616458	0.168225200296	0.111376107332	0.0181387166459
LINC01778	0.0442323734505	0.0140422583728	0.242544844223	0.0121821718518	0.0252359479457	0.196207781483	0.0154771928638	0.0322272678292	0.160010985407	0.190114036924	0.0599728925534	0.01160583418	0.0262614498015	0.0623079115514	0.117673263875	0.00876575644462	0.229827247254	0.134837722419	0.17128761696	0.0	0.0	0.0270640648618	0.0	0.0	0.0396211990643	0.0101171219464	0.00805560057517	0.238336633013	0.152528479026	0.0	0.114115641802	0.0	0.0365123478917	0.0782545948974	0.089707922098	0.0983181579756	0.0273473611205	0.330117132268	0.0081737964869	0.0	0.304170005128	0.319001959114	0.0468739103779	0.0190436687748	0.0171405027202	0.0	0.036963872065	0.15708703019	0.0199279656182
HDAC2-AS2	0.00484948755181	0.0161652290979	0.368961154262	0.0200341806716	0.0332014059045	0.0150580894434	0.0534513099944	0.0185497643551	0.0325062624453	0.0144300868904	0.0256433764563	0.127878645692	0.125245912274	0.0673363932778	0.105360599818	0.0172988610377	0.0629937016534	0.081307330572	0.0970268687246	0.0420175592785	0.16318355179	0.0823401432623	0.053060275332	0.111142238442	0.228056535852	0.0565695554793	0.0688887226664	0.114320591365	0.0418067640639	0.160506476565	0.0771527225611	0.0406572725505	0.0420324461281	0.255242166837	0.189943702473	0.0279281078782	0.0382279681495	0.0579086781446	0.034949746705	0.215081304921	0.452582290013	0.0196730403286	0.0462518703915	0.0187909498663	0.0591956391847	0.0416881207324	0.0805452995468	0.0190353833851	0.0770154206412
LINC01793	0.0	0.0	0.047389164554	0.0	0.00821779640864	0.0	0.0	0.0	0.0	0.0142865656431	0.0	0.0	0.022804638138	0.00579710150977	0.0170306426433	0.0	0.0	0.0	0.0	0.0051999567237	0.00485896338865	0.0	0.0131331348232	0.007335788053	0.0	0.0	1.02829978737	0.0388057926541	0.0	0.00655299313665	0.0	0.0	0.005944913225	0.0509654188772	0.029212353807	0.0	0.0	0.00716659000306	0.361991592157	0.0165391931788	0.103766107559	0.0	0.0	0.0	0.0279080385645	0.0	0.0	0.0	0.00648931296901
LINC00500	0.0	0.0	0.0895030974322	0.0	0.0	0.0	0.0	0.0	0.0	0.0	0.0	0.0	0.0	0.0218977711946	0.0	0.0	0.0188466870661	0.0	0.0	0.0392842741723	0.0183540806295	0.0332903061287	0.0	0.0	0.0	0.0	0.0396353482845	0.146583662048	0.0	0.0247530501414	0.0	0.0233922926056	0.0	0.0	0.0	0.0	0.0	0.0270708297704	0.0	0.0	1.49658414397	0.0	0.0	0.0	0.0	0.0	0.0	0.0	0.0
FAM230A	0.0	0.0	0.0165609919382	0.0	0.0	0.0	0.0	0.0	0.0	0.0	0.0	0.0	0.0	0.0	0.0	0.0	0.0	0.0	0.0	0.0	0.0	0.0	0.0	0.0	0.0	0.0	0.0	0.0	0.0	0.0068701822998	0.0	0.0	0.0	0.0	0.0	0.0	0.0	0.0	0.0	0.0	0.0	0.0	0.0	0.0	0.0	0.0	0.0	0.0	0.0
SMILR	0.0	4.44456522154	0.203553457873	2.22001907873	0.0	0.0	0.0	0.0	0.0	0.0	0.0862828812215	0.222630540653	0.0419803284349	0.0426867944806	2.47674203013	0.399357084748	0.0734782229918	0.237099821484	2.16768144549	1.16783693536	0.0894471018019	0.0648950271369	0.0	0.351109653141	0.285014701406	0.824810715786	0.48289902182	0.23812113877	0.040637485069	0.651412547392	0.273629911446	3.64801322659	0.393976817125	0.688017794559	0.0806641306749	0.0428636782757	1.08197633627	0.290240415386	0.137195622046	0.0304464713491	1.28504165948	0.446198942812	0.0	0.0	5.2402515233	0.209597379476	1.90561126347	0.49561578479	0.668974238223
ARLNC1	0.0154063901222	0.0073364990553	0.202751434793	0.044552765614	0.0593313244255	0.00683402989879	0.0161723859238	0.00841870708068	0.0295055717772	0.0114607752756	0.0188000131267	0.0181907046367	0.0182940280729	0.0651066120703	0.054648366307	0.0274784705569	0.0280175533098	0.056357705257	0.198868207765	0.0166857555389	0.0389789182793	0.0353496355464	0.0579451709026	0.0235392663135	0.0517510933405	0.0105715553198	0.037878462279	0.093390772865	0.0442721222285	0.0367979740676	0.0397471344968	0.019871466847	0.0572285736459	0.0204423941753	0.0585858474695	0.0373579418227	0.0642953915706	0.0804871873315	0.0811389395946	0.0132678476407	1.26376251033	0.0694438858986	0.0979587157779	0.00497476453809	0.0805968319395	0.00456687749606	0.0337961643526	0.086391025686	0.04164615037
KCNJ2-AS1	0.3522650282	0.129623500508	0.171211630824	0.125682898294	0.582379953513	0.369339856643	0.235314175531	0.27998923598	0.0102218319916	0.786147233767	0.677354772701	0.554570671087	0.774788047664	0.314163969616	0.276883937029	0.138033742146	0.191353300212	0.36120165642	0.878416020908	0.260125599249	0.153942784379	0.0293914414469	0.366813510956	0.287459553795	0.376498740494	0.362575775699	0.231831079943	0.204908993043	0.0460125496379	0.863234748625	0.220318268857	0.490500549905	0.907044770138	1.34558167066	1.44915764328	0.320319109277	0.482610371617	0.818587748868	0.217479219058	0.0689471689437	0.684249056815	0.230956373347	0.381786272488	0.144769314961	1.98709805921	1.10116729718	0.371318896653	0.318744677448	0.140670872779
SLX1A-SULT1A3	0.038160134805	0.0242290625925	0.146473730909	0.0210195964548	0.0399145019232	0.0338544591082	0.0623115611197	0.0324369442627	0.0324810848712	0.0168220618228	0.0551891081506	0.0333752681038	0.0302083560501	0.0409556232449	0.0639193887628	0.042853541916	0.0462645089787	0.0878916197144	0.043784646394	0.0321447769361	0.0665101568506	0.0778289958939	0.0492912668079	0.0453479294432	0.142424934828	0.0116376523105	0.0440149210346	0.105664641517	0.126715627916	0.101272238325	0.0583406216167	0.0382819865543	0.026249931308	0.0187532698681	0.0677186835486	0.0488363335115	0.0589827599965	0.082275126524	0.0611146839476	0.0584234175877	0.0999670172072	0.0764470103711	0.0673984007385	0.0465498136544	0.0739372368476	0.057815421157	0.0504916391675	0.0380412792351	0.0315191180338
LINC01435	0.00318001123375	0.00302863282407	0.0993928888314	0.0	0.00272144331294	0.0	0.0100143580371	0.00347538688529	0.0	0.00473120488767	0.0	0.00500629021557	0.00944011126565	0.00383958967921	0.00281997303365	0.0132341820623	0.0016523038921	0.013571500103	0.00205240529972	0.00172204162158	0.012872933584	0.0	0.0	0.0	0.0106818701121	0.00872823923284	0.00521229328042	0.029985911782	0.0	0.00651035817805	0.00273471663828	0.0	0.0	0.0	0.0096740976498	0.0057832500211	0.0147456899991	0.0	0.0546506308378	0.0821579309827	0.59043019538	0.0	0.0101097601108	0.0	0.0	0.0	0.0	0.00356636992829	0.0
LINC02045	0.0	0.0	0.236829501797	0.0	0.024641286433	0.0	0.0	0.0	0.0	0.0	0.0	0.0	0.0	0.0173827668246	0.0	0.0	0.0	0.0175547196787	0.0	0.0	0.0	0.0	0.0	0.0439931206949	0.0	0.0	0.0	0.232720453148	0.0	0.0	0.0	0.0	0.0	0.0	0.0	0.0	0.026702946131	0.0	0.0798118861681	0.0	1.018294366	0.0	0.0	0.0	0.0	0.0	0.0	0.0	0.0
TTTY7B	0.0	0.0	0.0	0.0	0.0	0.0	0.0	0.0	0.0	0.0	0.0	0.0	0.0	0.0	0.0	0.0	0.0	0.0	0.0	0.0	0.0	0.0	0.0	0.0	0.0	0.0	0.0	0.0	0.0	0.0	0.0	0.0	0.0	0.0	0.0	0.0	0.0	0.0	0.0	0.0	0.0	0.0240448270683	0.0	0.0	0.0	0.0	0.0	0.0	0.0
LINC00645	0.0	0.00509579491033	0.0308059830881	0.00442078814326	0.0	0.0	0.0	0.0	0.0	0.00265347998991	0.0130581371964	0.029481486825	0.15883361812	0.0969039299991	0.0	0.0	0.0194604680625	0.0	0.0138130134457	0.00869221008986	0.0785146782484	0.00491063902664	0.0	0.0122624503086	0.0143781362778	0.0367140221699	0.0116931870418	0.0	0.0707263509295	0.138749855773	0.0	0.0	0.0331249133172	0.0189318724382	0.0	0.0	0.0297722502839	0.0359388602124	0.0326280776021	0.00460779930379	0.152429866515	0.0	0.0	0.0	0.009330175126	0.0507530819266	0.0	0.00300027946348	0.0
SNHG9	6.77710604617	6.82621958199	1.31330770007	2.72646291909	4.46373996866	6.26426281078	5.28898656752	5.66158815123	1.40437953798	2.39315963721	6.69676257059	10.0547386645	2.80182502364	2.63476685461	6.60764207675	1.05475435985	1.88049575593	5.4730900716	3.04576946479	1.03757539388	1.49021144305	14.882337707	3.73667479584	21.1159394315	6.76983195482	5.03986908545	6.64942312594	5.95073801183	26.2043557872	6.90097966873	3.99729213044	6.20125007006	2.74588097235	12.4292724629	13.249949639	2.96832916872	12.0765648915	3.2307143812	4.56355963858	2.2612168794	4.53139966156	11.1954634925	7.55784382176	2.61226601331	18.5415132846	5.95313616888	6.71608733946	2.76562602755	2.01420737062
ATP1A1-AS1	0.859022204651	0.681775066807	1.58321196404	0.354878858127	0.898514735726	1.12903289719	0.784841020062	0.904041729601	0.827656496527	0.80864208952	1.18412548098	0.85148483022	0.604462076472	0.68666172106	0.867565047983	0.652574548531	0.644713114428	0.863180850208	1.60165768438	0.628852048763	0.833124425579	0.554802319062	0.581993427078	0.644092935088	0.972524736837	1.41357349818	0.943016525915	2.2714702868	0.333705173871	0.78705233271	1.50482845251	0.271866404745	1.47727949464	0.626195942652	1.04652247322	1.09935394868	0.531103999369	1.25847419699	1.52567336575	1.06857452821	1.48460984718	0.602314114015	1.22219239875	0.621537933328	1.13271666369	0.82049955443	0.483560532216	0.958929841051	0.645023980711
SOS1-IT1	0.966621979296	0.207879174189	1.14129534474	0.360685547459	1.93465538737	1.34166067357	1.08014514407	0.528203377746	1.18438753313	1.90205000578	1.43320865621	1.09222560998	1.71243919479	1.6753715821	1.71436370188	0.417107405942	0.567053830146	0.408728190159	1.5596643591	0.464347012695	1.36480299558	1.43089912307	0.884905178433	0.535968820906	1.33020118916	0.673974587843	1.14142849489	1.60663408534	0.806430475233	0.585170790624	0.978749414775	0.432347022105	0.598435634943	0.620607612644	1.11458874023	2.47621486868	0.506057029348	2.88565546816	0.751950167721	1.11440397803	1.37843276418	0.604361167756	0.743478530635	0.32219336262	1.13279040106	0.831870939115	0.410405096301	1.08406269839	1.41183438713
LINC01595	0.0	0.0	0.543573741025	0.0	0.0471307985577	0.0244292505396	0.289052925878	0.0902817404398	0.0	0.0	0.0	0.0	0.0	0.0332476018983	0.0	0.0	0.0	0.0	0.0	0.0	0.0	0.0252725000047	0.0	0.0	0.0	0.0	0.0	0.0556398548195	0.0	0.0375828000738	0.0	0.0177583742456	0.0	0.0	0.0418847551768	0.0166926859764	0.0	0.0	0.030530856737	0.0237139417691	1.29844483477	0.0	0.0	0.0	0.0	0.0	0.0	0.0308817497452	0.0
FAM215B	0.116426577117	0.0767660611183	0.655604380351	0.0147994135369	0.19927497512	0.293979116663	0.11281405994	0.322996057185	0.0228691834388	0.186543411402	0.0655718277354	0.0352481358742	0.132931296521	0.118948131391	0.0476514728655	0.0425960349815	0.0418805675481	0.0327613046134	0.0635822563488	0.0387983944643	0.0996988951463	1.0685532526	0.104114535617	0.0547344552484	0.421168082587	0.49777352257	0.14190108315	0.10857800345	0.0720603319753	0.0488937939577	0.508319056749	0.231029697012	0.194060703808	0.641702017068	0.306508916147	0.0977244740167	0.31561585711	0.100260036048	0.104263644972	0.0154254683061	0.070384473407	0.258357976965	0.683332718216	0.0578376197787	0.098909259169	0.0159286327325	0.0785842099192	0.110483951219	0.393401593366
LINC00691	0.0	0.016210128789	0.1539941569	0.0	0.00485532022286	0.00503330466719	0.0119110607878	0.0	0.00362183890358	0.00281364361089	0.00461544141183	0.00893170987966	0.0101052473699	0.017125505911	0.00503110685168	0.0	0.00294787125032	0.00345898278057	0.0256318382121	0.00307229015944	0.0114832843404	0.00520704440028	0.0	0.0216710163609	0.015245998247	0.00778601491635	0.0216982253449	0.0305701659291	0.0130426751266	0.00774340918527	0.0341530079063	0.01463545643	0.0140497310808	0.0150559478865	0.0474637170532	0.0	0.0263077487274	0.0169369439887	0.012580910205	0.00488592532097	0.57964044423	0.00511458451569	0.0	0.00732788879726	0.0395733719216	0.006727066213	0.0	0.00318137584433	0.0230044826551
LINC00656	0.0103115554141	0.00982069335567	0.0508883644683	0.00851981006091	0.0	0.0	0.0	0.0	0.0	0.0	0.0	0.0487004307679	0.122442624602	0.0684767328126	0.0	0.0735657787694	0.0160733612795	0.044007163836	0.0399309739958	0.0781748768208	0.0	0.00946385812413	0.00705144053273	0.244201265165	0.0207823219775	0.0141511642414	0.0281691096062	0.0138903997616	0.0	0.0422211836273	0.0177352720381	0.00665002411097	0.0255355344433	0.0	0.0	0.00625095308188	0.019125844328	0.00769576858979	0.00571648425192	0.0	0.121557994816	0.0	0.0	0.0	0.0119875034847	0.0733590828164	0.058165460077	0.0231287366235	0.00696848164815
LINC01744	0.0	0.0	0.118124802928	0.0	0.0	0.0	0.0	0.0	0.0	0.0	0.0	0.0	0.0	0.0	0.0	0.0	0.00497471318737	0.0	0.0	0.0	0.00484468631699	0.0	0.00654727289425	0.0	0.00643213882949	0.00656968839416	0.00523101193079	0.0838321678068	0.0	0.00653373850451	0.0	0.00617455715691	0.0	0.0	0.0	0.0	0.0	0.0	0.0	0.0	0.489089366018	0.00863117445694	0.0	0.0061831304592	0.00556520729847	0.0	0.0	0.00536876648362	0.0
DDX11-AS1	0.0302994328789	0.0865712573531	0.236756094745	0.0688450827704	0.0713079304021	0.0336008676542	0.0874662282491	0.0413922482967	0.227276355096	0.0525925696876	0.104758538856	0.709543199766	0.62062897795	0.251514694717	0.214951652363	0.139606813023	0.36603172513	0.457204886294	0.263999279452	0.274830103291	0.78192223545	0.145994953534	0.347058734504	0.734920336475	0.269711219279	0.239094912918	0.69942338446	0.479582062593	0.387457400744	0.553112228131	0.0977123473005	0.200289141531	0.262617290299	0.596353981805	0.823820068403	0.183677753479	0.533893387114	1.61684490214	0.356942503696	1.29815685105	0.572985108459	0.204860808691	0.128435604104	0.0635944909608	0.356643323356	0.462551613233	0.408292533398	0.27609313265	0.680832266661
LACTB2-AS1	0.0825075795409	0.0375817212158	0.770104357411	0.0207476915832	0.15963936539	0.0541029456905	0.128031883132	0.0548868807322	0.400761458863	0.0604876587204	0.125487500463	0.0875356733583	0.136308971006	0.0974551266651	0.143151144861	0.0618492473984	0.111835203618	0.0590515001597	0.280146921414	0.075760984163	0.0762384728973	0.826387564374	0.279656250001	0.0657717334719	0.139779228332	0.22399864895	0.068598242696	0.287523628973	0.191738093543	0.141987129086	0.175842781624	0.0994794799485	0.0910564360313	0.142796687386	1.53601772356	0.524089082096	0.129746920458	0.139218571891	0.0994353590976	0.624046518995	1.12770132439	0.200502974485	0.281312268007	0.0741340324268	0.0729808010315	0.0701824326248	0.0404703531398	0.0563237784344	0.0921220487681
LINC01914	0.0435427818822	0.0207350051251	0.143258112891	0.0	0.0	0.0386297725682	0.0	0.0237936286979	0.0555940172015	0.161956835464	0.0177113709412	0.462708324401	0.10340811414	0.0525741589037	0.154451618805	0.142380092986	0.0791854680405	0.610583646376	1.40514340564	0.0353689706774	1.5973977412	0.239779175991	0.20843367205	0.731814295034	0.0438789337076	0.418294547466	0.202215309761	0.425250412299	0.150150529464	0.148573430136	0.374455186908	0.112324683425	0.175222676213	0.0385172950386	2.89765079661	0.0131980033889	0.0807630308371	0.211230851003	0.0965563843353	0.0	0.149713966889	0.353282236458	1.86879703714	0.239021370558	0.126549591353	0.0387218321325	0.191034888924	0.0854578486825	0.0147129634798
LINC02582	0.0515623096223	0.0491077835667	0.233258841616	0.0284018635173	0.0	0.0152481475896	0.0180419848241	0.00939194662451	0.00548609092824	0.0127856912745	0.00699112576051	2.56376192989	0.0204088981314	0.134890270559	0.0228622341243	0.0817469401007	0.0	0.0104788172851	0.0	0.0	0.0	4.00671881393	0.605301854398	0.0262605089686	12.1009934148	8.93370773927	1.18320661248	0.0463054029854	0.00987803483216	7.74123081961	0.0443420779574	0.0221686957616	0.0106407413856	0.0076018749329	0.0130717257914	0.0	0.0159396047674	0.0	6.65552546631	0.00740083457409	0.430555746034	0.00774719043563	0.0	0.0055498691858	0.0149856966639	1.48768995377	0.0323169852911	0.0192756415992	3.60650628054
C16orf82	0.00795067469098	0.0	0.156948904485	0.0	0.0	0.00705358596304	0.0	0.0	0.0	0.00788598282483	0.0064679996361	0.00625837174569	0.0	0.0	0.0	0.0	0.0	0.0	0.0051314305745	0.0	0.0	0.0	0.0	0.00607387737939	0.016024108365	0.00545559320898	0.00434393101369	0.010710125233	0.0	0.0	0.0	0.00512746877365	0.00492226243437	0.0	0.0	0.00481976699603	0.0	0.0	0.0	0.0136941022009	0.382717363101	0.0	0.0168509706279	0.0	0.0	0.0	0.00498313281397	0.0	0.0
VSTM2A-OT1	0.0322512521694	0.0	0.0265270920026	0.0	0.0331206205635	0.0114449144725	0.0270838109368	0.0704938257036	0.0	0.00639776699645	0.0262369038356	0.0	0.00382961425676	0.0	0.0	0.0	0.00335148938589	0.0	0.0	0.0	0.0	0.011839970309	0.0	0.00492763592079	0.0	0.0	0.0	0.00434447343252	0.0	0.0	0.0110940533766	0.0	0.00399334982716	0.0	0.0294340245881	0.0	0.0	0.0	0.00357586741723	0.0	0.13306810518	0.0	0.0	0.0	0.0	0.00382406304355	0.0	0.0	0.0
LINC02504	0.0	0.0	0.165713655642	0.0	0.00338077055728	0.0	0.0	0.0	0.0	0.00195914647063	0.0	0.00310958499144	0.00469087121125	0.0190792461893	0.0	0.0	0.0	0.00240849760797	0.0	0.0	0.00399791855296	0.0036256769051	0.0	0.0	0.00530791169522	0.00271070998199	0.00215836055015	0.0904658244321	0.00227041111772	0.0	0.0	0.0	0.0	0.0	0.0	0.0	0.00732725820284	0.0	0.00438005825081	0.0	0.504506206006	0.0	0.0	0.0	0.0	0.0	0.00247595950486	0.00221519926441	0.0
NTM-IT	0.0	0.0	0.38800672533	0.0	0.0	0.0	0.0	0.0	0.0	0.0	0.0	0.0	0.124477863938	0.0	0.0	0.0	0.0	0.0	0.0338289216694	0.0	0.0	0.0	0.0	0.040041995914	0.0	0.0	0.0	0.14121285763	0.0	0.0	0.0	0.0	0.0	0.0	0.0	0.0	0.0	0.0	0.0	0.0	0.875347919775	0.0	0.166634866384	0.0	0.0	0.0310743567962	0.0	0.0	0.0
ENTPD3-AS1	0.891369714215	0.48420893765	1.78131617711	0.420068932932	1.05101203268	0.568200771585	0.998067245586	0.75046760262	0.939963215187	0.297980157165	0.709029066491	0.992692738746	0.462577566986	0.386653553315	0.767028855666	0.235529747631	0.528331005271	0.692394664586	0.528421237775	0.346825347273	0.250578760367	0.696892815057	0.817252670132	1.04917872712	0.825060288114	0.729437317069	0.674597375825	1.4764636472	0.535060220075	0.459599186313	0.919862255498	0.523755090467	0.956534730939	1.24990638672	1.28051923755	0.33221883978	0.863395258234	0.818012638594	0.322115489518	0.852933062617	1.22592530942	1.10118161925	0.846643186366	0.959418875204	1.18592481282	0.915985143495	0.715926910163	0.277685439705	0.727320268962
DPH6-DT	0.114929053943	0.0121620082315	0.0315102348243	0.0105509862021	0.174854954806	0.169935674884	0.187667281726	0.125604250253	0.0733688515713	0.0949949302723	0.135050649489	0.0502590990289	0.0985619141471	0.0693834670575	0.0566204905647	0.0759202680965	0.0995267569754	0.0778553537679	0.0576925633434	0.0622364513423	0.0840019875707	0.0	0.00873254817117	0.165843433109	0.0600529016516	0.0700995621208	0.348848019682	0.344039163265	0.0440350017828	0.174289928494	0.043926944199	0.0576480209019	0.126493463891	0.0225921168809	0.038848042032	0.0309648779706	0.0118427827713	0.34309757078	0.0141586598846	0.274933028349	0.250896971665	0.14965588317	0.0	0.0412343318017	0.126185895597	0.0529948697551	0.0400180391559	0.0501248518072	0.0
LINC01968	0.00467608444514	0.0	0.238460855456	0.0154542548438	0.00400177792107	0.00829694708592	0.0196343054172	0.0	0.0358216413157	0.0	0.0266284806831	0.018403893952	0.258192574872	0.169379076879	0.0	0.00278005095565	0.0267261438926	0.0114036399539	0.0181078992337	0.02278976489	0.0189291546698	0.0	0.00639537491034	0.039294979487	0.0408389278564	0.035294987015	0.0255482572654	0.0566911699429	0.0214996692114	0.0702036997313	0.0281490708551	0.00603130624942	0.136063294984	0.00827278903245	0.0142253892253	0.0623630124256	0.021682971087	0.00697975472195	0.0233308029837	0.0322160223029	0.610959029674	0.0758783660223	0.00495533804999	0.0120793612989	0.0244624204093	0.0249501592358	0.029307638339	0.0	0.00948020177342
ATP2C2-AS1	0.156510012529	0.900568718259	0.708023835458	0.177807697095	0.223234602908	0.150421602722	0.164291589625	0.142539550172	0.603643844214	0.0646818938167	0.212205618481	0.323391653011	0.135511884066	0.259836995489	1.18549860348	0.329549169071	0.542140858098	0.186865833592	0.303038532473	0.264854366814	0.300283289125	1.20899998355	0.392434539695	0.383604457854	0.0131431896162	0.510121621714	0.623516382077	0.913597260368	0.374792015396	0.493979398569	0.998239074318	0.626637228635	0.56522283711	0.178826627633	1.1804012558	0.312305789332	0.199577356223	0.175210934244	0.571206055496	0.511059965878	0.557350299113	0.523219607557	0.0276427863736	0.290590632235	1.88391734217	0.177843166748	0.343327545538	0.19380924665	0.625796614775
LINC01547	0.603598698547	0.322485539047	0.302724457304	0.419651969657	0.655146491999	0.953439800804	0.525432050505	0.547038457384	1.80916035082	0.649794889758	0.826379492663	0.672124619815	1.83553295977	1.16873582501	0.411236157864	0.875255500419	1.44573106785	0.848198317429	0.465580723909	0.414555586033	0.290527958518	0.243209751551	1.64602286098	0.466739514872	0.623094075194	0.934424391816	0.603260148494	2.02281038455	1.04070824432	1.10512676422	0.949531507464	0.469968420831	0.770161717663	0.169296273449	0.481453906456	0.356982139857	0.477858068375	3.34014900817	1.83225373102	1.94613248773	0.245862028672	0.431331244604	1.48210504275	0.570449656522	1.20230688188	0.44949010307	0.62743946091	0.887443354406	1.10931091442
LINC02543	0.0	0.0	0.20933485786	0.0	0.0	0.0	0.0	0.0252860101429	0.0	0.0114743383232	0.0	0.0	0.0	0.0	0.0	0.0	0.0	0.0	0.0	0.0	0.011707514153	0.0	0.0	0.0	0.0	0.0	0.0	0.0623341963264	0.0	0.0	0.0	0.0	0.0	0.0	0.0	0.0	0.0214571602638	0.0	0.0128265729487	0.0	0.636417241499	0.0	0.0	0.0	0.0	0.0	0.0	0.0129739895379	0.0
FUT8-AS1	0.771231126829	0.0979357507027	0.422898702748	0.0849628395818	0.770019950137	0.319298817046	1.70011010842	0.435481285794	0.771335006577	0.0892448536251	0.533297413782	0.232711854583	0.267103634733	0.155199193608	0.205173895987	0.168122713348	0.694589013923	0.313468893146	0.215695517653	0.125291264964	0.0845542688828	0.153363034217	0.114269497864	0.0589178085835	0.224520128031	0.0441002751508	0.126410962872	0.207780654421	0.229009995575	0.192979400774	0.829045260955	0.107764493286	0.151198568834	0.0795922802803	0.508344891889	0.311684603373	0.166889024274	0.0959314743342	0.199524468091	0.287810233437	0.58085700613	0.208578204036	0.544859129179	1.29496947669	0.141958522529	0.480089618905	0.0402811426349	0.230648702897	0.651491183673
LINC01863	0.0395763341399	0.0	0.162760355992	0.0	0.0	0.0	0.0	0.0	0.0252648924327	0.0	0.0	0.0	0.0234970866645	0.0	0.0	0.0	0.0	0.0	0.0	0.0	0.0	0.0	0.0	0.0	0.0	0.0	0.0	0.0	0.0	0.0	0.0	0.0	0.0245017071379	0.0	0.300993685987	0.0	0.0	0.0	0.0438803811402	0.0	0.19439436418	0.0	0.167759258194	0.0	0.0230043589139	0.0	0.0248047036226	0.0	0.0
FRGCA	0.138986083401	0.0	0.0	0.0	0.0	0.0	0.0972642546794	0.0	0.0	0.0	0.0	0.0	0.0275060682755	0.0	0.0	0.0	0.0722158601561	0.0282456271608	0.0	0.0	0.0703283136917	0.0	0.475220305097	0.0	0.0	0.0317898191964	0.0	0.0312040260046	0.0798786584473	0.0316158626214	0.159365288077	0.149389167232	0.0	0.0	0.0	0.0	0.0	0.0	0.0	0.0797957282278	0.0455122350259	0.250590401532	0.0	0.0	0.0	0.0549323937678	0.0	0.0	0.0
LINC01109	0.0	0.0	0.0	0.0	0.0	0.0	0.0	0.0	0.0	0.0	0.0	0.0	0.0	0.0	0.0	0.0	0.0	0.00386876165591	0.0	0.0	0.0	0.0	0.0	0.0	0.0	0.00870840876396	0.0	0.0	0.0	0.0	0.0	0.0	0.0	0.0	0.0	0.0	0.00588487517784	0.0	0.0105535093882	0.0	0.0498699465912	0.0	0.0	0.0	0.0	0.0	0.0	0.0	0.0
SNAI3-AS1	0.159138191715	0.0517531237707	0.306481918704	0.125072232508	0.368709374065	0.519964254586	0.248538459793	0.186645594027	0.16353713577	0.390758511867	0.40101469334	0.213868081911	0.112918499067	0.112475508506	0.182424318677	0.087688889365	0.100837446184	0.286336750861	0.135275390166	0.218594329264	0.202295710603	0.0961830107386	0.177835734317	0.109712047967	0.21642991496	0.143821004536	0.218427201778	0.146399353294	0.120460252048	0.145682781704	0.263694658225	0.155196274428	0.0889105028918	0.154505051867	0.422132141463	0.181177117794	0.17638152089	0.663367002062	0.165686116519	0.411145232221	0.793107393614	0.19944747265	0.357849781551	0.127838708017	0.130855845067	0.0690335621501	0.0437886489204	0.126236892447	0.259680738393
LINC02480	0.0	0.0	0.0262756914575	0.0	0.0	0.0	0.0	0.0	0.0	0.0	0.0	0.0	0.0	0.0	0.0	0.0	0.0	0.0	0.0	0.0	0.0	0.0	0.0	0.0	0.0	0.0	0.0	0.0	0.0	0.0	0.0	0.0	0.0	0.0	0.0	0.0	0.0	0.0	0.0	0.0275112723138	0.0941478587301	0.0	0.0	0.0	0.0185688779469	0.0	0.0	0.0	0.0
LINC00363	0.0	0.0	0.153149744495	0.0	0.0	0.0	0.0	0.0	0.0	0.0	0.0	0.0	0.0	0.168612838198	0.0	0.0	0.0	0.0	0.0	0.0	0.0	0.0	0.0	0.0	0.0	0.0	0.0	0.0627052332093	0.0	0.0	0.0	0.0	0.0	0.0	0.0	0.0	0.0	0.0	0.0	0.0	1.09749503891	0.0	0.0	0.0	0.0	0.0	0.0	0.0	0.0
LINC01500	0.0	0.0	0.0425791434386	0.0142573344003	0.0147673728932	0.0	0.0	0.0	0.0330472820699	0.0427882430853	0.0	0.0	0.9732729719	0.312521588894	0.0153020248993	0.0	0.00896589967221	0.0	0.0	0.0	0.0	0.0	0.0	0.0131824046566	0.0	0.0118405151817	0.00942782556282	0.0581116459575	0.0198345359604	0.0353271686484	0.0	0.0556418610521	0.0106830038183	0.0	0.013123643502	0.0	0.0	0.0	0.0	0.0148604577723	1.18661202354	0.0155559207776	0.14628962674	0.0	0.0100301441337	0.0102301280538	0.0	0.0193521997521	0.0116612896778
NFIA-AS1	0.11609684718	0.0221140553472	0.496554397235	0.0575542513378	0.218581672646	0.329591788753	0.146242929245	0.0507522056312	0.20752018535	0.161213090693	0.170003919176	0.0182771212858	0.0137857016772	0.0420530831611	0.102952459685	0.0	0.0241291314219	0.0849381567353	0.134873741145	0.0377213012688	0.164489183409	0.21310540384	0.142904728326	0.088691594275	0.109193577706	0.127461317823	0.0507445432906	2.31458271751	0.0667236616484	0.110918358888	0.0998398924713	0.119795208688	0.0287502216772	0.308092615303	0.0176592495104	0.394121849419	0.129201665722	0.1213043239	0.102978186619	0.179966850243	0.912406801945	0.0627964070347	0.0984240778481	0.1049663501	0.283429001631	0.0963600303979	0.0	0.0130202151539	0.0784574893402
LINC02311	0.0	0.0	0.0195154407427	0.0	0.0	0.0	0.0	0.0	0.0	0.0	0.0	0.0	0.0	0.0286478123153	0.0	0.0	0.0	0.0	0.0	0.0	0.0	0.0	0.0	0.0	0.0	0.0	0.0	0.0639228105532	0.0	0.0	0.0	0.0	0.0	0.0	0.0	0.0	0.0	0.0	0.0	0.020433129437	0.0699253513869	0.0	0.0	0.0	0.0	0.014066426074	0.0	0.0	0.0
LMLN-AS1	0.0360714189393	0.0	0.0593384618893	0.0	0.0308698034834	0.0640028335171	0.0	0.0788438323644	0.023027411184	0.017888959194	0.0586893398714	0.141968045412	0.342658621764	0.195989092371	0.0	0.0	0.03748473922	0.109959913855	0.0232807892669	0.0390668335404	0.109514938664	0.165530212208	0.0	0.0826697295715	0.0242332610513	0.0495029656859	0.0	0.0971815422432	0.145117808766	0.0984641625551	0.0620407302294	0.0	0.0669954427644	0.0	0.0274337418593	0.0218668026628	0.0	0.134604956146	0.0	0.124257554657	0.248050077983	0.0	0.0	0.0465902302498	0.230637797672	0.021385120083	0.0	0.0202269763091	0.0
LINC02370	0.0	0.0	0.0640347363743	0.0241217917504	0.0	0.0345341321715	0.0	0.0	0.0	0.00482619008618	0.0158335600848	0.0	0.0	0.0	0.0	0.0	0.0	0.0	0.0	0.0	0.0	0.0	0.0	0.0	0.0	0.0133552052771	0.505109011674	0.019663661982	0.00559296397291	0.00664106223306	0.0	0.0	0.0	0.0	0.0	0.0	0.0	0.0363145277408	0.0	0.0	0.181641164977	0.0	0.0	0.012569390142	0.0	0.0	0.0	0.0	0.0
LINC00362	0.0	0.0	0.0609118301969	0.0	0.0	0.0	0.0	0.0	0.0	0.0	0.0	0.0	0.0	0.0	0.0	0.0	0.0	0.0	0.0	0.0	0.0	0.0	0.0	0.0	0.0	0.0	0.0	0.14963748834	0.0	0.0	0.0	0.0	0.0	0.0655085813346	0.0	0.0	0.0	0.0	0.0	0.0	0.436503708658	0.0	0.0	0.0	0.0	0.0	0.0	0.0	0.0
LMF1-AS1	0.0270037418026	0.0771548395125	0.133265661646	0.0223115467893	0.127103431193	0.0718705851511	0.0566927009319	0.0	0.0517162577144	0.046872038109	0.0659039134192	0.0212559891197	0.168341696863	0.0570582118213	0.0478928016876	0.0240816154259	0.0140308899567	0.0658544456456	0.0435710904098	0.0146230827202	0.498741719978	0.0867433183864	0.0276993050761	0.0103146854115	0.0453536860836	0.0185294250012	0.0147537656943	0.109127892049	0.093118215096	0.00921401521148	0.104500926125	0.0696599210741	0.0668720625752	0.011943553503	0.410748289717	0.106404345001	0.0125216163142	0.231765936922	0.0523958418449	0.151160001746	0.212222797579	0.0243437268523	0.114465571199	0.0174391607703	0.0549372051964	0.0160093026036	0.0507742690175	0.0454268832578	0.0729958077619
LRP1-AS	0.0	0.0847328082018	0.457358451991	0.0735088048941	0.0951731142661	0.0986619333511	0.0	0.0	0.0283978540654	0.0992745653563	0.0180942105861	0.0175077771589	0.0924379131805	0.0939935047977	0.0197237704333	0.0661171390533	0.011556728474	0.0271209434855	0.0717758121882	0.120444958924	0.0900373102097	0.102067548369	0.121679465302	0.0679666187755	0.0448273975761	0.0915720389138	0.0243042693121	0.0749038621955	0.16617911272	0.075892457487	0.0956373031409	0.0573763172442	0.0963901061237	0.019674932278	0.0507477409138	0.323598827119	0.0	0.0165997465828	0.135634807233	0.0383092119592	0.240350164949	0.100255166331	0.117851356013	0.215459938527	0.0387855061552	0.197794114078	0.0697014993717	0.336748090225	0.0150309911318
TTTY1B	0.0	0.0	0.0	0.0	0.0	0.0	0.0	0.0	0.0	0.0	0.0	0.0	0.0	0.0	0.0	0.0	0.0	0.0	0.0	0.0	0.0	0.0	0.0	0.0	0.0	0.0	0.0	0.0	0.0	0.0	0.0	0.0	0.0	0.0	0.0	0.0	0.0	0.0	0.0	0.0	0.0	0.0	0.0	0.0	0.0	0.0	0.0	0.0	0.0
LINC01875	0.0	0.0	0.0243647320788	0.0	0.0	0.0	0.0	0.0	0.0	0.0	0.0	0.0	0.0	0.0	0.0	0.0	0.0	0.0	0.0	0.0	0.0	0.0	0.0	0.0	0.0	0.0	0.0	0.0	0.0	0.0	0.0	0.0	0.0	0.0	0.0	0.0	0.0	0.0	0.0	0.0	0.0582004944877	0.0	0.0	0.0	0.0	0.0	0.0	0.0	0.0
LINC02392	0.0	0.0	0.515959032256	0.0143971121885	0.0149121510588	0.0	0.0	0.0	0.0	0.0	0.0	0.0	0.0	0.0105195175347	0.0	0.0310785910309	0.0	0.02124715626	0.0112461566691	0.0660515002015	0.0617200946658	0.0	0.0	0.0	0.0702375801594	0.0	0.0	0.234725471907	0.0100144960977	0.0237823422927	0.0	0.0112374738988	0.0107877391498	0.0	0.0	0.0	0.0484794128955	0.0	0.135239178238	0.0	1.30095222972	0.0	0.0184654798458	0.0112530770033	0.0	0.0103304234269	0.0	0.0390838544013	0.0
LINC01192	0.0	0.0	0.109676903739	0.0	0.0	0.0	0.0	0.0	0.0	0.0	0.00516557684481	0.00999632096308	0.0263893880109	0.0191667727734	0.00563078733709	0.0	0.0	0.0	0.0	0.00343849038306	0.00963902188304	0.023310782726	0.0	0.0194032666137	0.0	0.0130710981171	0.055507509517	0.0342139629073	0.0	0.0129995719645	0.0	0.0	0.00393109559146	0.0056168449082	0.0	0.0	0.0117773955329	0.0142168014741	0.010560364542	0.0929611163212	0.536450157051	0.0	0.0	0.0	0.169779490731	0.0	0.0	0.0	0.0
THOC7-AS1	0.0	0.138336066882	0.358411363417	0.120011588971	0.223748739067	0.335040092839	0.274449954883	0.095245223941	0.31526681523	0.100848010671	0.259959765463	0.160067389092	0.103484940377	0.192915134343	0.206088489877	0.0863550746328	0.0905649122908	0.0177112253519	0.187491646102	0.12584976986	0.0587985109022	0.346605014924	0.0794622956913	0.110963331916	0.195162369834	0.139535105358	0.0952308442437	0.293494033595	0.150262082607	0.178420573902	0.199857805553	0.505836603698	0.0899245417987	0.359761837463	0.596531022837	0.528312349624	0.323292132355	0.260169579428	0.112732806822	0.150106080143	0.2283050601	0.0	0.215494619181	0.150085615426	0.18574396187	0.172224889822	0.0364146317669	0.0977386730421	0.0981592957273
LINC02036	0.100776850851	0.172763207651	0.149202586132	0.865964034562	0.0172489005031	0.0357624080064	0.0423149644069	0.0220275036812	0.0	0.0	0.0983802748773	0.0	0.538495089228	0.231190798767	0.303847733593	0.0239657588568	0.0209450810899	0.0368649113253	0.104067528105	0.0545727416982	1.09127308468	0.0	0.0	0.0307951844864	0.094784528277	0.110641680007	0.110120890337	0.013575359767	0.0231675559208	0.110036239391	0.155997258793	0.714911870404	0.0748691339759	0.392241072568	0.766447839575	0.0366550733296	0.485993619583	0.285806564617	0.0223473281271	0.260364412207	0.495004205694	0.127189698647	0.0213590395742	0.065082228854	0.316321792983	0.179238171418	0.34107746074	0.0339062510089	0.0817252033292
LINC00951	0.0	0.0	0.0290265761227	0.0291580503168	0.0	0.0	0.0	0.0	0.0	0.0	0.0	0.0	0.0	0.0213048712525	0.0	0.0	0.0	0.0	0.0	0.0191103102698	0.0	0.0	0.0	0.0	0.0	0.0	0.0	0.0	0.0	0.0240828412026	0.0	0.0227589272823	0.0	0.0	1.44933349592	0.2781109956	0.0654559582055	0.0	0.0	0.0303915138196	0.0	0.0	0.0	0.0	0.0410258242003	0.0	0.0	0.0	0.0
SLCO4A1-AS1	0.509796846548	0.825399187067	2.22236852181	1.23205117694	0.52353898789	0.508810009609	0.508386436779	0.403933297622	1.97708488749	0.72687016073	0.383623214401	0.0601929704928	0.0756685841737	0.207743327376	4.65640418181	0.401590502878	2.1124629862	0.155406188551	0.509991944281	0.0759180122451	0.0515924352505	1.96512633674	1.4903454001	0.00973641752015	0.128433124085	0.760841865695	0.473505471096	0.206019801418	5.12736977517	0.391385417979	5.14036165021	6.23024892537	0.110465323706	7.97069471248	1.82228719719	8.62230551516	0.29549055448	0.171213292329	0.402732650634	0.142685581831	0.400650079394	10.7311718365	0.445699385118	0.831304558127	0.585246486946	0.460909283041	0.28756639454	0.0500268240658	1.42974709258
STAU2-AS1	0.0343145398247	0.0245107958785	0.712660395073	0.0141760069114	0.132148224126	0.0837176159343	0.108061909982	0.0375018491808	0.164293859523	0.102106003157	0.104682828687	2.18786524956	0.234290389365	0.191622312827	0.243435811649	0.00510021634294	0.093604936771	0.156906379928	0.365423604062	0.106846675497	0.0607722213384	0.417290116357	0.0117328049584	0.222822550321	0.0691588985861	0.441486519336	0.164045819523	0.0693361946852	0.0	0.386382187683	0.250830753986	0.18257073654	0.270862663287	0.12900505179	4.0777446489	0.0312026512766	0.230718610033	0.121646497446	0.0713369074702	0.0591027596527	0.809035395073	0.0618687432771	0.0909094707636	0.0997223094157	2.77746089953	0.142404818947	0.225821847635	0.0432940721527	0.0521764681194
LINC02533	0.0258151968289	0.3524038239	0.573300429987	0.419480648175	0.0	0.0152682815873	0.0	0.018808695925	0.10437336284	0.0	0.0	0.230298163807	0.107288194127	0.166238009491	0.0152616146223	0.0	0.0357688884811	0.230838382536	0.00555377983393	0.139794611216	0.00870849424234	0.0236929687544	0.0	0.269525635349	0.121400958313	0.00590462310778	0.26798345188	0.0289790910518	0.0197821560239	0.0469785000923	0.288604083536	0.443959356141	0.0106547916603	0.54805770863	0.00654449299637	0.00521646436762	0.446898249861	0.0192665192512	0.376865262847	0.0222318204085	0.346590092614	0.271509700016	0.21885494775	0.100029552446	0.010003656077	0.494850925724	0.129438629467	0.0	0.0465219760736
FAM83A-AS1	0.072571303137	3.80141760627	1.03862131846	1.73887615586	0.0124212572294	0.0	0.0609436012988	0.0	0.12971937347	0.0	0.0708454837646	0.548395051142	0.0517040570701	0.28915787397	6.40974218042	3.76228609344	0.814479099845	2.2919009335	1.88289216356	1.54051516728	0.396595301263	1.51860144794	0.466494408874	2.45046907882	0.136512238201	6.5034842737	9.87286512363	2.58083008844	1.09276218666	2.27812592875	0.536719101235	4.55851006898	0.745819596189	2.16980762051	0.088309357611	0.167174709593	4.17275659325	0.58494697201	8.76249187843	0.0874968749758	5.77468158002	0.471042981944	0.0	0.0374935483227	14.0301313613	4.66382955907	4.20276755633	2.73465115784	1.46148770566
LINC02023	0.0	0.0	0.156844835866	0.0	0.0	0.00890388495027	0.0	0.0	0.00640701070931	0.0	0.00816468742565	0.0158001397563	0.0297935339123	0.0545308460292	0.0	0.0	0.0	0.0	0.0	0.0	0.0203138592593	0.00921122946784	0.0	0.0	0.0134850384906	0.00688670621195	0.00548343242437	0.108156870423	0.0	0.00684902157403	0.0	0.00647250806694	0.0186404158	0.0	0.0	0.0	0.037230596351	0.0	0.0166916644892	0.0	0.769035281372	0.0	0.0	0.0	0.0	0.0	0.0	0.00562783427082	0.0
LINC01765	0.0	0.0	0.655019273808	0.0	0.170381196415	0.105976178512	0.0	0.0435166569669	0.0508385208218	0.157976633534	0.0323926906419	0.156714217135	0.0	0.0240384901708	0.105929903529	0.0236728982598	0.0206891330522	0.0	0.0513979135751	0.043124692014	0.0	0.0365447556076	0.217833503056	0.0304188685864	0.0	0.13661205398	0.043510087017	0.134094694236	0.0228844493311	0.0	0.239697077892	0.025679115508	0.0	0.0	2.15011253407	0.0482761997688	0.0738545842074	0.0594345305346	0.0	0.0	0.430280641528	0.0358958416315	0.253176395768	0.180003394672	0.0694347452351	0.0	0.0	0.0	0.0269088415578
LINC00957	0.918586774425	0.916191121759	0.547327610737	0.896423966453	1.36178888914	1.07161532981	0.561851303206	0.956480986704	0.586410958728	1.49221583699	1.11798524232	0.489634815593	0.665620394339	0.275095307604	1.21867069925	0.129005472204	0.41339995418	0.608550626466	0.770255636013	0.15275522149	0.208617247199	0.823156085984	0.366017503701	0.530456451975	0.45676514393	1.48397181153	0.324047932571	1.49072818573	0.681741545668	0.360324921907	0.727756357153	0.904934690564	0.600042547428	0.774179105495	3.76265492121	0.26308117743	1.20070394958	0.388666208557	1.01046631287	1.73165291394	1.50636573968	0.580322746376	1.3260304961	0.46710885674	1.40422760021	0.424521928751	0.897594402786	0.892291770293	0.219959620503
LINC02560	0.0425941373968	31.5607558184	0.31530829749	33.398100919	0.109355774431	0.0755763306454	0.0894237809907	0.0	0.163148455709	0.0	0.242557032105	1.54228640881	7.66250746429	7.86859911592	14.4665476749	0.379849445934	0.0	6.33637415576	1.8418705478	0.04613120649	0.387954880757	1.13368360588	0.0582550381266	2.99364080999	2.9187616644	5.78699375332	2.35044523449	1.69263145853	0.611996983746	11.0165094465	0.695964531484	17.0584853783	3.32262365815	7.68634020993	0.161972637121	0.309851164529	11.8505231522	4.03721026203	0.826461644787	3.22798928482	4.14250578412	0.422382223642	0.0	0.0825225646908	5.6944559037	3.18177041549	7.4482202211	2.03018910362	0.259063553037
LINC01485	0.0212623263351	0.0	0.533400822997	0.0175677649543	0.0363924600065	0.0	0.0223194755164	0.034855919365	0.0	0.0210893222036	0.0345944776621	0.100419811567	0.0189356620102	0.0320905347305	0.0471375590291	0.00632049649025	0.160191715894	0.0	0.00686143979483	0.0	0.0215178889816	0.0390287656408	0.0218100020393	0.0649729830382	0.0142843148339	0.0291795621553	0.0348506569745	0.100246539225	0.0305499309994	0.0798046950997	0.00914248933777	0.0137122846269	0.0131635055205	0.0564250096977	0.0727687834637	0.0322235101774	0.0197186519009	0.00793429975326	0.0884050093119	0.0	0.302870436241	0.0191678719316	0.123926564577	0.624775240995	0.0679748158446	0.00630273794725	0.0732945946085	0.00596140356691	0.00718447047575
C1orf220	0.169087213536	0.107358758068	0.857638569173	0.209559695682	0.409995487273	0.206262104556	0.162702944224	0.0923964478735	0.382296516486	0.143253495931	0.212064148069	0.992681501246	0.564692147623	0.467862650136	0.387353528316	0.0712063718107	0.219640309808	0.304971344502	0.43652109086	0.106824912758	0.128339668661	0.918188630802	0.173442567568	0.129173314386	0.203524462004	0.333569713643	0.223257704157	0.479271350043	0.141718652885	0.394246958613	0.533170210634	0.249897122268	1.31288534817	0.205661535347	0.632271133101	0.96095732783	0.143743642993	0.462711206367	0.132795474168	0.752351507514	0.394504973446	0.412834517358	0.313573791804	0.450439382836	0.724848697195	0.225549439492	0.207537156291	0.0790127651139	0.180924384067
LINC00565	0.0587108380334	0.0239640084972	0.0137972742788	0.0623689570482	0.0358889607207	0.0372045643139	0.114455534357	0.0183326285463	0.0267714647399	0.112306747681	0.0341158539364	0.019806095396	0.0348575399767	0.0455710373509	0.0297506550166	0.024932203015	0.0217897132746	0.0511353696347	0.0378924558039	0.0272512532547	0.0466844032828	0.0153955169484	0.00573553464181	0.00640740646757	0.0225387001112	0.143879276071	0.091649303841	0.141228002724	0.0385628987442	0.0400657478265	0.10097920656	0.0378632003436	0.129813849486	0.00741924730688	7.86511609275	0.0305065818359	0.00777833565977	0.0375577277895	0.0464970147646	0.0361151837324	0.0329578089763	0.0302442869859	0.328861402969	0.0324992339709	0.0	0.00994486064779	0.01577030063	0.122281660295	0.272066742958
BPESC1	0.00555102472036	0.0	0.127842205797	0.0	0.0	0.0	0.0	0.0	0.00354368451498	0.0	0.0	0.0349559026068	0.0230701095076	0.0301607291496	0.0	0.0	0.00288426017281	0.0	0.00358267682643	0.0	0.00561774529205	0.0	0.0	0.0	0.0261047678673	0.0076180032373	0.00303285813818	0.00747762576602	0.00638061591231	0.00378815844015	0.00477371887909	0.0	0.0	0.0	0.0	0.0	0.0	0.0	0.0184641467489	0.0047804936559	0.163595938509	0.0	0.0117650587093	0.00358488143035	0.0	0.00329095260789	0.0	0.0062254521065	0.0
LINC01527	0.0195800791839	2.62936893233	0.0563670817246	0.509601538385	0.00837828417025	0.0	0.0102767940598	0.0	0.0	0.0	0.0318574083228	0.238893049475	0.0174374974646	0.14184755542	0.52957879162	0.651887842315	0.0	0.286501464081	0.157964293724	0.0689196066914	0.0	0.0359408612986	0.0	0.172018168726	0.0986561904593	1.00765926647	2.10211239886	0.448387947035	0.0	1.12240270226	0.0252574430028	0.959681396389	0.0787931713768	9.35293275419	0.00744571261279	0.0118696114604	1.05319521736	0.0511458391205	0.027136840615	0.0	0.634755518248	0.0264770028659	0.0	0.0126449197774	0.739779634177	1.63094469649	1.95737307214	1.57006712651	0.0
LINC01606	0.0	0.0	0.0953101183736	0.0	0.0	0.0	0.0	0.0101311894598	0.00295895136599	0.0	0.0226241978736	0.0	0.123835997286	0.123121750036	0.0	0.0	0.0048166734607	0.0	0.0	0.0	0.0234538868167	0.178669025638	0.0	0.0	0.0	0.0	0.00759724492366	0.0218531751583	0.0266388445272	0.0	0.0	0.0269028002441	0.0143478465222	0.0082002207076	0.10575453832	0.106773036426	0.0988667400965	0.43586731461	0.0102782874743	4.45471287344	0.264096127192	0.0	0.0	0.0119734019893	0.0	0.0109916880844	0.00290505537922	0.0	0.0
ZKSCAN2-DT	0.244776132757	0.358652351891	0.934385519785	0.186686406266	0.61232212444	0.445451502616	0.401890279929	0.445853645939	0.629051212614	0.227221367406	0.536117228264	0.731178730707	1.03219722151	0.500154935779	0.361771307772	0.100748511149	0.600044634499	0.401786112197	0.522550954724	0.122355065175	0.358873832713	1.19239143682	0.403446528894	0.489065096804	0.809569848489	0.542641498013	0.34291256381	1.38656066243	0.757500985725	0.47542543721	0.572129058289	0.311669444626	0.543992958477	0.455258352723	1.54657609645	0.27013749601	0.576243576844	1.48956480395	0.184410295187	1.7782791839	0.838535535348	0.707257553815	0.571997136849	0.255356340627	0.565471512693	0.31255914836	0.247824072598	0.253398883945	0.352043666134
ERVH48-1	0.185738615327	0.871380929667	0.181063737334	0.0454709637593	0.423878680906	0.323459781072	0.281628272962	0.142845493612	0.355717595285	0.136464685195	0.414129493942	0.0433197357429	0.138865963271	0.0955195881419	0.109806296902	0.0572580938205	0.103656778863	0.0293587553248	0.56830683891	0.0372523289565	0.107909336115	0.208351398702	0.131719519705	0.110362052778	0.0	0.0896871113007	0.0902045857509	17.6346884922	0.114655761445	0.122058143801	0.0769069291338	0.155276425054	0.174615614486	0.237324543779	0.397625156463	0.6422161452	0.0956965187698	0.313181496137	0.152546856321	0.242896849014	0.418994411407	0.0310078434924	0.051030217702	0.0266557756461	0.379871415844	0.0285486085837	0.0689853544802	0.0270025151713	0.0604360083264
LINC02510	0.0	0.0	0.081628036406	0.0	0.0	0.0	0.0	0.0	0.0	0.00615216743853	0.0	0.0	0.0	0.0	0.0	0.0	0.0	0.0	0.0	0.0	0.00627718874321	0.0	0.0	0.0	0.0	0.0	0.0	0.0501323564998	0.0	0.00846566879836	0.0	0.0	0.0	0.0	0.0	0.00752018213404	0.0	0.0	0.0	0.0	0.341226249408	0.0	0.0	0.0	0.0	0.0	0.0	0.0	0.0
C5orf66-AS2	0.00797662548556	0.0455814800547	0.0787305908053	0.125221394384	0.0204791107564	0.00707660868344	0.0167464363422	0.00871753511659	0.0050921488624	0.0316468898674	0.0194673330541	0.0	0.0426226223216	0.0385243530767	0.0848822237988	0.00948461284828	0.00414457948944	0.0	0.051481794299	0.00431950709484	0.0282537520257	0.0366043961717	0.0109094502244	0.0365622141393	0.0	0.0547340012276	0.0305067664377	0.0214901656042	0.0229217964537	0.0435475937208	0.0137193291654	0.0720188657698	0.034568299993	0.0282240154587	0.0667319334823	0.014506495769	0.0443850683548	0.00595315269124	0.0221102695668	0.00686939969648	0.0470163113365	0.0503361924469	0.0	0.0154540421024	0.125186511299	0.0189159283313	0.0349957834055	0.00447287685008	0.0161716538616
LINC02346	0.0083017872888	0.0	0.163879981371	0.0	0.0	0.0	0.0	0.0	0.0	0.0	0.0	0.0	0.00492890055722	0.015035539712	0.0	0.0	0.0	0.0	0.0	0.0	0.00420078533303	0.0	0.0	0.00634210805771	0.0	0.0	0.0	0.0223661978326	0.0	0.0113306955637	0.0	0.0	0.0	0.0	0.031569189146	0.0	0.00769906599699	0.0	0.00920463196742	0.00714942618092	0.318063848856	0.0	0.0	0.0	0.0	0.0	0.0	0.0	0.0
LINC01538	0.0	0.0	0.0200341235531	0.0	0.0	0.0144059533913	0.0	0.0	0.0	0.0	0.0	0.00639092031672	0.0	0.0147046079824	0.0	0.0	0.0	0.0	0.0	0.0	0.00410832618741	0.0	0.0	0.00620251847006	0.0	0.0	0.0	0.0109369592807	0.0	0.00554065366537	0.0	0.0	0.00502651300918	0.0	0.03704922281	0.0	0.0	0.0	0.0	0.0	0.271183367173	0.00731929328948	0.0	0.0	0.0	0.0	0.0	0.0	0.0
MIR124-2HG	0.0	0.0	0.0046129441113	0.0	0.0	0.0	0.0	0.0	0.0	0.0	0.0	0.0	0.0	0.0	0.0	0.0	0.00291404599215	0.0	0.0	0.0	0.0	0.0	0.0	0.0	0.0	0.00384833726359	0.0	0.0	0.0	0.0	0.0	0.0	0.0	0.0	0.0	0.0	0.0	0.0	0.0	0.0	0.104680751703	0.0	0.0	0.0	0.0	0.0	0.0	0.0	0.0
IQCA1-AS1	0.0399810001332	0.0	0.0	0.0	0.102646831215	0.106409618915	0.0	0.0	0.0	0.0198278443418	0.0	0.0629420700313	0.0	0.0	0.0	0.0475394398592	0.0	0.0	0.154824389972	0.086602142245	0.0202307759904	0.0	0.0	0.0305432811368	0.0805793097534	0.054868317795	0.0218440211916	0.134643138793	0.0	0.0818521105903	0.034382490577	0.0	0.0247522358407	0.0	0.182442798623	0.0242368242193	0.11123497192	0.149194041373	0.132987167382	0.0688625711904	0.274934851261	0.0	0.0	0.0	0.0697187319232	0.0711088042024	0.0	0.0896770646998	0.0
LINC02358	0.0	0.0	0.0345822003699	0.0	0.0	0.0	0.0	0.0	0.0	0.0	0.0	0.0330953465003	0.0	0.0	0.0	0.0	0.0	0.0	0.0	0.0	0.0	0.0	0.0	0.0	0.0	0.0	0.0	0.0283184924171	0.0	0.0	0.0	0.0	0.0	0.0	0.0	0.0	0.0	0.0	0.0	0.0	0.413035767332	0.0	0.0	0.0	0.0	0.0	0.0	0.0	0.0
LINC01587	0.0	0.127972746408	0.193410759801	0.360818347734	0.0718704187628	0.0894060200161	0.0176312351696	0.0367125061353	0.0	0.041648693656	0.0	0.0396632374295	0.04986065641	0.0811195785147	0.178733960937	0.0	0.0	0.0512012657296	0.0975633075981	0.0181909138994	0.127485173444	0.0154153565321	0.0	0.0641566343467	0.0225677448279	0.184402800012	0.045883704307	0.237568795922	0.0	0.0458484330798	0.072220953145	0.400783927348	0.03119547249	0.0	0.0510965226383	0.0	0.311534371528	0.137889132052	0.130359414075	0.0867881374024	0.346502943986	0.0	0.0355983992904	0.0	0.0585781098117	0.109534438088	0.0315812463648	0.0470920152902	0.0
TNFRSF14-AS1	0.328128244045	0.0879877796103	2.29537453131	0.0815969294672	0.926949223711	0.47198569928	0.708949754004	0.647580611726	1.24869579813	0.276481632646	0.536466661034	0.125381588094	0.158878133979	0.0538506049974	1.25148721451	0.168564767974	1.28779655331	0.0893439977913	0.372151212101	0.105232821453	1.95696907994	4.1138128287	3.04556048356	0.0413730317892	0.09630914731	0.41752045085	1.46553912292	0.514965578255	5.06428351691	0.152180639048	2.21635125546	0.782763209579	0.061140482827	0.493155688066	0.869806521672	0.874836009547	0.227490652202	0.237757491384	0.430924362157	0.0685876595082	0.337993420815	2.02756231354	2.85943837768	5.70502949304	0.272206376994	0.086878574859	0.0778698745303	0.146483254861	0.908516504557
LINC02026	0.0251186840237	0.0239229566626	0.0619813741105	0.0415080767678	0.0214964884214	0.00742816611697	0.061524327264	0.0366024472304	0.0374158449817	0.029066685731	0.0681148227202	0.125223720056	0.149133543626	0.0960407172607	0.660818109109	0.00995579704117	0.0391542950568	0.15824809187	0.118886565833	0.194966086187	0.567726692739	0.00768457173591	0.0229028372592	0.0831535923713	0.180000719346	0.264284355563	0.0960669180369	0.0620338709694	0.0	0.142846831116	0.0288017779737	0.966557508728	0.259182940602	0.244415743292	0.203773369939	0.0355300425279	0.108710152429	0.274951519843	0.139252087473	0.03605331618	0.329013502029	0.0679330724495	0.00887292008009	0.0486653411474	0.146006252293	0.243231699857	0.330608987641	0.0798164281423	0.0905335585774
LINC02198	0.01634674671	0.0	0.605043932057	0.0	0.111915943063	0.0145023142835	0.0	0.0357302317237	0.073048493338	0.0	0.1196850334	0.0257346757904	0.145579776073	0.0197372887523	0.0289919635634	0.0194371121163	0.0254808469781	0.0	0.601368481282	0.0796689021781	0.256420011069	0.0150029055212	0.0111785378345	0.0249760275517	0.0658917767047	0.0112168091144	0.080380884	0.671617088137	0.0281846102548	0.0	0.112461791921	0.010542178691	2.15561758233	0.0289201763751	0.0621617394973	0.00990953766157	0.0303199003728	0.50019921998	0.163120547282	0.0140776744616	0.867167902818	0.206311049645	0.0	0.116124980246	0.0285054012629	0.0484562503553	0.0819633684919	0.0091664056518	0.0
ZSWIM8-AS1	0.0133908966199	0.11478103522	0.132170327441	0.044256328426	0.0802192016547	0.106919802019	0.154623517199	0.0585388453993	0.0512911925825	0.0398458186978	0.0544685311821	0.0843251294392	0.0238511523539	0.0565892402173	0.0356243716662	0.0159224562268	0.0556622702938	0.0816414702867	0.0777833493453	0.0507601254974	0.155846258605	0.0983204109773	0.0457860659249	0.0613794430517	0.044980916061	0.0551313850721	0.0512137565333	0.108230950471	0.0923528599034	0.045691417898	0.115157793782	0.0345436868888	0.0580321255361	0.142144647718	0.122211682913	0.105529788741	0.0124186989198	0.119927484216	0.0445415923629	0.16144971314	0.118394156595	0.0845027449914	0.113524758285	0.216197815029	0.0778366664621	0.031755438589	0.0083928243764	0.0300356744097	0.027148440832
MAGEA10-MAGEA5	0.0	0.014213766872	0.0	0.0	0.0	0.0	0.0	0.0	0.0	0.00740138617033	0.0	0.0587379241323	0.177214668889	0.198216618951	0.0264689987953	0.0	0.0620358126939	0.0545938381459	0.192644088285	0.0	0.188794837009	0.0	0.0	0.0684076235538	0.0200525610531	0.163851037568	0.856168906932	0.0603119036975	0.0	0.183323734711	0.0	0.0384990708837	0.304905976917	0.0132017293682	0.0	0.0	0.0276813746915	0.0222766064828	0.107557178505	0.102820755152	0.102628352875	0.0	0.0	0.0	0.173498523717	0.132718340668	0.0654768436083	0.0585810290968	0.0201713606182
TTTY5	0.0	0.0	0.0	0.0	0.0	0.0	0.0	0.0	0.0	0.0	0.0	0.0	0.0	0.0	0.0	0.0	0.0	0.0	0.0	0.0	0.0	0.0	0.0	0.0	0.0	0.0	0.0	0.00843028103327	0.0	0.0	0.0	0.0	0.0	0.0	0.0	0.0	0.0	0.0	0.0	0.0	0.0491835164685	0.0	0.0	0.0	0.0	0.0	0.0	0.0	0.0
THRIL	0.0	0.0	0.0	0.0	0.0	0.0	0.0	0.0	0.0	0.0	0.0	0.0	0.0	0.0	0.0	0.0	0.0	0.0	0.0	0.0	0.0	0.0	0.0	0.0	0.0	0.0	0.0	0.0	0.0	0.0	0.0	0.0	0.0	0.0	0.0	0.0	0.0	0.0	0.0	0.0	0.0	0.0	0.0	0.0	0.0	0.0	0.0	0.0	0.0
CDH23-AS1	0.0	0.0	0.0850831913862	0.0	0.0	0.0	0.0	0.0	0.0	0.0	0.0	0.0	0.0	0.0	0.0	0.0	0.0	0.0	0.0	0.0	0.0	0.0	0.0	0.0	0.0	0.0354902214309	0.0	0.0	0.0	0.0	0.0	0.0333556764931	0.0	0.0	0.0	0.0	0.0	0.0	0.0	0.0	0.254049777526	0.0	0.0	0.0	0.0	0.0	0.0	0.0	0.0
ZFY-AS1	0.0982447691714	0.0	0.0404038270653	0.162347335432	0.0	0.0871596376036	0.232041230699	0.0805276830556	0.0	0.0974453857601	0.0	0.0	0.0291647256589	0.0	0.217803947373	0.0146022525698	0.0382852926958	0.01497444053	0.206075931124	0.0133003918209	0.136710231221	0.0225420540243	0.0	0.0750535903312	0.0	0.219094155919	0.0	0.049628513721	0.0705795516431	0.117328213798	0.0	0.316795118452	0.10644083327	0.0434529283225	0.261516624659	0.0148892048282	0.41000428092	0.0	0.0136161484191	0.0	0.168898419933	0.154992471969	0.0	0.0317234984866	1.64180606771	0.0	0.0769693692811	0.0275452792954	0.016598292971
LINC02063	0.0	0.0	0.312522888502	0.0	0.0	0.0	0.0	0.0	0.0	0.0	0.0	0.0	0.0	0.0	0.0	0.0	0.0	0.0	0.0	0.0	0.0699141304544	0.0	0.0	0.0	0.0	0.0474039000031	0.547296933776	0.116325962667	0.0	0.0235722509297	0.0	0.0	0.0	0.0	0.0	0.0209395884156	0.0	0.0	0.0	0.0	0.644729859431	0.0	0.0	0.0	0.0	0.0	0.0	0.0	0.0
RDH10-AS1	0.195455654952	0.15675903901	0.351144441798	0.0764967318492	0.37855913706	0.752929939678	0.24296871828	0.0899412936417	0.252835037715	1.0764625895	0.246878151856	0.538485057699	0.131314158097	0.149050022717	0.492611674501	0.0642176411357	0.291308001005	0.370039266009	0.561029659372	0.114199312672	0.0806835920121	0.760036694433	0.20049020817	0.125740926922	0.0518327840955	0.398823814312	0.0562048216926	0.176683253794	0.100508549627	1.03547980472	0.27424581671	0.291908240691	0.308885241419	0.15924738004	0.786289583172	0.383523353412	0.510404931663	0.0690979190824	0.0798412828113	1.21813920821	0.520451146445	0.111285608468	0.0926626052563	0.139513286162	1.2018915096	0.673915404837	0.074146551581	0.308614381498	0.0104279725374
LINC02575	0.300120533894	0.122500227647	0.828721479258	0.0	0.476992621368	0.0570551575103	0.0900120953393	0.163998629381	0.574776302844	0.297678557815	0.261592287914	0.0	0.152731063319	0.194126622926	0.893473824465	0.0127449485149	12.1521660993	0.0784187806701	0.0415071966536	0.0580433765869	0.141016494486	0.255773218249	2.05234032347	0.0163768250832	3.37001757962	0.0735488141495	0.796444509497	0.664180430704	5.33476160213	0.0292585395312	2.80217298203	0.691252506272	0.0	2.10489415288	2.3477507507	0.376866671331	0.0198808118672	0.0639963914309	0.118842698921	5.96306827402	0.189534505075	0.695718088463	1.74923976513	1.06600694586	0.0373820832351	0.165218811519	0.12092293016	0.0240417130692	0.0
LINC02252	0.0	0.0	0.198119792673	0.0	0.0	0.0	0.0	0.0	0.0	0.0	0.0	0.0316002795127	0.0	0.0242359315686	0.0	0.0238673368492	0.0	0.0244756769237	0.0518200730295	0.0	0.0	0.0	0.0	0.0	0.0	0.0	0.0	0.0	0.0	0.0273960862961	0.0	0.0258900322678	0.0	0.0	0.0305320083937	0.0	0.111691789053	0.0299613495816	0.0	0.0	0.552127894319	0.0	0.0	0.0	0.0	0.0	0.0	0.0225113370833	0.0
UPP2-IT1	0.0	0.0	0.135132127496	0.0	0.0468667604705	0.0	0.0	0.0	0.0	0.0	0.0	0.0	0.0325141759447	0.0	0.0971271384364	0.0	0.0	0.0	0.0	0.0	0.0277110629112	0.0	0.0	0.0	0.0	0.0	0.0	0.0	0.0	0.0	0.0	0.0	0.0	0.0484433206508	0.0416501066884	0.0	0.0	0.245229869685	0.0	0.0471621811094	0.161396329252	0.0	0.0	0.0	0.0	0.0	0.0	0.0	0.0
FGF14-IT1	0.0	0.0	0.20278339435	0.0	0.0	0.0145815619026	0.008626632088	0.0	0.0	0.0	0.0133710055529	0.116438860953	0.0780668234535	0.0347289998811	0.0	0.0	0.0	0.0200414538241	0.0	0.017800944749	0.0	0.0	0.0	0.00627812714414	0.0	0.0112781031533	0.00898001375592	0.0553514038418	0.0	0.0168245826308	0.0	0.0	0.162809157812	0.0	0.0125002842268	0.0	0.0	0.0367999426135	0.0227794328324	0.0	0.371367594083	0.0	0.0	0.0	0.0143305842415	0.0925699733564	0.0206028139379	0.00460824765008	0.0
CASC11	0.00417928795749	0.00796068174534	0.326564493659	0.0	0.0286129687695	0.0222463889052	0.0219353973251	0.00913496304863	0.0533597984683	0.014508488923	0.00679983373457	0.105271217598	0.00248130842502	0.0201845210327	0.0259427874041	0.0496938565437	0.0477734106947	0.0458644258045	0.0728283604388	0.0746846285489	0.0317214069879	0.0728785859478	0.0142897939825	0.0319274571952	0.0421155220922	0.0200742039132	0.0182671677857	0.115410871726	0.00720581313911	0.0684492211691	0.0215643923371	0.00539052830885	0.0258739703423	0.00369693575723	0.963089715816	0.0202681608264	0.050386255985	0.0187146352025	0.0532886800465	0.0827808185313	0.993563807137	0.0263732380691	0.0	0.00809701949403	0.0728782811253	0.0520319445885	0.0550072670758	0.0117176369811	0.0395406962096
KMT2E-AS1	1.06253853615	1.99861784455	2.42521776099	3.44580013648	1.79590114885	1.62607198904	1.17113563175	1.71281798325	0.797011239813	1.2910189627	1.96649159045	3.84733403067	2.57069621249	1.5715816169	1.86092166122	2.33731273199	0.883336028576	1.44137128384	3.61744242139	0.891849099383	2.21782630541	6.68004368331	1.61669603431	4.44417190248	6.58505943443	6.28842360979	3.10582804567	2.57636719056	0.488533244417	2.93666689164	5.32260574575	3.56325639755	1.95700727691	3.33666534928	5.69712342493	2.39934680631	5.56749170595	3.15217008445	7.18636633304	1.55558302801	3.00096299702	5.1485659264	6.02406173209	3.73975220475	10.0825979717	4.72448440965	7.22558320362	1.72786746536	4.57761074354
HCG21	3.78088092664	0.0	0.558173862168	0.133500494839	1.38276309818	0.659387869937	7.36105525456	0.388485064923	0.0	0.0641045678223	0.998979871068	0.050873838422	0.0191860509293	0.0195089234279	0.0	0.0384244398201	0.167906848407	0.0	0.0	0.0	0.0	0.0	0.0	0.049374097441	0.0217097975038	0.0886962228157	0.035311492108	0.043530905699	0.631459499395	0.0	4.83548527808	0.208404061395	0.0200063526051	0.0285855627642	0.319501066348	0.0	0.0299690916081	0.0723529450227	0.0179148002341	0.0	0.412694415458	0.145659985463	0.205470430284	0.10434671403	0.0	0.0191582398099	0.0202537579992	0.0181206961315	0.174707321718
LINC02475	0.0207765239799	0.0	0.67786257792	0.0	0.0118536546142	0.104449540919	0.0	0.0454127068454	0.0530535892104	0.00686915755092	0.2253604124	0.0	0.448184246736	0.0250858632814	0.00614140779699	0.0	0.0287874299075	0.0	0.0670466938506	0.0	0.00700874917414	0.152548140305	0.0	0.0211628260374	0.0139579463229	0.0902907440017	0.662168655142	0.0419811869521	0.179111550822	0.0141784208568	1.10181084309	0.098259229797	0.184366015949	0.0367572061049	1.71708208169	0.00419830217614	0.0128454129812	3.33896581689	0.0383933905123	0.632203775254	0.292548712993	0.0	0.0	0.0447253007357	0.00402555908731	0.0164232874035	0.0217030173389	0.0271842536723	0.0
DSG2-AS1	0.347739884557	0.110395462069	0.532316429112	0.0239430235309	0.388526370521	0.0942650428431	0.567823336607	0.147793231221	0.30832156279	0.00958084573432	0.26717568062	0.121654831009	0.281013082905	0.297405055518	0.38546133374	0.0287139156264	0.120454912988	0.0588915744163	0.037405695008	0.188308314239	0.410572803647	0.514190489226	0.957797446274	0.199240583424	0.317977740613	0.278380808022	0.670246664061	0.0650597775393	0.122133311104	0.243898260361	0.182750411871	0.0685241614913	0.358809584766	0.529765049054	0.705253189933	0.368905061129	0.134372285743	0.108136195007	0.123164251609	0.307789155274	0.948921105778	0.0870793391357	0.0	0.580145045941	0.04491760199	0.0801730687698	0.308759734717	0.232910034516	0.293750422046
LINC01443	0.0	0.0	0.0706844974593	0.00710046587934	0.0220634287754	0.0	0.0	0.0	0.0109721818565	0.0	0.00699112576051	0.0	0.0	0.00518808732918	0.0152414894162	0.0	0.0	0.0261970432129	0.00554645616821	0.0046536755558	0.0	0.00788724175971	0.00587671703299	0.0	0.0057733747208	0.0117936735832	0.0	0.0115763507463	0.064207226409	0.0	0.0147806926525	0.0	0.0	0.0	0.00653586289571	0.00520958551351	0.0	0.0	0.0	0.0	0.244825816372	0.0	0.0	0.0166496075574	0.0	0.0	0.0	0.0	0.0
LINC00350	0.0	0.0	0.876437518853	0.0	0.039647946654	0.0	0.0	0.0	0.0295754901937	0.0	0.0	0.0	0.0	0.055937908407	0.041083398604	0.0	0.0	0.0282456271608	0.0299009189163	0.0	0.0234427712306	0.0	0.0	0.0	0.0	0.0	0.0506242955577	0.0936120780139	0.0266262194824	0.0	0.0398413220193	0.0	0.0	0.0	0.105704417685	0.0	0.042965166879	0.0	0.05136708124	0.0398978641139	0.773707995441	0.0	0.0	0.0	0.0	0.0	0.0580735715144	0.0519574462538	0.0
LINC01713	0.0419543112985	0.0	0.120777963738	0.0	0.0359043637081	0.0	0.0440402526553	0.0458512415681	0.0803488639168	0.0	0.0	0.0	0.0373633931725	0.0	0.0	0.0124714517656	0.0217990650829	0.0	0.0947717966511	0.0	0.0424585813704	0.0	0.0	0.0	0.0	0.0143941026833	0.0	0.0282577231201	0.0	0.0	0.252556363187	0.0	0.0129869563585	0.0	0.0957237430542	0.0	0.0389083700063	0.0156557695775	0.0116292426412	0.0	0.206074712242	0.170197128937	0.0	0.1083772738	0.0	0.0124364110354	0.0	0.0	0.0
LINC00551	0.0	0.156283264049	0.0578443279568	0.716644742678	0.0	0.0311956256891	0.0984304927451	0.02561951867	0.00748252809457	0.0116256785169	0.00953525845633	0.0	0.494086821145	0.00707607834166	0.43654805567	0.013936922117	0.00609014647999	0.00714607593637	0.022694582343	0.0	0.017792894711	0.0645448741128	0.0	0.0	0.0	0.0160854960442	0.0128078253749	0.0315781749975	0.0	0.0319949497032	0.0806380714253	0.914641445709	0.0217695023851	0.155523970075	0.0534859283732	0.0	0.0978307576776	0.104972498174	0.0324893709282	0.0	0.046057945278	0.0	0.0124210242128	0.00756951582595	0.170326038721	0.0	0.014692474328	0.013145109304	0.0
CASC15	0.0665645501724	0.130128366543	0.40054126349	0.0521035888825	0.163401688934	0.12277006207	0.0772292648481	0.0727474048641	0.0424937336033	0.282334930742	0.111152698343	0.216479327234	5.11581324571	0.912633415963	0.0807753874175	0.0812314897907	0.126513093959	0.860786816366	0.408132406554	1.04533619767	0.932468204567	0.0916385695897	0.0694770013891	2.22141412329	0.711972818863	0.366604034474	0.327313898041	0.614692192943	0.104701327896	0.233103604974	0.295256287686	0.1129687816	0.232077992276	1.00874176351	0.772696988701	0.152912840626	0.128337311478	0.181719705871	0.451561793375	0.377136875192	1.02733441618	0.0300037905725	0.408388051711	0.0610878442321	0.174112553973	0.671911620822	0.420490953749	0.8427804099	0.108908358646
LINC00364	0.0	0.0	0.973791746913	0.0	0.0	0.0	0.0	0.0	0.0	0.0158687657662	0.0	0.0	0.0189976445372	0.0965867321922	0.0	0.0190235565394	0.0166258008652	0.0	0.0413033969973	0.0	0.0	0.0	0.0	0.0	0.0	0.109781536014	0.0174823672057	0.150862017705	0.0	0.0	0.0	0.0	0.0	0.0	0.0	0.0	0.0296747961095	0.0	0.0354777549644	0.0	0.8801515042	0.0	0.135635144923	0.0	0.0	0.0	0.0	0.0538282544659	0.0
LINC01017	0.0	0.0	0.209384416302	0.0	0.0	0.0	0.0	0.0	0.0	0.0	0.0	0.0	0.0151140114743	0.0153683576483	0.0	0.0	0.0	0.0	0.0	0.0	0.0	0.0	0.0	0.0	0.0342042382547	0.0	0.0	0.12002173544	0.0	0.0	0.0	0.0	0.0	0.0225185748338	0.0	0.0	0.0	0.018998928706	0.0141125704969	0.0	0.800256799206	0.0	0.0	0.0	0.0	0.0	0.0	0.0	0.0
GHET1	0.0307723647405	0.15630669131	0.582145802134	0.127126651696	0.0877829668834	0.0728007046511	0.247651326317	0.0224204392138	0.353602450438	0.0763049518609	0.0917906202291	0.306817824061	0.255780458612	0.45824475439	0.527574640206	0.140261301179	0.410385127651	0.300180180362	0.390594480157	0.272176538606	0.399658661262	0.150627282295	0.0911877787255	0.250756171684	0.179168475727	0.190038404997	0.18494069778	0.663241081585	0.165065797169	0.230998165197	0.344023335674	0.264605366514	0.190511699781	0.18147183077	0.327650419562	0.47879808097	0.228305986438	0.597120579857	0.272951625812	0.591853205643	1.65257647517	0.305152320018	0.0217400507734	0.145735022429	0.405436739054	0.352708622733	0.218583316917	0.310599760029	0.443642936576
LRRC2-AS1	0.017022820257	0.0	0.406043510655	0.0	0.145680744345	0.0679594736387	0.0536075517737	0.0837179395458	0.12497157502	0.14773772569	0.0692416678501	0.0	0.0101067138113	0.010276794666	0.0150955108497	0.00506024947565	0.0176897942161	0.0155676813172	0.027466669096	0.0	0.0043068565343	0.00781170004499	0.0174612946235	0.0	0.0	0.00584035859855	0.0139508833644	0.114654758154	0.122292823483	0.0174251989894	0.0292782549276	0.0	0.0158082411747	0.0903487965468	0.110045493031	0.0412775169116	0.00789346992726	0.0127045513681	0.0283111557901	0.0219898545791	0.434793419856	0.00767299009189	0.0360788304519	0.0	0.0148421680063	0.00504603181759	0.0	0.0	0.0
HCCAT5	0.0	0.0172567512533	0.312970515859	0.0299417235876	0.0465192775384	0.0642994175463	0.0190201647242	0.0198022970999	0.0	0.00898592760253	0.0147403253987	0.0	0.0430308093132	0.0546936917233	0.0	0.0107723753898	0.0	0.0110469459331	0.0584716764721	0.0294358995999	0.00916853518007	0.0166297266018	0.0	0.0138421357515	0.0	0.0	0.0	0.134243826426	0.0104135909375	0.0123650547046	0.0	0.0	0.0	0.0	0.0551217352651	0.0109840658417	0.0	0.0	0.0200898130521	0.358895893503	1.05019798672	0.0	0.0384027217554	0.0	0.0105321161293	0.0	0.0	0.0	0.0
HCG27	0.199327535073	0.0237298656784	1.2911030924	0.137243499367	0.88845759813	0.375778743432	0.183083225355	0.10892104624	0.265098913801	0.259488700356	0.209451633076	0.333413824238	0.285997675068	0.250698782368	0.412439624389	0.0987544014067	0.245975686802	0.0911443432088	0.385942871858	0.148417456394	0.147089945232	2.48495023411	0.494116065741	0.35530892551	0.212025592444	0.199462884253	0.1270553688	0.497859307002	0.272076076224	0.198371406507	1.16419931029	0.198178628476	0.277658258118	0.220402703556	4.49736224234	0.241668113031	0.215665425591	0.545464569953	0.225609283322	0.772466038596	0.840371626014	0.411795753296	0.809719919968	0.632906704727	0.444138531826	0.147715400404	0.104108101865	0.232859412905	0.420950760564
SH3BP5-AS1	1.27541691791	0.798975843743	2.79652555424	0.977722881004	2.97973026186	2.95584130853	2.53446929671	1.94547465793	2.38601414974	3.03237360517	3.61763015544	0.722088159253	0.767358372203	0.693803742037	1.35479905922	0.300063172989	0.889499196401	0.617501732875	0.981634702787	0.559549084686	1.51852564524	0.641620857437	0.778898209929	0.367334500454	0.744582057245	1.28232800071	0.383819227404	3.66354750802	1.80901312502	0.749361569238	2.17897909539	0.767547105238	2.50395223875	1.80997022212	2.54172445944	0.663601964221	1.13538057768	3.38246547362	0.612534299998	0.637294088325	0.994981766046	0.664044894483	2.92000014943	3.31670753723	1.51244531145	0.610570730101	0.406099682891	0.776380008857	0.481660284637
LINC01728	0.0	0.0	0.982028895999	0.0	0.0	0.0	0.0	0.0	0.0	0.0	0.0	0.0	0.0	0.0	0.0	0.0	0.0	0.0	0.0	0.0	0.0	0.0	0.0	0.0	0.0	0.0	0.0	0.0502599197479	0.0	0.0	0.0	0.0	0.0	0.0	0.0	0.0226179523726	0.0346017183644	0.0	0.0	0.0	1.24620142777	0.0	0.0	0.0	0.0	0.0	0.0	0.0	0.0
VENTXP1	0.00719834648937	0.0	0.0296036877246	0.0	0.0	0.0	0.0	0.0	0.0	0.0	0.0	0.0	0.0	0.00869138341229	0.0	0.0	0.0	0.0	0.0	0.0	0.0	0.00660658137089	0.00492250782403	0.0	0.0	0.0	0.0	0.0	0.0	0.0	0.0	0.0	0.0	0.0318377493968	0.0	0.0	0.0	0.0	0.27535100728	0.0743898320592	0.190930193625	0.0	0.0	0.0	0.00418415070084	0.0	0.0	0.0	0.0
PTOV1-AS1	3.04680333991	1.7277690923	2.7355976845	1.18759219641	2.91396843046	1.94370346727	2.41702714252	2.1910631606	2.14992633069	1.7832181008	3.59873313372	1.66598808846	4.93245386882	3.7882727364	5.50269261893	1.68418899947	1.51299930281	1.71010034763	2.26965262044	1.75318341067	3.87193370462	3.00979059656	1.64773190282	2.80376856329	2.10625841735	2.25343907038	2.95062676827	2.54714833829	3.25084410655	1.91097316293	2.65216372175	2.27989977229	3.74663339692	3.39054835813	6.90565309238	2.43634577334	2.20871420807	6.79741257391	1.10112298798	7.83558738312	4.45996080528	1.8912231898	3.61817963266	3.76104982201	1.549288566	1.46435411138	1.25946281006	1.80760734322	1.7195089077
LINC02112	0.0	0.0	0.303897864529	0.0	0.0	0.0	0.0	0.0	0.0	0.0	0.00639517937481	0.00618791158933	0.00933458851005	0.0142375134788	0.00697112754761	0.0	0.0	0.01437835303	0.0101473162708	0.00425698105728	0.00397782447097	0.00721490752045	0.00537576648575	0.0	0.0	0.0	0.00429502467337	0.0953059033097	0.0	0.0053646538103	0.0	0.0	0.00486684492405	0.0	0.0	0.00476550343516	0.00729043040729	0.0293348959514	0.0217902174138	0.0	0.494247866337	0.0	0.0083306266132	0.0203071208648	0.0	0.00466052878367	0.00492702999178	0.00440813074369	0.0
LINC02217	0.0	0.0	0.197107944907	0.0	0.0	0.0	0.0	0.0	0.0	0.0	0.0	0.0	0.0118565483271	0.0	0.0177090849958	0.0	0.0	0.0	0.0	0.0108142103059	0.0101050556275	0.0	0.0	0.0	0.0268323339935	0.0137030681316	0.0327325629091	0.0269011214994	0.0	0.0136280837857	0.0171736852831	0.0	0.0	0.0	0.0	0.012106033752	0.0370404503022	0.0	0.0221418879298	0.0	0.510071749443	0.0	0.0	0.0	0.0	0.0	0.0	0.0	0.0269912997036
VASH1-AS1	0.58344492598	0.515258689485	0.506067251208	0.227885272253	0.753504600924	0.517613800093	0.623588949155	0.626044841465	0.575622806971	0.7207416039	0.888874413365	1.14397126902	0.566836936029	0.595588484358	0.639679439143	0.561303299542	0.661423613366	0.388051698161	0.705194433867	0.482537926594	0.31670000982	0.837297260059	0.674642651251	0.324159836699	0.570132500914	0.880766005321	0.828804595693	0.457275276361	0.707220128108	1.00625245233	1.14945348585	0.472047072324	0.302103523061	0.67563055562	2.05730735886	0.41799645025	1.25925472281	0.45127352308	1.01739151736	0.831339000381	0.969166129044	0.468593626594	1.04546877916	0.500105548036	0.733767901852	0.672929275146	0.944113049222	0.541310323125	0.609354586227
LINC01690	0.033942203238	0.0	0.0	0.0	0.0	0.0301124442415	0.0	0.0	0.0216681542739	0.0841650684299	0.0	0.0	0.0	0.0	0.0	0.0	0.0	0.0	0.0219065760116	0.0	0.0	0.0	0.0	0.0	0.0	0.0	0.0	0.0	0.0	0.0	0.0	0.0	0.0	0.0	0.0	0.0	0.0	0.0	0.0	0.0292307268334	0.300096299702	0.0	0.0359692159497	0.0	0.0	0.0	0.0	0.0	0.0
PRKCZ-AS1	0.642670367192	0.944961386971	3.09744033417	0.782525391892	1.3701635267	1.58043444379	1.51494405443	0.579142960107	2.3536563978	1.57682818861	1.2657808146	0.84312971837	0.917091021498	1.17076042209	3.93936246776	0.509445139252	2.08556960841	0.728652476446	0.873230988421	1.22112017179	1.26085336246	180.831733381	1.31073835785	0.697686748875	1.01500189368	1.60148089163	1.12731022167	2.27821781556	1.78847118544	1.50808029362	2.29797576727	1.11978122262	0.900458932565	1.46612285146	2.12660544738	1.722407944	0.961983644123	2.10368760759	0.925081437694	1.60212703475	1.09654564874	0.914785029813	1.1231356565	1.39074792846	0.871644976564	0.614964029885	0.847994712079	1.24551047776	1.1353079236
LINC02124	0.0	0.0	1.26253611681	0.0667502474194	0.069138154909	0.0	0.0	0.0	0.0257868943424	0.0	0.0	0.0317961490138	0.0479651273233	0.0731584628547	0.0	0.0	0.0	0.073882156995	0.0	0.0	0.0	0.0	0.0	0.0	0.0	0.0	0.044139365135	0.272068160619	3.27337461083	0.0551317934968	0.0	0.0	0.100031763026	0.0	1.19812899881	0.0489744092696	0.0	0.0	0.0671805008779	0.0347869806943	2.18251854329	0.0	0.0428063396426	0.0	0.0234796555857	0.0	0.0	0.0226508701644	0.0
MAFG-DT	0.361094890385	0.815547689707	0.364892399153	0.860954906292	0.291365332508	0.155599500798	0.433198052504	0.236781134557	0.329310207434	0.276292378728	0.48679632934	5.18121184499	2.88504545782	2.50383391393	1.71084713321	0.938458646951	1.4259234361	4.08853589985	0.88560368079	2.86606247983	3.13752112139	1.26882620076	0.430364858181	2.17532633	10.6600261105	1.86186009147	1.64594411499	0.896403571314	1.91520499882	4.07649426975	0.825125342465	1.83637520695	1.93533748169	4.47186811686	3.77415903441	3.98395835702	2.06668120916	2.35614788251	2.37931236038	4.71788558647	1.03378820288	0.734756623242	1.09331231594	1.69234401531	1.66714227882	4.95435114451	2.01746668071	2.38351700144	3.4581908378
MIAT	0.202219415797	0.153750828963	0.838629630873	0.183930147213	0.367931566489	0.330161161791	0.135569716475	0.269288865081	0.107397203765	0.0370809125474	0.233629993635	0.539061491302	1.71212783124	0.818662593808	0.0482216614297	0.503124705493	0.211908512722	1.01428439061	1.11430497933	0.746297065827	0.583854392252	0.402383011809	1.12255255868	0.105153309218	1.66905979923	1.10074286776	0.355593324372	1.29105742222	0.257833451551	0.539242131438	0.758449949242	0.225757480849	0.399779266747	0.0871853452756	1.95798943528	0.290500615923	0.589405159337	0.254917568578	0.484221245441	0.0307322791636	0.777928904156	0.09344774904	4.07702387034	0.598100309147	0.305217155217	1.20088276587	0.877610033706	0.310642755151	0.0895745166434
PKP4-AS1	0.0366118147287	0.0760777716133	0.169731841448	0.0935003465725	0.0826032637303	0.0383864457747	0.0908395814047	0.0545625091184	0.0956143273372	0.0825316299211	0.162459766141	0.188633333475	1.171822193	0.922289835089	0.106254509975	0.0850878278787	0.0864688826066	0.0933442482883	0.313628773625	0.135177628823	0.136418250971	0.314637031894	0.0978702491918	0.0508534711471	0.28844759043	0.105056855676	0.0400064657778	0.181582570121	0.156856264721	0.279375717607	0.154563167548	0.103031221364	0.321450384554	0.082437765275	0.149349029142	0.217908607537	0.277803377266	1.20723734111	0.154993215509	0.103188347228	0.268114637528	0.0780126513905	0.0529067119178	0.126818384655	0.619089046155	0.124313297643	0.567408651065	0.0690554618494	0.0202434747777
CATIP-AS1	0.302720656492	0.0	0.145245241553	0.0	0.367012089414	0.134282073934	0.158885866354	0.413548617498	0.128834651476	0.0	0.348879727468	0.0794288316008	0.0898649869335	0.0456886400279	0.156594012228	0.0449937795312	0.0917529681295	0.0153801995637	0.0162815326228	0.0136607895348	0.102119736354	0.0694586129162	0.0345020161292	0.0192718251302	0.0169476483739	0.103860415749	0.0689143636301	0.0339821909005	0.115987247707	0.0	0.260330909298	0.0813448110607	0.0	0.0892607250185	0.287788801698	0.122341233995	0.0467904527043	0.112963952874	0.363612655074	0.369325518907	0.0991285841597	0.363868041106	0.0	0.162915514809	0.102643965322	0.0299115744129	0.0948659890804	0.0424375012628	0.0340961063352
LINC02571	0.0	0.0	0.120005396806	0.0301372385737	0.0	0.0	0.0	0.119589618866	0.0	0.0	0.0	0.0	0.173247176302	0.0880813333872	0.0	0.0	0.0189521722549	0.0	0.0	0.0	0.0	0.0	0.0	0.0	0.0	0.0	0.0	0.049134697664	0.0209631802641	0.0	0.0	0.0	0.0	0.193592523944	1.91411768294	0.0	0.0	0.163334073652	0.0808839861316	6.69078248832	0.286659151954	0.0	0.0	0.0	0.0	0.0	0.0685831544191	0.0	0.0
MGC32805	0.0172633192628	0.0493245949731	0.525374620189	2.43194874947	0.0	0.00765773416473	0.0090608201931	0.0	0.760423067073	0.0214035670709	0.0491539416053	0.16306581322	0.230613790972	0.109430848632	0.237286101783	0.0564491494487	0.946320032379	0.0526254068956	0.0167128315002	0.0140226647542	0.0262062237332	0.0316882560766	0.0118053256071	0.0857234605682	0.0289943211696	1.09573120736	0.174491777227	2.12782526467	0.0	0.117809218775	0.237535193178	0.0445331415961	0.101533343574	0.0	0.0525177504203	1.25582061385	0.776483947472	0.3478691264	1.02403054583	0.200704752191	5.66433421848	0.241223225374	0.0182942767214	0.00557437191951	5.57922228409	0.030703934	0.0649193302757	0.00968037188481	0.01166643815
KCNK4-TEX40	0.0	0.00681303863972	0.0117678179085	0.0	0.0	0.0	0.0	0.0	0.0	0.00709536471506	0.0814736024414	0.0056309316219	0.00849437307885	0.0	0.0	0.00425297952637	0.0	0.00436138114228	0.00923394641982	0.00387380603346	0.00723955320841	0.00656548664594	0.0293513309551	0.00546493394655	0.0	0.0	0.015633701226	0.0867273258439	0.00822265980357	0.00488177607984	0.0	0.00461340860388	0.0974330600711	0.0	0.0163217212818	0.0	0.0	0.928966279124	0.0793154346259	0.0431241458443	0.098385029101	0.0	0.0	0.00923962853837	0.0166324966022	0.00424103003476	0.0	0.00401135058893	0.00483433633549
FAM242C	0.191332562025	0.0165658670839	0.171680318562	0.0143714945511	0.506110977395	0.108019017066	0.255621537654	0.114057003047	0.0111039651795	0.112140219289	0.240553192872	0.0958410612621	0.0619620683928	0.0420031981277	0.0771227500485	0.0	0.108452288206	0.0	0.0112261457141	0.0188382773834	0.0704117399238	0.0478918371975	0.0594730037814	0.132879577188	0.0467417348392	0.0716119414638	0.0380132610771	0.105438514916	0.589803925866	0.0356100374365	0.224373281479	0.056087391968	0.0861483510755	0.307727143636	0.330718151418	0.0843544985284	0.048393150595	0.168759167439	0.0192855055901	0.254650602449	0.239222673072	0.266568140657	0.0368652462402	0.056165268673	0.0707731967298	0.0103120418906	0.0218034227572	0.0	0.0117546629937
DM1-AS	1.56101085038	0.235696640536	0.595002415322	0.235933201687	1.93869579851	1.48621185367	1.29890871755	3.09993681309	0.631942119582	0.896886571467	2.8185741199	0.584405169215	0.926796481601	0.735526304896	0.472679102147	0.339534363551	0.217608583476	0.754408522902	1.15492663249	0.237101824204	0.789886714374	2.93525199665	0.390541321813	0.654435152304	0.383673636509	0.83600724134	0.33282886427	1.00010878283	1.06126355238	0.662547804612	1.42427876983	0.527909606348	0.742494770735	0.656744258443	2.83772275092	1.28096453924	1.04162290648	2.35845708167	0.453800903691	2.73784038516	1.62700700754	0.360391453809	0.786769685583	0.848286967323	0.309830859296	0.56430063705	0.45339230419	0.22417083189	0.347352008308
LINC01162	0.0	0.0	0.287798177575	0.0	0.0	0.0	0.0	0.0	0.0	0.0	0.0	0.0	0.0	0.0	0.0	0.0	0.0	0.0	0.028228608015	0.0	0.0	0.0	0.0	0.0	0.0	0.0	0.836376784549	0.0294588343936	0.0	0.0	0.0	0.0	0.0	0.0	0.0	0.0	0.0	0.0	0.024247100988	0.0	1.67570551243	0.0	0.0	0.0	0.0254231617527	0.0777901683557	0.0	0.0245257744062	0.0
C1orf229	0.0519505112448	0.0907087602418	0.0569733327617	0.0143078475425	0.148196930806	0.115222107284	0.127244733535	0.0757012526865	0.381390222967	0.210405216241	0.154962729988	0.184017748145	0.735111247188	0.219540187911	0.138206154028	0.0205905988407	0.0269929964445	0.83933795006	0.150881784824	0.0937742417134	0.0306687095727	0.0953594774314	0.0236838463243	0.185207531145	0.285025220107	0.0653535609874	0.0141918419345	0.16328909268	0.11445265115	0.141809325345	0.171257693321	0.0111677995699	0.209056638493	0.0306364313062	0.151456610283	0.0787321105618	0.0562086372721	0.252017676086	0.115200575465	0.462306340423	0.391268160462	0.0780551737868	0.055052971799	0.156566283054	0.0402627220672	0.220727018891	0.0271335774791	0.0388415275803	0.0234052102833
LINC01603	0.0137875240234	0.0131311950651	0.328872335675	0.0	0.0117993183977	0.0	0.0	0.0	0.0176034652493	0.0	0.022432737807	0.0868227707908	0.0	0.0249708716655	0.0611325606872	0.00819703317741	0.0143277353013	0.0672476990796	0.169073037991	0.00746622841287	0.041859729729	0.0	0.0	0.0631974519432	0.0555758567975	0.0473036096646	0.0075329523009	0.120723051242	0.00792402300535	0.197587993336	0.106711806086	0.00889171065896	0.0	0.0121962379918	0.0734017042414	0.0	0.0255730612453	0.082319758794	0.00764347964854	0.0831158607845	0.717860824111	0.0	0.0	0.00890405669794	0.088156337333	0.081740021756	0.0172828259373	0.0773132662874	0.0
PANTR1	0.0	0.0	0.762119581611	0.0	0.0	1.76735786487	0.0	0.0	0.0	0.919034680865	0.0	0.0	0.0	0.0419534313053	0.0	0.0	0.0	0.0	0.0	0.012543971433	0.0	0.0	0.0	0.0	1.50952543426	0.0	0.0126560738894	0.20282616903	0.0	0.0316158626214	0.059761983029	0.0	0.0143410465949	0.0	5.53186452554	0.112339403253	0.0	0.051864374098	0.01284177031	0.0997446602847	0.84197634798	0.0	0.0	0.0	0.0	0.0	0.0	0.0	0.0
TRHDE-AS1	0.0222647865449	0.00212049135661	0.0164817798141	0.00367920735121	0.0533515701701	0.0237031334242	0.0163602441819	0.0194662827202	0.00426404402519	0.11152231001	0.0144902048561	0.0	0.00793137055842	0.0	0.00197439861188	0.0	0.359782633664	0.00135743704155	0.0100589129346	0.00120568407806	0.0	0.0	0.0	0.0323172332357	0.00747889049642	0.0443051824764	0.014597507841	0.143962817618	0.364689148975	0.00303880970874	0.0459529563161	0.00143587811347	0.00551365144112	0.00787803916289	0.167639189237	0.00404913120712	0.0	0.0864071537188	0.0296233799566	0.00958711915275	0.0721789528495	0.0	0.00235944293213	0.0	0.00517670119735	0.00527991576586	0.00139545878482	0.0199758955191	0.0
TGFA-IT1	0.0	0.0427065013815	0.147529570385	0.0370494492557	0.0	0.0	0.0	0.0	0.0286258184902	0.0	0.0	0.0	0.425965534394	0.216566948145	0.0	0.0	0.0	0.0546773149627	0.0289407976667	0.0	0.0453800433913	0.0	0.0	0.0685122223666	0.0	0.0307690451855	0.0489987447829	0.0	0.0773137473962	0.0306006743721	0.115686040542	0.17351072084	0.0	0.198328732481	0.0341034130453	0.0815491310315	0.0415855514287	0.4015920343	0.0	0.0	0.132152498951	0.0808479735829	0.0475189641904	0.0	0.026064571797	0.0531685095642	0.0	0.0754336318318	0.0303033055158
ITPK1-AS1	0.00415884047333	0.0356478007703	0.294180428162	0.00343619652744	0.0427094664658	0.0332063201336	0.0698498455218	0.0409062129625	0.0530987315964	0.0206250071966	0.0304495426391	0.0163681515876	0.0345683580879	0.0225964875697	0.0184399002456	0.0247253627857	0.0237698378249	0.0126777862815	0.0322097965097	0.00675629348401	0.0189397245551	0.209932168727	0.0483475922678	0.0	0.00838189373951	0.0171222765806	0.0159055699933	0.0308123992158	0.0239018605011	0.0198666790435	0.025035368059	0.0777802437179	0.00772421399241	0.0257519375253	0.069585181436	0.0176478726447	0.038569028766	0.0279346086399	0.0115278176363	0.0322340114666	0.187935227893	0.0224950328539	0.0308504315484	0.0322296168416	0.0145043437185	0.0197247140353	0.00521315617509	0.0116603075511	0.0252946545084
KRBOX1-AS1	0.0	0.0	0.316490334219	0.0	0.0	0.00812782000146	0.0	0.0100125016733	0.0	0.00908698770677	0.0	0.0	0.0	0.0	0.0	0.00544676337656	0.0	0.00558559262505	0.0	0.0	0.0	0.0	0.0	0.0	0.0	0.0	0.00500549501531	0.0370237084554	0.0	0.0250082362253	0.007878649434	0.0	0.0	0.0	0.0209031228975	0.00555379898934	0.0	0.0136749552448	0.0	0.0	0.630005352702	0.0	0.00970865435193	0.0	0.0	0.0108629194798	0.0114840895872	0.0	0.0
PACRG-AS1	0.0535147145943	0.00849454133319	0.0513526743631	0.00736932476072	0.0381647661678	0.00791275907077	0.0280877158814	0.0389902893627	0.011387643122	0.0132698210079	0.050790911376	0.0	0.0582496208644	0.0269226703328	0.0	0.0	0.0	0.0163133959788	0.0115129450572	0.00482988681088	0.112829031242	0.0163717837622	0.0	0.00681371554558	0.00599198334389	0.0	0.0194922013917	0.0120146888449	0.0	0.0182598914592	0.00767018152015	0.0	0.0276091316745	0.0236691589494	0.0814001172687	0.0	0.00827157866009	0.0998483844405	0.0049445502471	0.184345605723	0.0525716145464	0.0	0.0378070591004	0.0	0.0259218825353	0.00528774410812	0.0167703333799	0.0	0.012054964603
LINC02209	0.0	0.0	0.0543818842475	0.005462820384	0.00565824602231	0.0	0.0	0.0	0.0	0.0	0.0	0.0	0.0	0.00798302243753	0.0	0.015723223599	0.00343536162618	0.0	0.0	0.00358035572859	0.0	0.0	0.0	0.0	0.0	0.0	0.0	0.0133595863787	0.0	0.0	0.0	0.0	0.0	0.0	0.0	0.0	0.0061316538461	0.00493445290708	0.00366535479933	0.0	0.246815759512	0.0	0.0	0.0	0.0	0.0	0.0	0.0	0.0
ZNRF3-IT1	0.0	0.0	0.0	0.0	0.0	0.0	0.0	0.0	0.0	0.0	0.0	0.0	0.0	0.0	0.0	0.0	0.0	0.0	0.0	0.0	0.0	0.0	0.0	0.0	0.0	0.0	0.0	0.0	0.0	0.0	0.0	0.0	0.0	0.0	0.0	0.0	0.0	0.0	0.0	0.0	0.0	0.0	0.0	0.0	0.0	0.0	0.0	0.0	0.0
SLC39A12-AS1	0.0	0.0	0.0436129648214	0.0	0.0	0.0	0.0159029505907	0.00827844965934	0.0	0.0	0.0	0.0	0.0	0.0137189833482	0.0	0.0	0.0	0.0	0.0	0.0	0.00766590426912	0.0	0.0	0.0	0.0	0.0	0.0	0.0306116210166	0.00435345394095	0.0103385463202	0.0065141564867	0.0	0.00468959446963	0.0	0.00576097949932	0.00459194383698	0.0	0.0169599115609	0.00419932357289	0.0	0.476247362875	0.0	0.0	0.00489188392006	0.0	0.0	0.0	0.0	0.00511903959895
BMS1P4	0.265717948611	0.155734737918	0.714512007119	0.109773276728	0.446054944008	0.172268996225	0.386209764007	0.256891587625	0.411026650439	0.207803685943	0.365818969486	0.185025996247	0.188099521788	0.20977446676	0.253759246161	0.109368047475	0.2230273402	0.168233494966	0.151708478307	0.116220255974	0.180998291205	0.243873680129	0.209663323315	0.210801328202	0.233439903112	0.252457361857	0.201015237353	0.247805312631	0.305429043556	0.223178572315	0.615218323289	0.257046201182	0.120215903396	0.226009742189	0.466359270917	0.346942600325	0.123213228175	0.312722565131	0.249290110942	0.827322777663	0.311234217778	0.377741342333	0.227435251504	0.376204540861	0.32078634521	0.090883965643	0.108891741256	0.126077608735	0.23482289648
LINC02496	0.0	0.0	0.0275354848835	0.0	0.0	0.0	0.0	0.0	0.0	0.0	0.0	0.0	0.0	0.0	0.0	0.0	0.0	0.0	0.0	0.0	0.0	0.0	0.0	0.0	0.0	0.0	0.0	0.0	0.0	0.0	0.0	0.0	0.0	0.0	0.0	0.0	0.0	0.0	0.0	0.0288303059179	0.0986617971624	0.0	0.0	0.0	0.0	0.0	0.0	0.0	0.0
PCAT14	0.0	0.0037914955411	0.0425675832286	0.0	0.0102207901576	0.0176590998606	0.00835787323859	0.0	0.068618027951	0.0138201407416	0.0194316568175	0.0	0.00945433582752	0.00240335953449	0.0105908333604	0.00236680778774	0.279246423206	0.00970853566431	0.00770811715497	0.0107789776924	0.00201442668689	1.3372656997	0.0136118216759	0.0030412674559	0.0	0.0136584236417	0.00435012272966	0.0	1.99282966512	0.0	0.078741574327	0.0102695546442	0.0147878354626	0.320459816327	0.714539765569	0.00241331847755	0.0147679091207	0.118844856414	0.00662092494907	0.0102852160391	0.129057907752	0.0358885323581	0.00843749476156	0.0	0.00925608088249	0.00236015782631	0.00998047126007	0.0	0.0
LINC00330	0.038410037456	1.15232041252	0.402807898709	1.8724165671	0.0246533892259	0.0	0.221758678891	0.0314833181298	0.0122601737345	0.0047621885477	0.0156235865473	0.0226758390805	0.011402319069	0.0521739135879	1.19214498503	0.0	0.0	0.0234177891196	0.0247901528147	0.0155998701711	0.0242948169433	0.0352524066863	0.0262662696465	0.0	0.00645109405197	0.210849567008	0.0157392824597	0.109949745853	0.0496691461661	0.0982948970497	0.123868157359	2.39040277297	0.17834739675	0.17837896607	0.0219092653552	0.0116422466044	0.650090830488	0.0859990800368	0.021293623068	0.0248087897683	0.556563667817	0.0346264405522	0.0	0.00620135186527	0.474436655597	0.039850267974	0.0120368601076	0.0	0.0
FRMD6-AS2	0.106601467094	0.162443049966	0.227970993714	0.317081873237	0.237195894595	0.4161231117	0.0447606493727	0.069901892816	0.0	0.042293635259	0.0693775838829	0.0503467921134	0.0253163812699	0.0257424180456	0.245783560242	0.152105470607	0.0	0.0779911973513	0.220164672326	0.30017983547	0.183400698809	0.0782703380735	0.0	0.0977251765054	0.458344252643	0.394998036994	0.885290298324	0.560039105763	0.0	0.56743060744	0.0733393146877	0.274993363455	0.0659969647007	0.0377192267663	0.0810746351568	0.0	0.434993030866	0.206854203055	0.413681455788	0.0	1.57084213585	0.0	0.0225935315017	0.0	0.433746309293	0.126398419684	0.280615044035	0.20324030503	0.0
FAM155A-IT1	0.0238714396399	0.0454701699691	0.0785383305103	0.0197235163315	0.10214550359	0.0635339482898	0.0501166245113	0.104354962495	0.091434848804	0.0473544121276	0.155358350234	0.0187903981962	0.0	0.0	0.0635062059007	0.0	0.0	0.0436617386881	0.0	0.0	0.0362375438069	0.284817063545	0.0163242139805	0.0547093936847	0.0	0.0	0.0912968065185	0.0	0.0137194928224	0.032580937793	0.656919673442	0.492637683591	0.0	0.0	1.36163810327	0.0578842834835	0.0442766799095	0.035631690467	0.0	0.0	0.562817968672	0.258239681188	0.0	0.0	0.0555025802367	0.0	0.0	0.0267717244433	0.0
LINC01517	0.0	0.0100648835688	0.790997734406	0.0	0.0180880362032	0.0	0.0110933825607	0.0230991119684	0.0	0.00524098155845	0.0	0.0166371201326	0.00627435719581	0.0255197809165	0.0	0.0	0.0054910077452	0.0	0.0	0.0	0.0	0.0	0.0144535472974	0.0	0.0	0.0	0.00577390614198	0.142357826746	0.0	0.00721183460877	0.00908812859036	0.0136307521237	0.0	0.0373930064267	0.0482240694738	0.00640638218554	0.00980070293131	0.0	0.00585862386034	0.0	0.809773366548	0.00952695040057	0.0	0.00682483913388	0.0	0.0	0.0	0.00592595738354	0.0
WASF3-AS1	0.00643115429774	0.0	0.486653464416	0.0	0.0220150440631	0.00570551575103	0.0270036286018	0.028114050751	0.00410554502031	0.0063788262389	0.0156955372748	0.0253114080965	0.0572741487446	0.0388253245851	0.0171090732344	0.0	0.00668313442672	0.0	0.00415071966536	0.0	0.0130169071833	0.017707376648	0.0	0.0	0.0129616060755	0.00882585769795	0.00351372577719	0.0519793380551	0.00369613967815	0.00877756185935	0.0	0.00414751503763	0.0159261096396	0.0341334186954	0.16140786411	0.00779724147582	0.0536781920415	0.0335981055012	0.0320875287088	0.0110769070106	0.789727104479	0.0	0.0136304397283	0.0	0.00373820832351	0.00762548360855	0.0	0.00360625696038	0.00434613197529
ZFPM2-AS1	0.0176689643607	2.45686855124	0.334258140945	0.00729939443086	0.0907262547925	0.1097274064	0.13910590423	0.0386202956543	0.112795814385	0.223446276566	0.0574959280801	0.0904027878873	0.0262258491013	0.0800015725749	0.0156684990609	1.89608896948	0.729859886241	0.140041130234	0.19386280371	4.45873849117	1.30086723572	0.17027246953	0.0845790499326	1.29581905982	0.100897093234	0.691073032942	1.02328332078	4.04623014112	1.76693180674	0.602887213114	3.05415329085	1.34459701247	0.043755420971	0.00781485109459	0.295634828676	0.19815493023	0.393268151966	0.00659339233901	1.78763477709	1.1412267503	2.14366123167	0.023892713386	0.196603540952	0.0570535580555	0.523788358316	0.0523756669001	1.76632355403	0.113940120501	0.0
LINC01582	0.0	0.0	0.466859704993	0.0	0.0359815773935	0.0	0.0	0.0	0.0	0.0	0.0	0.0	0.0	0.0253825777933	0.0	0.012498272092	0.0	0.0	0.0814076631141	0.0	0.0	0.0	0.0	0.0160598542752	0.0	0.0	0.0114857272717	0.0424777386257	0.0120820049694	0.0143461226088	0.0180785353679	0.0	0.0260297705938	0.0	0.0	0.0	0.0389920439203	0.0	0.0349627552956	0.0	0.991285841597	0.0	0.0	0.0	0.0122195196812	0.0124631560054	0.0	0.0	0.0
ZNF337-AS1	0.239411471219	0.350791910368	0.696790943775	0.404751971258	0.34042856381	0.480346812136	0.386638239212	0.23347161965	0.830019305237	0.348888627294	0.488410740418	0.51317115556	1.21367676164	0.831628504905	0.640182755339	0.129197473566	0.773168648976	0.469330788306	0.584791671918	0.10970066954	0.221787695112	0.317763121762	0.453375211946	0.458649832248	0.425606919414	0.892163188849	0.613776665526	1.17590032284	0.482642866187	0.862145751882	0.589153174066	0.342052785018	1.16067374774	1.10777133772	2.77044614144	1.39997796084	0.461138951977	1.60535936545	0.398172297969	4.74211821605	0.676630089457	0.464860616757	0.195160779832	0.287818432577	1.09830645152	0.641988717971	0.542497747465	1.00790398	0.450530455555
GSEC	0.136534632203	0.650175798632	0.241880337801	0.0780994031047	0.242679937779	0.163058521598	0.126785771679	0.0746083323717	0.1542088143	0.380228073848	0.166609624792	1.57076221504	1.35000640121	0.548455941601	0.135046637689	0.22478761732	0.627564812136	1.50156272802	0.833756162917	0.730832058981	0.419841583285	0.308456191301	0.26214767157	1.75713699717	0.560938482643	0.421592944669	1.55506196309	0.56945042568	0.301806731711	0.831404623713	0.438051215563	0.162558526535	0.598202302445	0.283360245451	0.794775323519	0.191004142518	0.170452730272	0.960203713491	0.832607543515	0.723584148528	0.278574486105	0.118351183461	0.589883547952	0.122088177899	0.143463659754	0.912190539862	0.608891180249	1.02180186472	0.397467369043
TNK2-AS1	0.0186552567415	0.266508128851	0.20714672025	0.146430170627	0.135703420466	0.140677983785	0.0195827841005	0.030582078107	0.0119092145627	0.101769059842	0.0758817323719	0.352427544794	1.17404718139	1.59924772108	0.0496293727411	0.160819846527	0.106624053068	0.375332637253	0.451509581919	0.101022060014	0.0943974185047	0.0941690004947	0.108436083612	0.199522235365	0.21305846119	0.275218539665	0.0509624349364	0.948655985242	0.0750513858312	0.350097410039	0.12032231316	0.0842167175581	0.43887981526	0.0495064851307	0.184444794982	0.0961262975835	0.121106014275	0.139228790518	0.134446473131	0.0642629719697	0.458162289622	0.0336352256509	1.02800568333	0.0843336515113	0.162654865985	0.309676128225	0.303999631038	0.162143919822	0.11976745367
CEBPA-DT	0.836108576943	0.330382779569	1.90217835519	0.507095373707	1.16465392341	0.883809828439	0.681602054062	1.11791084424	4.28710051438	0.502876710954	1.36761114599	1.54733543363	2.11766691798	0.724927807541	2.05080550265	0.259120227131	0.374352825577	1.09543687065	1.36630058793	0.462403431022	0.661623689953	2.08170433387	1.08878348215	1.16196479772	2.11537185232	0.500479937885	0.413078590003	3.24709264963	0.82303849139	1.89991484541	0.558394798056	1.0841657143	1.06280334938	0.20457274899	0.345006138524	2.00046424615	1.04762290888	2.96735952187	0.552277918045	4.02155222677	0.812635657792	0.761765938535	0.367612587395	1.13736968824	1.41664149461	2.34134958041	1.12054515082	0.603514813606	0.0961764600902
PLUT	0.0397103095432	0.0126066584985	0.413722058589	0.0	0.079295893308	0.0	0.111159148205	0.0	0.219703641439	0.0	0.0538416083452	0.0208386406536	0.0	0.0239733893173	0.422572099927	0.00786959583316	0.137554019345	0.0	0.0	0.007167983676	0.0133958692746	0.230823307423	0.181036306704	0.0	0.00889263878796	0.0	0.0144640844451	0.0	0.410804529157	0.0270993108183	0.34149704588	0.0341460953674	0.00819488376852	0.0351271472018	1.01677582726	0.144436375612	0.0	0.0592735703977	0.0440289267771	0.21658840519	0.169045444382	0.429583545483	0.0140272636337	0.256451301239	0.015388156132	0.0156949696479	0.0663697960165	0.0	0.0
LINC02532	0.671408616911	0.00281694925906	0.642255812013	0.0171066443462	1.91107901413	0.558916120893	1.94360761628	1.6873534363	1.21787483749	0.00146684052695	0.476422480911	0.00698457010106	0.014048485098	0.00714245002958	0.0681947124786	0.0105507349884	0.0875986031364	0.00180327604567	0.00381790855754	0.00640672429013	0.0613626063284	0.350182795073	0.0161809757943	0.00451911179301	0.0178834867486	0.0649454944672	0.00161599491115	0.0916388128294	0.243084090906	0.234139138735	0.0712201302543	0.0953740220454	0.00732456479644	1.20091798061	3.12228355004	0.0215161398667	0.032916127848	0.0485636761599	0.0180367618091	0.0178303011486	0.496861407555	0.151984405407	0.244481835732	0.231125603649	0.132381210948	0.00175351514145	0.00556135715108	0.0116098559935	0.029982393052
EGLN3-AS1	0.0	0.0	0.0522101401688	0.0	0.0543228359999	0.0	0.0	0.0	0.0	0.0	0.0	0.0499653770216	0.0	0.0766421991811	0.112579183188	0.075476578218	0.0329817023656	0.0	0.0	0.0	0.0	0.0	0.0434075689937	0.0	0.0	0.0	0.0	0.0855071361945	0.0	0.0	0.0	0.0	0.0392981926172	0.0	0.0	0.0769597859951	0.058867858516	0.0	0.0	0.0	0.997722762646	0.0	0.0	0.0819867038811	0.0	0.0	0.0795683349971	0.0	0.0
FOCAD-AS1	0.0	0.0440189943318	0.152063576094	0.038188084812	0.118662648851	0.0820083587855	0.0970343155431	0.0	0.118022287109	0.0687646516534	0.0752000525067	0.0727628185469	0.0548820842186	0.223222669955	0.0	0.0	0.0240150456941	0.056357705257	0.0298302311647	0.0	0.0467747019352	0.0848391253113	0.0316064568559	0.176544497351	0.124202624017	0.0951439978786	0.0	0.0	0.106253093348	0.126164482517	0.0794942689937	0.149036001352	0.171685720938	0.0817695767014	0.527272627225	0.392258389138	0.0857271887609	0.137978035425	0.0768684690896	0.0398035429221	0.272427846538	0.249997989235	0.0	0.119394348914	0.134328053233	0.0548025299527	0.0289681408736	0.0	0.187407676665
ZNF30-AS1	0.0625622690084	0.0297920553638	0.231562413677	0.0258456958008	0.214162348646	0.194261400291	0.0985092371393	0.10256005714	0.179724338809	0.031026610826	0.254476977683	0.0246229377963	0.0928604864979	0.0377692757564	0.0554790214749	0.0	0.081266914629	0.0	0.0201891004523	0.0169393790231	0.0158285591349	0.0	0.0	0.119485315807	0.0	0.128786915528	0.119635335262	0.37924125045	0.0719120935781	0.0213470304419	0.0269008606275	0.0403470262861	0.0774645972871	0.0276708247557	0.61855406445	0.0189628912692	0.0	0.793760042195	0.520245798798	0.511841719144	1.04481527704	0.112799092743	0.165746147096	0.0202015238363	0.109095871713	0.0	0.0196056377433	0.0350816677106	0.0
LINC01768	0.698239609468	0.0	0.472962446235	0.0	2.24960450259	0.364385879898	0.732955633477	1.21197546515	0.0	0.020369361099	1.80432731025	0.0	0.0	0.0	0.0	0.0	0.0213411015307	0.0	0.0265087978628	0.0222418317005	0.0207832971834	0.0	0.0280872505253	0.0	0.0	0.0563668222726	0.0224406016022	0.0829922204241	0.0	0.0	0.141286032707	0.0264883313328	0.0	0.0	0.0937127400488	0.0248987542925	0.0	0.0306537337106	0.0455397232842	0.0707432716641	0.524538070068	0.0370270131115	0.0	0.0795753302375	0.0	0.0	0.0	0.0	0.0
KRT7-AS	0.046191870207	0.318949204648	1.31077365489	0.543858779033	0.148240698358	0.0819599191169	0.278808876526	0.0378618049098	1.11317742831	0.0057270028843	0.140916814281	0.00908997998976	0.171405209868	0.00697158811216	1.48487487335	0.020596679939	1.27804583697	0.0140811041487	0.0819846813996	0.0938019364098	0.520061194257	3.61413170475	3.66418340226	0.0529320654787	0.0310323153923	1.49763284079	3.34395450219	0.18667121995	0.225654457846	0.0866868483688	7.12046554559	0.714950259057	0.128688233828	3.46293915837	2.45036950767	1.23908437487	1.89559372407	0.396452541835	0.128038442311	0.28840523392	0.22688911023	2.88368915108	0.0979008547526	1.64816035433	0.711518163124	0.089001509808	0.188181697181	0.0518039983913	2.54411732593
PAUPAR	0.0	0.0	0.130164369689	0.0	0.0	0.0	0.0	0.0	0.00420939523162	0.0	0.00536418587021	0.00519033258774	0.00782972061534	0.00398074154263	0.0175418491173	0.0	0.0	0.00402011961614	0.00425571257426	0.0	0.00667308563865	0.0907764334065	0.0	0.0100746472013	0.0	0.0	0.00360260585588	0.0399706208316	0.00378963393645	0.0134993868731	0.0	0.0	0.0	0.0	0.0902676511229	0.0	0.0	0.0147634171126	0.0	0.00567854929378	0.14898541422	0.0	0.0	0.0	0.0	0.00390918552614	0.0	0.0	0.00445606786
PACRG-AS2	0.0	0.0	0.239855144589	0.0	0.0	0.0	0.0	0.0	0.0	0.0	0.0	0.0	0.0	0.0	0.0224866332178	0.0	0.0	0.00772999653817	0.00818300115609	0.0	0.0	0.0	0.0	0.0	0.0	0.0	0.0	0.0170792463994	0.0	0.0	0.0	0.0	0.0156988888795	0.0	0.0674991028627	0.0	0.0	0.0	0.0	0.0109188707238	0.79714295952	0.0	0.0	0.0	0.00736974922404	0.0	0.00794651335249	0.0	0.0
MRGPRG-AS1	0.00971705221924	0.0	0.055946850002	0.0	0.0	0.0	0.0	0.0	0.00620320917582	0.0	0.0158099513968	0.0	0.0	0.0	0.0	0.0	0.00504888883132	0.00592428164108	0.0	0.0	0.0049169231905	0.0	0.0	0.0	0.0	0.00666764597459	0.0106180182532	0.0	0.0	0.0	0.0	0.0	0.00601582670284	0.00859555937989	0.0960726367499	0.00589056016066	0.0	0.0	0.0	0.0167364797774	0.10500387425	0.0	0.0205947001859	0.0	0.0	0.0	0.0	0.0	0.0
LINC01124	0.914275010603	0.0175909632521	0.706427612185	0.0534128101693	0.964211093781	0.409654413867	0.620432921677	0.938640107265	3.89105598902	0.041219812446	1.06683192108	0.0	0.0877283764742	0.0	1.67066018849	0.192167575151	0.0575816589246	0.0281522311333	0.0298020495576	0.155030925164	0.485997328184	0.0254276924941	0.0947297915687	0.0987715175545	0.0930639642641	0.0823802305675	0.0605482835862	0.0622016956729	0.541378833917	0.0126045290753	0.524166509628	0.232276515287	0.0171523523752	1.09467717208	0.828791872628	0.750185235614	0.0428230997235	0.0896009939542	0.0255986163005	0.954382540731	0.371966315739	0.815888572331	0.63613011108	0.351880581702	0.12883310311	0.0164252268564	0.00578815474235	0.025892822767	0.0124820417618
LINC02123	0.0	0.0	0.0908515433446	0.0	0.0	0.0	0.0	0.0	0.0	0.0	0.0	0.0	0.0	0.0	0.0	0.0	0.0	0.0	0.0	0.0	0.0	0.0	0.0	0.0	0.0	0.0	0.0	0.0	0.0	0.0150755864703	0.0	0.0	0.0	0.0	0.0	0.0	0.0	0.0	0.0	0.0	0.173615034404	0.0	0.0	0.0	0.0	0.0130968758023	0.0	0.0	0.0
PLSCR5-AS1	0.0	0.0	0.0	0.0	0.0	0.0	0.0	0.0	0.0	0.0	0.0	0.0	0.0	0.0524573274395	0.0	0.0	0.0	0.0	0.0	0.0	0.0	0.0	0.0	0.0	0.0	0.0	0.0	0.117049768657	0.0	0.0296486533916	0.0	0.0	0.0	0.0	0.0	0.0	0.0	0.0	0.0	0.0	0.59752507674	0.0	0.0	0.0	0.0	0.0	0.0	0.0	0.0293605360109
LINC02232	0.0	0.0	0.0157692798941	0.0	0.0	0.0340176864587	0.0050313208476	0.0	0.0	0.0	0.0	0.0	0.0569137573535	0.0086807295959	0.0	0.0	0.0	0.0	0.0	0.0	0.00485062488811	0.0175959548942	0.0	0.0256311966981	0.00966003492754	0.0	0.0	0.0	0.0	0.00327087374999	0.0	0.00309106293562	0.00296735555923	0.0084796594618	0.00729055557134	0.0	0.0	0.0107314370529	0.00265713511685	0.033021620311	0.0847538458585	0.0	0.0	0.0	0.0	0.0028415629039	0.0	0.00268767373365	0.0
LINC01987	0.0	0.00816310153545	0.260844698537	0.0	0.0	0.0152080384771	0.0	0.0	0.0	0.0127520594693	0.0209182083803	0.0	0.0152664105378	0.0	0.0	0.0	0.00890693934995	0.0	0.0	0.0046414344101	0.0867413367759	0.00786649495982	0.00586125876811	0.0	0.0	0.0	0.0	0.0057729500105	0.0	0.0175474274786	0.00737090657263	0.0	0.0	0.0	0.0260746831876	0.0	0.0	0.00639683351435	0.00950324782256	0.0295254689278	0.277862071447	0.0	0.0	0.0	0.00498209263633	0.0	0.0	0.0	0.0
LINC01038	0.0	0.0	0.0375717831121	0.0	0.0	0.0	0.0	0.0	0.0	0.0	0.0	0.03595639281	0.0271204691875	0.0	0.0	0.0	0.0	0.0	0.0294817471558	0.0	0.0	0.0	0.0	0.0348964123269	0.0	0.0	0.074871913757	0.0307665863878	0.0	0.0	0.0	0.0	0.0	0.0	0.0	0.0	0.0	0.0	0.0	0.0	0.448742130396	0.0	0.0	0.0	0.292069360603	0.0541623134813	0.0	0.0	0.0
OGFR-AS1	0.146337642703	0.111497213188	0.698115227527	0.0725459275845	0.425799954036	0.441408763493	0.215058838565	0.0	0.168155257119	0.362867360895	0.357143961942	0.34556892491	0.243272232592	0.335711189826	0.259538835493	0.643810692644	0.212899851199	0.26765691606	0.472237566717	0.0316979397888	0.251764132946	0.590952769571	0.260185488399	0.156511454089	0.25561011582	0.381573009456	0.447737033166	0.650519859492	0.454160396381	0.379485009728	0.35236905762	0.622872318227	0.308031940934	0.129448094853	0.28936848075	0.479040105041	0.244283987734	0.677135471008	0.649009230038	0.428483947834	0.345020895466	0.554074884824	0.775384295921	0.113406758063	0.49335396078	0.416433595868	0.238466776443	0.278999041486	0.0988940209947
PITRM1-AS1	0.161058472848	0.230087384102	0.279664750817	0.188519806327	0.268009232073	0.234174211694	0.286473277341	0.176018404702	0.185642035701	0.319495992487	0.167419064265	0.239467930513	0.209839200038	0.288995459521	0.249941243773	0.162248735876	0.311492178498	0.199115512658	0.219446744047	0.0969072026494	0.237700044216	0.266893792956	0.379364273457	0.591274589092	0.174324209247	0.303916491164	0.114883555846	0.343515625408	0.470534651201	0.619772193895	0.415516725939	0.227933000329	0.432082278918	0.134554925872	0.544405971176	0.450205942604	0.186706754927	0.217031240505	0.19841563646	0.134849302737	0.290070199071	0.40734798223	0.355576688564	0.213803312913	0.397875390259	0.188316290855	0.081316289267	0.33616586622	0.523047535114
SBF2-AS1	0.698064040042	0.880202792367	1.04724850429	0.743299335483	0.59319389535	0.562603735711	0.841138926626	0.505020816105	1.38711056899	0.624120911763	0.955808361613	2.0586187622	1.62861929425	1.48092693947	0.884951074884	1.80912252834	1.58109819447	1.57350231267	1.07240318596	0.732073364244	2.28353930189	2.50856728737	1.37830219073	1.64866902311	1.77019188698	1.65625197816	1.79416474988	1.99657120475	0.172344013557	2.64019879272	1.91086073102	0.497743519528	2.46215973116	2.82222235141	1.84695235488	1.22481586492	1.5318373	2.36643432834	1.46075218001	2.25225800478	0.709908470606	0.717934884348	0.797056842649	1.03496617592	3.18893514877	2.26452128767	1.54054860316	0.934489357075	1.03651477393
LINC01772	0.210870513799	0.355760291324	1.49161715709	0.288723104092	0.500138381613	0.689514655446	0.354167776053	1.020596357	0.384618085108	0.69319854696	0.720495295057	0.208668964375	0.425670180788	0.451019856876	0.577016016881	0.139695632905	0.36626459983	0.271819551611	0.676599283263	0.316471449392	0.451199297373	0.873673051011	0.234842305471	0.377418948236	0.538329385561	0.483695079508	0.42792740436	0.819709088672	0.297786982267	0.36592559887	0.647651690761	0.361351448826	0.350619806673	1.03392527015	1.40672112263	0.482107405149	0.352009838719	1.69968104748	0.230463277588	0.819793524702	0.710243322562	0.342177525173	0.810853647196	0.373525864462	0.301176327919	0.167878135283	0.15104497491	0.402033749765	0.631093185442
BACH1-IT1	0.309572737937	0.99790684836	1.93908842147	0.452535782139	1.34503606603	0.802802898366	1.07488256115	0.572554115172	0.896919068018	0.602297941583	0.484312153019	0.524849465815	1.41383201124	1.23635723015	1.33038152897	0.537988959478	0.742389597707	0.435553763527	1.29102043087	0.425547737335	1.34957264244	2.86308797252	1.09105797047	1.09152237339	0.335959777449	0.915051165955	1.30106289436	1.21897140319	0.903280712575	1.56007530635	1.31063876382	1.84289096922	0.737140275646	0.947919544769	1.55754150493	0.981635662534	0.92754521043	0.853077354226	1.20133900961	0.697264986975	1.63755349898	0.40788344285	1.16082867942	0.445983702232	1.14887298927	0.381181299994	0.268652161525	1.13502655123	0.193114365967
SCARNA9	1.38461112359	0.527479733778	3.05214859072	0.549129514181	1.56412834307	2.16195407042	1.56972934535	0.726346013737	3.11137508168	0.961341518157	1.39673978544	2.44136777017	0.953595647465	1.06995115457	0.785821833922	1.9427200841	1.3813073308	0.506500906311	6.64867684867	0.389893638988	0.756676870824	2.64323144525	1.32559091715	0.423106642377	0.632536168065	2.39423267183	0.635456809111	0.895281516643	0.954923338945	0.944893344633	2.14330511373	0.500051671393	1.23438628822	2.74356619391	2.35883550401	0.73863953244	0.873178773908	1.24004339203	0.951818918954	2.24174004769	1.36020985701	2.09700862925	3.22805881384	1.14456225701	1.062371272	0.755203702422	0.381837845567	0.559020908986	0.486569789415
MCF2L-AS1	2.27908546686	0.13075866996	2.57472253035	0.816753027412	2.96089974647	1.38855585581	2.13298324798	3.63113498183	5.83725468393	0.31320753555	3.03799762683	7.75951076971	7.14060623	4.45924121247	3.50639882917	0.0326499804651	3.03894887921	6.74665846732	3.8457117259	0.282521244241	1.23660618241	3.72982345575	0.901316713487	0.125862341089	3.70789315372	0.414517810982	0.585094562	0.240428773401	2.20937787503	2.82953089601	4.13241802125	1.23959438203	5.37193046496	1.45738192183	7.55984534798	2.33041149727	1.06954300248	6.06599503495	1.47658715132	0.922245853352	0.890173293499	3.04474376917	0.261888223993	1.43637941603	0.909770699857	2.18140238959	2.49545073102	0.0153975016286	3.35872985686
NEURL1-AS1	0.0	0.0	0.648288741447	0.0	0.0164517536755	0.0170548356766	0.0	0.0	0.0	0.0	0.0156389489726	0.0453962717483	0.0	0.0116056034158	0.0340947772092	0.0114290983732	0.0199771176571	0.0117204077304	0.0124072642898	0.0	0.0	0.247009488738	0.0	0.0146860024345	0.0129148746212	0.0	0.0	0.0776878995514	0.0	0.0524754927285	0.0	0.0	0.0	0.0340103549112	0.175446467112	0.0349610827234	0.0	0.0430418207854	0.042629121501	0.0165554559057	0.774289764423	0.034660488183	0.0	0.0	0.0	0.0341909589528	0.0	0.0	0.0
LINC00710	0.0101089498786	0.0144415987092	0.257757196655	0.0	0.125442495127	0.206271800058	0.00530578018029	0.0276198016685	0.0	0.243147399344	0.0575665345068	0.0	0.0300092058228	0.0152571079032	0.0	0.0	0.0	0.0	0.019573197181	0.00547420469982	0.00255761361409	0.0	0.00691289102899	0.00386134035055	0.0033956637771	0.00346827913673	0.0	0.03063932026	0.0	0.00689860084086	0.065200508889	0.0	0.00625845053056	0.0044711131004	0.0	0.0	0.00468751303592	0.0679010316526	0.0112083289986	0.00435286935265	0.427024310641	0.0	0.0321379550988	0.0	0.0117519682559	0.0	0.0	0.0113371470109	0.0
ACTN1-AS1	0.0	0.039786398723	0.154622338192	0.0172580767901	0.125128241897	0.148245879343	0.0219260232237	0.0228276480457	0.0400027463517	0.113946554182	0.101953917341	0.131532787373	0.0372037205521	0.0630496724032	0.0926132169386	0.223526789338	0.0651177200553	0.0764080427042	0.16177163824	0.135732203711	0.105692836104	0.0	0.0571347489319	0.11169834544	0.0280650160039	0.186323662512	0.0684726048889	0.548670790582	0.0240091124393	0.0712708014221	0.0898132366034	0.0538822466428	0.0	0.0184767793508	0.127086222972	0.113959683108	0.0387420949208	0.171477510372	0.590556796179	0.0	0.861815014529	0.0376599535065	0.354158433966	0.148381919204	0.121411894268	0.123832639797	0.0654568567818	0.234252588879	0.112925138503
LINC02301	0.0	0.0	0.0458401458723	0.0368382209247	0.0	0.00988869320589	0.0	0.0	0.0	0.0110556623525	0.00906773723213	0.701908146986	0.033088827857	0.0201873979599	0.0	0.0	0.011583083613	0.0135913964217	0.00719394970507	0.0	0.0056401650281	0.0	0.0	0.0	3.34725717671	0.0	0.0	0.0225224041744	0.0	0.737835644551	0.0	0.0	0.0	0.0492995024867	0.0	0.0	0.0206742308129	0.0249564034998	0.0	0.585547786784	0.251848205907	0.0	0.0118120116232	0.0	0.110142876944	0.0264326911859	0.496009221698	0.0	0.0
FGF12-AS2	0.269664952622	0.0	0.0831761543379	0.139254826513	0.288472991172	0.0897143166368	0.389224715709	0.18419550492	0.0	0.0	0.219376704899	0.053066676285	0.160104287065	0.142448777099	0.149458570784	0.0400806656744	0.122600948794	0.0411022574547	0.0435109923541	0.0182536411887	0.0682265479951	0.0	0.0	0.0	0.135873387826	0.023129833967	0.092083847954	0.158925332444	0.0774914801488	0.0460065311249	0.144939981829	0.260864394091	0.0208686953898	0.0	1.46127245	0.102170750373	0.0	0.0251572021487	0.0934349494968	1.0450488821	0.198684446699	0.0	0.178605761957	0.0870755337771	0.0	0.0599520780259	0.126760588857	0.0189017606199	0.0911189048613
IGBP1-AS1	0.108214256818	0.549668918151	1.00875385212	0.357643392077	0.432177248767	0.448019834619	0.719432466808	0.35479724564	0.598712690785	0.304112306297	0.381480709164	0.170361654494	0.107080819301	0.391978184742	0.319874431935	0.0428907492456	0.26239317454	0.0879679310838	0.768266045809	0.156267334162	0.310292326214	1.39045378255	0.44400657288	0.165339459143	0.218099349462	0.198011862744	0.137955875533	0.267249241169	0.31096673307	0.295392487665	0.775509127867	0.302416594626	0.468968099351	0.510531822062	0.987614706935	0.502936461245	0.501788757092	0.242288921063	0.179974330765	0.279579497979	0.956764586504	0.455254640913	0.19112793715	0.349426726873	0.398374377797	0.384932161494	0.0678239313075	0.262950692019	0.268145116705
LINC02075	0.0	0.0	0.100848320919	0.0	0.0	0.00988869320589	0.0	0.0	0.00711565385504	0.0110556623525	0.0	0.026321555512	0.0	0.0134582653066	0.0	0.0	0.0	0.0	0.0	0.0	0.0112803300562	0.0	0.00762230972067	0.0	0.0	0.0	0.0	0.0	0.0	0.0228196591098	0.0	0.00718839550422	0.0	0.0	0.0	0.0135140331166	0.0	0.00831880116661	0.0	0.0	0.153298907944	0.010048379841	0.0118120116232	0.00719837650951	0.00647899276139	0.0132163455929	0.0	0.00625029712631	0.0
LINC02082	0.0	0.0262254008484	0.11324452938	0.0	0.164957794952	0.0732877516188	0.0289052925878	0.0300939134799	0.0175786716363	0.218497259338	0.0896045696065	0.0650253638986	0.049046031601	0.0166238009491	0.0	0.0	0.0	0.0167882460026	0.0	0.0	0.515542859146	0.0252725000047	0.0	0.0	0.240489517419	0.0188947939449	0.0	0.148372946185	0.0	0.0187914000369	0.118401675297	0.0	0.0	0.194864963069	0.272250908649	0.0166926859764	0.0	0.0411019077359	0.030530856737	0.0237139417691	1.13613923042	0.0	0.0583613194001	0.0	0.0320116994464	0.0489749369789	0.0	0.0	0.0
LINC01337	0.177733718774	0.0846365209198	0.365470981182	0.0367126360807	0.0380259852	0.0394199270071	0.139927893664	0.0485606331154	0.113462335107	0.0440718903779	0.0722945959325	0.0699515278303	0.0263808200278	0.0268247697134	0.315221712926	0.0528336047526	0.0923487666238	0.0270901242315	0.200743896543	0.0240616179306	0.0899349950845	0.203903125038	0.182311789774	0.0678893839814	0.298509715678	0.0	0.0	0.269347479013	0.178758755343	0.0303224864232	0.267480148284	0.0859666753255	0.0	0.157220595203	0.0337933820176	0.0808077752948	0.206037504806	0.0663235329374	0.0	0.153062715055	1.3968118677	0.200282480012	0.0	0.258258117225	0.0774828634328	0.0263425797386	0.0	0.124579785904	0.120111283681
LINC01572	0.041142064531	0.0391835744999	0.707254028398	0.183563180403	0.0880231138888	0.0620498851038	0.120925340203	0.0539562590171	0.414977984881	0.053049497677	0.127184937289	0.204025289505	0.444565670839	0.370082471046	0.24079436404	0.212802019142	0.344170171908	0.270901242315	0.379713984201	0.207197265513	0.316437945668	0.271870833384	0.165993759207	0.10686291923	0.304037673375	0.454516813098	0.224783803928	0.465538852615	0.16788189986	0.432376195294	0.774843286697	0.191037056279	0.280181558475	0.287509884746	0.394256123539	0.404038876474	0.232746070244	0.534272904218	0.567924049088	0.779486048892	1.38630344509	0.315259459278	0.117717434017	0.23912788632	0.411328781186	0.375625674051	0.381633310449	0.343747927772	0.389249530447
POU6F2-AS1	6.36296043064	0.0488714818959	0.126619867496	0.0	0.746546901039	0.591816226983	4.74016451677	0.168241563549	0.0	0.0	8.22374747432	0.0	0.0609320777546	0.123914946707	0.0	0.0	0.693221712714	0.062570365679	0.198711618625	0.0555753904958	0.0259654841451	0.141287204751	0.0	0.0784024381938	0.0344735629654	0.352107708684	0.140180135993	0.0	0.0589830163863	0.280144756456	0.0	0.0	0.0953058529615	0.0	5.46370690888	0.964320258112	0.0475887150208	0.114891159419	0.0	0.0441913350553	1.05860741942	0.0	0.0	0.0	0.149135870124	0.0304218768635	0.0321614792377	0.0	0.0
DAPK1-IT1	0.194950090393	0.0	0.572675326638	0.0230107690534	0.357509262564	0.123538232786	0.116938790526	0.0913105921827	0.231126978921	0.0552468141489	0.135938556454	0.0	0.0496049607361	0.0336264919484	0.0	0.0331150799019	0.0289412089134	0.0169795650454	0.0359492529421	0.0150813559679	0.0563695125886	0.281165562731	0.114269497864	0.0	0.0187100106692	0.0573303576961	0.0304322688395	0.0375159514928	0.0640242998381	0.0	0.191601571421	0.0179607488809	0.0	0.0492714116021	0.635431114861	0.101297496096	0.0258280632805	0.0207851527724	0.0154393933642	0.0	0.711339377072	0.100426542684	0.0885396084915	0.197842558938	0.0	0.0495330559188	0.0	0.0	0.0376417128345
KCNK15-AS1	0.143520702762	0.0607505207255	1.07554592178	0.0263516474315	0.313884967556	0.113179562043	0.485448592482	0.034855919365	0.162882308147	0.308431337228	0.246485653343	0.112972288013	0.747958649402	0.56800246473	0.0141412677087	0.00948074473538	0.14914401135	1.61391735226	0.164674555076	0.00863549093756	0.0	0.0	0.0	0.158371646156	0.0749926528782	0.0437693432329	0.0174253284872	0.0966663056816	0.412424068492	0.370003586371	0.0959961380466	0.0102842134702	0.00987262914038	0.0282125048488	0.303203264432	0.0290011591596	0.118311911406	0.0	0.123767013037	0.192264748112	0.704957049871	0.0287518078973	0.118293538914	0.102984929834	0.0370771722789	0.10399517613	1.1793766587	0.0983631588541	0.0
LINC00272	0.0	0.0	0.0217307069892	0.0	0.0452200905081	0.0468777510355	0.0	0.0	0.0168660227861	0.0	0.0429859759599	0.0	0.0941153579371	0.0	0.140571844953	0.0	0.013727519363	0.0966458486097	0.0341032102235	0.0	0.0267374309711	0.0	0.0	0.0605499911186	0.0	0.0543863663549	0.0288695307099	0.0533841850296	0.0151841413805	0.126207105653	0.0454406429518	0.153345961391	0.114495815247	0.07011188705	0.100466811404	0.0320319109277	0.0980070293131	0.354920527611	0.0	0.0682576972543	0.155725647413	0.0238173760014	0.0	0.0	0.107498747465	0.0469894665608	0.0827940783077	0.0296297869177	0.0
KU-MEL-3	0.0	0.0	0.664492693057	0.0	0.0	0.0	0.0	0.0	0.0	0.0200326774445	0.0	0.0635922980275	0.0	0.0243861542849	0.0	0.0960610995502	0.0629650681526	0.0	0.0521412718293	0.0	0.0	0.0	0.0	0.0308588109006	0.0	0.13858784815	0.0	0.0272068160619	0.0232154227719	0.16539538049	0.0	0.0781515230232	0.0250079407564	0.0714639069105	0.0614425127593	0.0244872046348	0.0374613645102	0.0301470604261	0.0895740011705	0.0	1.5872862133	0.0	0.385257056783	0.0260866785076	0.117398277928	0.0718433992872	0.0	0.0906034806575	0.0
LINC02174	0.0	0.0	0.116316261642	0.0	0.0	0.0	0.0	0.0	0.0	0.0	0.0	0.0	0.0	0.0	0.0	0.0	0.0	0.0	0.0	0.0	0.0	0.0	0.0	0.0	0.0	0.0	0.0	0.0476242277539	0.0	0.0	0.0	0.0	0.0	0.0	0.0	0.0214318391379	0.0	0.0	0.0	0.0	0.59042454625	0.0	0.0	0.0	0.0	0.0	0.0221582705055	0.0	0.0
LINC00348	0.0206231108282	0.0	0.0678511526244	0.0	0.017649191443	0.0	0.0432969572518	0.0	0.0	0.0	0.0	0.0	0.0	0.0	0.0	0.0	0.0107155741863	0.0	0.0	0.0	0.0104354952102	0.0189277162483	0.0	0.204813964332	0.0	0.0	0.0	0.0555615990462	0.0	0.0	0.0	0.0	0.0	0.0	0.0470540762271	0.0	0.0	0.0153915371796	0.0571648425192	0.0	0.222856323829	0.0	0.0	0.0	0.0	0.0	0.0	0.0	0.0
LINC02196	0.0	0.0	0.311422455796	0.0	0.0	0.0	0.0	0.0	0.0	0.0	0.0	0.0	0.0204358465004	0.0207797511864	0.0	0.0204637201507	0.0	0.0209853075033	0.0	0.0	0.0	0.0	0.0706137213912	0.0	0.0	0.0	0.0	0.0695498185244	0.0	0.0234892500462	0.177602512945	0.0	0.0	0.0	1.23036468332	0.0	0.0319213035615	0.0513773846699	0.152654283685	0.266781844902	0.202882005432	0.0	0.0	0.0	0.30010968231	0.0612186712236	0.0	0.0	0.0
ADAMTSL4-AS1	0.0372820538999	0.653334547451	1.2020677886	0.227948785428	0.593449013876	1.01210888105	0.74357817889	0.268917007183	0.371284071402	1.41998218883	0.321493130653	0.252380416962	0.29218116461	0.279092188322	0.833137479242	0.0975265625486	0.476536541732	0.3727733342	0.784425861395	0.169587604636	0.199969878468	0.732247072982	0.42321552012	0.427221523911	0.110204959869	0.634438466403	0.122216548772	1.33087194054	0.39854027834	0.234068316249	1.26963444037	1.09157787077	0.415463729729	0.428728930474	2.54056119882	0.601178618135	0.380328574851	0.445192288215	0.806063523119	0.28896279158	0.534725366975	0.89401454846	1.11414029084	0.279292615967	0.650123186698	0.198925659354	0.135527148778	0.397210911578	0.161247795025
LINC00463	0.0	0.0	0.0841188657646	0.0	0.0	0.0	0.0	0.0	0.0	0.0	0.0	0.0	0.0	0.0102902342405	0.0	0.0	0.0	0.0103920267322	0.011001035556	0.0	0.0	0.0	0.0	0.0	0.0	0.0	0.0	0.0	0.0	0.0	0.0	0.0	0.0	0.0	0.012963459536	0.0	0.0	0.0127211658642	0.0	0.0146790746783	0.284659785594	0.0	0.0	0.0110078050547	0.0	0.0	0.0	0.0	0.0
ARNTL2-AS1	0.0972672092792	0.138955482107	0.180008095209	0.180823431442	0.145671684597	0.021573094382	0.127629090406	0.0531509417183	0.0310469076163	0.0361784174744	0.118692620188	0.133986757287	0.0866235881511	0.704650667098	0.12938204635	0.578278260974	0.0758086890195	0.0593017644869	0.313885268226	0.0790082976824	0.516790643396	0.0892710199172	0.349204174442	0.0928834855467	0.0163363525993	0.66742804482	0.425143337818	0.0982693953281	0.0279509070189	0.16594395555	0.209117386718	0.470464392329	0.0602181260005	0.129061682629	0.0369877813128	0.265338963655	0.248065055537	0.12703761284	0.175248636618	0.125648497433	0.621094829234	0.021921465474	0.0	0.0157039208926	0.33922845682	0.172996046045	0.563905936335	0.272711969143	0.197197629924
DLGAP1-AS5	0.0	0.148805002034	2.39143485671	0.106642681596	0.127898379686	0.0301333701931	0.0142618191365	0.534538171332	0.06504963618	0.0269515382436	0.0276317079659	0.0106944656864	0.0161328155834	0.0246064600567	0.0903606369575	0.0	0.0105889829694	0.0124249353668	0.0876871979339	0.0	0.010312212779	0.0124694058397	0.362343098508	0.0103791969951	0.091274687212	0.093226571931	0.00742302040491	0.352308415912	0.0	0.120531356734	0.0408934208635	0.162096070686	0.0504677275585	0.0300456314669	0.025832328158	0.0	0.157499135015	0.177446561368	0.00753193477528	0.00585020801114	0.353692372686	0.00612399521927	11.1294103288	0.0	0.742342189386	0.00402735756949	0.0	0.00380924988171	0.0
LINC01115	0.0	0.0	0.275246084577	0.0	0.176236297438	0.0	0.0135107029212	0.0	0.0	0.082979332772	0.0104705800561	0.0101312285205	0.129906868866	0.0388508843775	0.0	0.00765200332164	0.0133750682404	0.0470822435623	0.0249207131982	0.0	0.0325636914394	0.0	0.0	0.0	0.0	0.0	0.0210962337643	0.060682483751	0.0	0.00878334037276	0.0221369820832	0.0	0.0557780798438	0.0	0.0587324085099	0.023407123851	0.0477453599024	0.0480288915281	0.0	0.0886735939753	0.265522993285	0.0	0.0136394130263	0.00831201606168	0.0299253543212	0.0228915110303	0.0403341790308	0.0	0.0
LINC00276	0.0101614911981	0.0	0.0334318569064	0.0	0.0173923425031	0.0045074760611	0.00533335700035	0.0111053422925	0.0	0.0	0.00413326691922	0.0	0.0	0.0	0.0	0.00302063228835	0.0	0.0123904934115	0.0	0.0027513284536	0.00257090682414	0.0	0.00347441040802	0.00388140968709	0.0	0.00697261107114	0.00277591641442	0.00684412628584	0.0	0.0	0.00436929259152	0.0	0.00314548942986	0.0	0.00386410813091	0.00307999143535	0.00471187640928	0.0	0.0028166460867	0.0	0.194657059266	0.00458026461566	0.0	0.00656234532104	0.005906524586	0.00301214529236	0.0127375505089	0.00854705391857	0.0
LINC01702	0.0	0.0	0.906511355284	0.0	0.0	0.0	0.0	0.0	0.0	0.0237642546155	0.0	0.0	0.0	0.0289286732203	0.0424931230659	0.028488708445	0.0	0.0	0.0	0.0	0.0	0.0	0.0	0.109821062323	0.0	0.0328806463257	0.0261807018693	0.290472771484	0.0	0.0	0.0	0.0618061064432	0.0	0.0	0.0	0.0	0.0444394618209	0.0	0.212518708659	0.0	2.11832682143	0.0431981819634	0.0	0.0	0.557066338406	0.0	0.0	0.0537402998017	0.0
UNC5B-AS1	2.51642789947	19.3311250327	0.0909800462347	1.50797022883	0.757292604831	0.662388589596	1.10306194345	0.967091533613	0.33541199487	0.411420758831	1.34977180525	14.0180091414	1.14926344676	3.83969829561	0.39235517309	0.690498596767	0.244260528411	4.5014820293	3.85506161395	0.853557818527	1.76308208185	0.507594766714	0.170192052688	2.93643191252	2.80523133092	2.58059590286	5.33330891941	0.335255702307	0.445000579073	7.340872385	0.428054712955	0.998688769458	11.1793630721	0.0733844362334	0.441656081814	0.284979801606	2.48760415986	0.165105258798	1.33372773737	0.214331100289	2.11892606522	6.10762414294	0.205131370168	0.303594329223	2.5396551937	3.32803284619	9.74042469211	1.17848600866	0.261628538711
JPX	2.12421302469	3.41949133312	3.64331722194	1.56901530302	4.32742067851	3.43212483976	2.50797649332	1.82439676976	2.81643912466	2.75959521408	4.06332535802	4.74855051808	7.0059639689	4.88432581219	3.95931857855	3.21894733993	2.44149528928	3.41677022044	9.66814839821	3.80485543621	5.12408037275	6.80936029041	2.60927829231	2.59442646984	4.51264156585	5.0061173964	6.50506760193	5.24701300882	2.72340454912	3.78829021707	4.62956701842	2.36675364551	11.5460877267	4.41830003371	6.83501112685	3.20188868844	1.957705354	6.97752930433	3.23415358507	4.90616653859	5.96965903252	2.87842161922	4.93737816768	1.85382178868	3.84281398132	3.24917601999	3.85292632407	4.39313294263	4.91840377359
IL20RB-AS1	0.0695754771001	0.397580810015	0.171680318562	1.2359485314	0.0595424679288	0.0925877289135	0.0	0.0	0.044415860718	0.0	0.0566007512639	0.0	0.743544820713	1.36510393915	0.49358560031	1.26161383591	0.180753813676	0.0636280497964	0.0673568742848	0.1130296643	0.0352058699619	0.0638557829301	0.0237892015126	0.690973801377	0.0	0.525154237401	0.209072935924	0.328030935294	0.0199933534192	0.261140274534	0.269247937775	0.71791861719	1.07685438844	0.0923181430908	0.132287260567	0.0632658738963	0.225834702777	0.181740641857	0.597850673293	0.0	1.64038404392	0.0313609577243	0.0368652462402	0.0224661074692	2.28496320871	0.247489005374	0.893940333045	0.0585214652645	0.0
LINC01834	0.0	0.0	0.0	0.0	0.0	0.0	0.0	0.0	0.0	0.0	0.0	0.0	0.0	0.0306568796724	0.0	0.0	0.0	0.0	0.327745137213	0.0	0.0	0.0	0.0	0.0	0.0	0.0	0.0	0.0	0.0	0.0	0.0	0.0	0.0	0.0	0.0	0.0	0.0	0.0	0.0	0.0	0.448975243191	0.0	0.0	0.0	0.0	0.0	0.0	0.0	0.0
FLNB-AS1	0.585098060455	0.868499861474	1.29634301117	0.204695959598	1.27662326155	1.14104161863	1.21177782272	0.264995204706	1.47387848623	0.784239623871	0.724700209429	0.0829837483023	0.197162666803	0.490063735718	0.659084492784	0.485744384487	0.410826273738	0.144617001829	0.449070042414	0.24262726088	0.701488112104	0.546673678991	1.29045354207	0.70067555104	0.0779070921477	0.37254685392	0.486711176946	0.717162575557	1.22996048433	0.528783613333	1.1468586106	0.815860601633	0.137061585251	0.303080953276	0.689534416579	1.05768350804	0.376411467394	0.4052012015	0.677951297077	0.2042762037	0.507469396531	0.636756808925	0.402188008591	0.660403010286	0.438143413965	0.665631321948	0.386536063623	0.620715676329	0.47733629589
CTD-2194D22.4	0.0	0.216379607	0.108188351616	0.0197597062697	0.0	0.0	0.0125521454051	0.0	0.0	0.0	0.0291831396425	0.018824875991	0.0638948301591	0.0866267792579	0.0	0.405219207093	0.0	0.291612346467	0.0231526381334	0.0647529779171	0.0	0.0	0.0	0.228374074555	0.0240998669538	0.0410253935807	0.0130663319421	0.217454845442	0.0	0.155043416818	0.0102832036038	0.0231347627787	0.0518207359528	0.0	0.00909424347875	0.028995246589	0.033268441143	0.410516301729	0.0662902393984	0.0	0.35240666387	0.0	0.0	0.0	0.0208516574376	0.184317499823	0.0599560787256	0.100578175776	0.0
LINC02074	0.0220911966837	0.0	0.218043704027	0.0	0.0	0.0195986077775	0.0	0.0	0.0	0.0	0.0	0.0347781607292	0.0	0.0	0.0	0.0	0.0	0.0	0.0	0.0119628382932	0.0447134438838	0.0	0.0	0.0	0.0296823220109	0.0303170705105	0.0	0.0595168315207	0.0126963442052	0.0150755864703	0.0	0.0	0.0	0.0	0.0672049179107	0.0	0.0409746902213	0.0	0.0	0.0190247442441	0.607652620414	0.0	0.0	0.0	0.0	0.0	0.0138457893667	0.0	0.0
JAKMIP2-AS1	0.0	0.00884142193844	0.106899394306	0.0	0.0	0.0329435287429	0.0	0.0	0.0	0.0414351106117	0.0	0.00730737707629	0.176373193728	0.0280220766237	0.0	0.0220767199346	0.053058883008	0.0962175352572	0.011983084314	0.00502711865596	0.0	0.0	0.00634830543688	0.0070919584406	0.112260064015	0.019110119232	0.0	0.0187579757464	0.0	0.0443462764404	0.0159667976184	0.0	0.03448388412	0.0492714116021	0.120025877252	0.005627638672	0.0688748354147	0.0277135370299	0.0	0.599604652994	0.373909159743	0.0	0.0491886713842	0.0	0.00539608418968	0.0165110186396	0.442197432481	0.0	0.0
DDR1-DT	0.00489501979597	0.00466200165307	0.0845506225868	0.00404445665385	0.0	0.0	0.00513839702989	0.00534969418396	0.00624980313558	0.00242759536383	0.0119465281211	0.00770622740243	0.00871874873228	0.0236412592366	0.00434080976738	0.0	0.00508681238288	0.00895317075252	0.0410707163683	0.00795226231055	0.0198154220517	0.013477822987	0.00334740391839	0.0186976270354	0.0394624761837	0.0134354568862	0.00802332976665	0.0560484933794	0.00843985825357	0.0167024211645	0.0336765906703	0.0220979268905	0.00909151977424	0.0129901843808	0.0297828504512	0.00890220859532	0.0136189036727	0.032879468006	0.0189957884305	0.00421554798599	0.221202680602	0.0132385014329	0.0155620443568	0.0	0.0398342879941	0.00290203682649	0.0184078972302	0.00548974519757	0.0
BMS1P14	0.0	0.0	0.0	0.0	0.0	0.0	0.0	0.0	0.0	0.0159996961768	0.0	0.0	0.0	0.0	0.0	0.0	0.0	0.0	0.0	0.0	0.0	0.0	0.0	0.0	0.0	0.0	0.0	0.0	0.0185416907947	0.0	0.0	0.0	0.0	0.0285383918685	0.0	0.0	0.0	0.0	0.0	0.0	0.0316933385824	0.0	0.0	0.0	0.0	0.0	0.0	0.0	0.0
SOX9-AS1	0.248494993725	0.0104411408985	0.243465154567	0.0181161419164	0.297100220815	0.149132583668	0.153441179345	0.307520420551	0.142305096928	0.0108738122054	0.371607736102	0.014382557124	0.049901663305	0.0275768660605	0.0534698513047	0.020639669894	0.0246838759387	0.0300776332589	0.0176890482935	0.0306729409881	0.566758571827	0.0402470467365	0.0749693341125	0.0111668519446	0.0208677819932	0.302157774945	0.178694300833	0.105837057174	0.0325536638569	0.0211974017239	0.166559066969	0.0212104694261	0.0904960248681	0.0905120435935	0.150080515278	0.272480797443	0.0728641045033	1.57230162289	0.0253234909851	0.0	0.342838987622	0.136716190094	0.0174265808863	0.0306798843308	0.108331181024	0.0216649253925	0.0366460518566	0.042007838088	0.0555655003944
ATG10-AS1	0.0	0.0	0.0744477924629	0.0	0.10328045363	0.0267666171036	0.0633418448684	0.0	0.0385211631535	0.0	0.0	0.0	0.0	0.0	0.0267549293378	0.0	0.0	0.0	0.0973625600516	0.0	0.0	0.0553810956893	0.0	0.0	0.0	0.041405258336	0.0	0.0	0.0	0.0	0.0	0.0	0.018678770565	0.0533773625689	0.0917844943688	0.018289825684	0.0	0.0450344976736	0.0669040379113	0.0	0.266752266402	0.0	0.0	0.0	0.0	0.0	0.0	0.0169182425302	0.0
LINC02535	0.00777982851775	0.0889138142572	2.70678308864	0.00642799835873	0.0266318081782	0.0207060499997	0.0163332731694	0.0	0.720144944271	0.0270078436856	0.00632901357149	0.0918583532988	0.129332153897	0.0281804186404	1.91102379483	0.240515892706	1.86755444482	0.142295917173	0.0150634951644	0.117962249465	0.0236200146262	2.04211454475	0.931025853068	0.00594336031672	0.0940786688486	0.0427068959837	0.650339885988	0.104799832662	3.03598236293	0.0796372504549	0.88982651797	1.21418378945	0.00963298314851	1.15616259425	0.792860248213	1.9666548098	0.00721500215795	0.00580627825159	0.254464303365	0.0267996795162	0.48913427918	2.60901204364	0.115422108006	0.0351697838376	0.0633100462589	0.0368984801751	0.126777402837	0.135238223616	1.15140502343
MPPED2-AS1	0.0	0.0	0.176905645456	0.053312078797	0.0368128349571	0.0954057639336	0.0	0.0	0.0	0.0639987847071	0.0	0.13543970185	0.0127695938529	0.01298448699	0.0190728209141	0.0	0.0	0.0262258628424	0.0	0.0116469877772	0.0544161136375	0.05921938945	0.0	0.805112826534	0.0	2.86311212098	0.0117510741063	0.0579454300284	0.0	0.014677551184	0.036992382601	0.110965418829	0.0	0.019025594579	0.0163576326598	0.0	0.0199464251077	0.0321038003218	0.0	0.0	0.464835632542	0.0	0.0911694978527	0.0	0.17502546342	0.0382532511056	0.0404406719127	0.0241210586569	0.0
LINC02447	0.155865339345	0.0296891330359	0.162388381753	0.0300491414107	0.351257838307	0.133669484085	0.141799548544	0.34068581298	0.0796015319378	0.0901816518494	0.367716865838	0.0940618471489	0.0925396822661	0.0721410229868	0.0645019184036	0.0339774976086	0.0404930812993	0.120368556245	0.191133856926	0.0196943351651	0.0184028557574	0.0238419811365	0.0497404829925	0.0317526749421	0.146597383623	0.0320854991517	0.173155808696	0.0699872387667	0.0597197162986	0.0354554717678	0.0714878039529	0.0402076398015	0.0611142766931	0.00919174354097	0.327965535818	0.0629912678355	0.0481830997154	0.205509538679	0.0576053900698	0.183447474063	0.229677741999	0.0234186264165	0.0715752030378	0.0335528897095	0.0603994329177	0.0369622165878	0.0195379063346	0.0116534904699	0.0210665552031
LINC00922	0.0187177683725	0.124787211313	0.0923737089822	0.0	0.0	0.0	0.0	0.0	0.0	0.00928273421075	0.00761360033756	0.375709019749	0.0333390928068	0.0395501631006	0.0	0.0	0.038902304753	0.0741768839656	0.108725409329	0.0354762006827	0.0189427466908	0.0	0.0	0.0214490155231	0.144610738279	0.0449531478727	0.0357932429577	0.0693389606097	0.0	0.051093897659	0.032193466524	0.0	0.0231763395426	0.0	0.0569424148885	0.0226937425433	0.00867941619096	0.0	0.00518834568771	0.0402989436478	0.524055194501	0.0168739667219	0.27769818805	0.012088034847	0.0	0.0332907661608	0.0175972095589	0.0	0.0
LINC00486	0.0	0.0	2.2043066509	0.0	0.0318542284398	0.00825548209573	0.00976809030812	0.0	0.0415830547512	0.00922971526238	0.0302804590293	1.5748249721	0.0110495581268	0.0280887640978	0.0	0.127243236577	0.00483501395936	0.0170199733392	0.0	0.0151172468674	0.0094172769722	0.0	0.0	0.014217672038	0.118778735034	0.0191555978594	0.0152523460676	0.0376052326719	0.0	0.133355437673	0.936280548969	0.0	0.00576099158787	0.0	0.0	0.0	0.155337176398	0.111117960942	1.11428181561	0.00801375471493	0.521062018712	0.0	0.0	0.0120189932391	0.0108178517882	0.0	0.0	0.0208720060153	0.0188656466514
GLIS3-AS1	0.0	0.0507357891072	0.328625132943	0.0	0.0455897370245	0.0236304739552	0.0279601604051	0.0291099163089	0.425097304555	0.0132095584239	0.0	0.209663979873	0.031628231096	0.0	0.0944806224027	0.0633427413928	0.0276794668355	0.0974358691705	0.0515729745886	0.02884771632	0.0673899826927	0.0977846049229	0.0	0.0203483167247	0.107365892287	0.109661883113	0.174633128545	0.0897009466891	0.137774361845	0.0727078693527	0.618463246715	0.0515331568709	0.131921998105	0.0	0.202576131986	0.242203141211	0.0247020441729	0.0	0.059065145186	0.0	0.627994436434	0.480241368966	0.028226523688	0.0688062800964	0.046447493066	0.0631647688556	0.0166941738277	0.0448079883905	0.126002300319
BAALC-AS1	0.231966112199	0.153686125168	0.331817862718	0.104162753904	0.319351580632	0.617378892925	0.423477074797	0.253512307004	2.55604858092	0.467659935554	0.340495053322	0.710521322145	0.73351880294	0.50231578055	0.147569617993	0.611599737244	0.450667697839	1.81085287486	0.400319086219	1.22337532279	0.53585204706	0.37951120719	0.358635865361	0.990060812564	0.423472642823	1.23184114457	1.31145260475	0.570606300651	0.170992935949	0.636639255829	0.411977972596	0.143093013008	0.80546597321	0.298869173755	1.13522055042	0.198701949397	0.542489256915	0.745177481237	1.15457352605	4.32105085447	0.515202726546	0.300036276479	0.304601830812	0.182371249489	0.797278746078	1.031416973	0.369786499865	1.19612018326	0.170392587115
LINC01502	0.128154684331	0.00678078463305	0.0995529111157	0.0	0.00609302020684	0.0	0.0	0.0	0.00454510446531	0.0	0.00579199239081	0.0	0.00422707968399	0.00429821510338	0.00631361770244	0.0	0.122077939856	0.0	0.00919023145134	0.00771093364126	0.0	0.00653440458971	0.0	0.0	0.0	0.00977079657748	0.00388992220054	0.0	0.00409186621325	0.218639923955	0.00612273776117	0.0091831359901	0.0	0.00629798451287	0.0920518927501	0.00863205174308	0.0528224338614	0.0	0.0197349856912	0.0	0.230809681344	0.038510251073	0.0377244508139	0.0137938300048	0.00413843893062	0.0084419046504	0.0	0.0	0.0
LINC02466	0.0	0.0303257892547	0.405946594733	0.0	0.0	0.0	0.0	0.0	0.0	0.0	0.0129518005742	0.169182441088	0.222131660495	0.201841101101	0.0	0.00946530378304	0.0289529927933	0.16015822632	0.174681752692	0.0	0.128897061359	0.00730597516423	0.0	0.139869822046	0.0962620907234	0.109245144144	0.226160330154	0.0321696229006	0.164700947222	0.00543236727452	0.0	0.0205349278736	0.162633074007	0.126749502647	0.490389305826	0.0193026173343	0.0590596104981	0.617867440394	0.0044130513606	0.411324885734	0.156401980301	0.0	0.0	0.0	0.0508980807566	0.0707903201445	0.0199568788103	0.0	0.0
LINC01341	0.0932388233527	0.33650664944	0.217961609259	0.0243276504149	0.188984565	0.187205075044	0.252413436027	0.0804468319682	0.297610793641	0.270139448551	0.215577258955	0.0540789923989	0.294267982439	0.189604797974	0.0739789913618	0.0204226283431	0.0841430780232	0.149594059511	0.186865732725	0.132870380139	0.710179454156	0.0990854543358	0.0536928965866	0.112467352981	0.303305052476	0.0909169678523	0.155507060501	0.396629487167	0.219987108555	0.200932138949	0.337611202654	0.0474715576597	0.288620762043	0.151932553095	0.47025730398	0.163616814101	0.122877789011	0.56035394545	0.119701802769	0.253567750844	0.260324500946	0.0575108326139	0.0624044228525	0.161627402681	0.0827209954319	0.12219148433	0.0768920907979	0.0357729104102	0.0198979536218
LINC02050	0.0	0.0	0.0451705707078	0.0453751681896	0.0939968173482	0.0	0.0288240979457	0.0	1.45493134765	0.0	0.067014653533	0.0	0.0	0.0	0.0	0.0	0.0	0.0334821760165	0.0	0.0	0.263994578268	0.100806039345	0.0	0.0	0.0	0.0	0.0150024246667	0.0369890420617	0.0	0.0	0.0	0.0	0.0	0.0	0.0	0.0	0.0	0.0	0.0152225479517	0.0	0.674373707196	0.0	0.174592149329	0.0	0.0	0.0	0.0	0.0153975016286	0.0
ASH1L-IT1	0.0872799511836	0.207812886187	1.18451755508	0.0360570532935	0.298775598	0.154863998956	0.183238908369	0.0953869579052	0.250731499455	0.129854677006	0.461523536534	0.0687023934047	0.233187605603	0.368840583559	0.0386990942208	0.129725368812	0.0906996815055	0.106425488052	0.732305540959	0.189055569454	0.33123379886	1.32172918551	0.0895281110495	0.166692683883	0.117271674016	0.119779497329	0.238431392024	0.411503092936	0.225728530344	0.297810134514	0.300232819503	0.112575408164	0.405262611365	0.308826169149	0.630608646579	0.449733749409	0.202358263649	0.814239801687	0.145157867968	0.263076541501	2.014932298	0.118023604293	0.138738404377	0.197280506214	0.304396963486	0.129360882645	0.0273516151552	0.171297205618	0.117966439329
LINC01905	0.0156656322637	0.0	0.0773111690961	0.10354846074	0.0134065973461	0.0277961023768	0.0	0.0	0.0	0.0	0.063721198338	0.986495905299	0.595259528833	0.605276855071	0.0555679301632	0.23284040556	0.113956010097	0.0	0.17188236563	0.0	0.364640284557	0.0	0.0	0.263288957107	0.620938479086	0.419228240652	0.256772268333	0.337643563435	0.00900341716473	0.759034035145	0.0134719854905	0.0	0.0581915544524	0.110860676105	0.0119143334036	0.0	0.174339427143	0.853490335717	0.026053976302	0.0404733140771	0.554023937912	0.0	0.0498035297765	0.0	0.418871035224	0.250761095589	1.22731606466	0.0263534162489	0.0
LINC02289	0.0979985416798	0.0333333952781	0.679386084603	0.0115671749914	0.143771716331	0.0496806813695	0.0661313353513	0.183601964088	0.0	0.183987913285	0.113890519908	0.0440797311068	0.290916311084	0.0380329710222	0.0062073735091	0.00416161584159	0.0509191194417	0.0384091986956	0.0135533703359	0.00758117571747	0.0566722489612	0.0321222252119	0.033507597118	0.0641704166527	0.00470262351945	0.0816541936681	0.0305957074477	0.113152300528	0.0120690275205	0.0764304706121	0.0662167621961	0.040628718736	0.0216681763804	0.00619200339146	0.0266184892369	0.0297037770507	0.0649169367093	0.120156490033	0.0465669350876	0.0421977409926	0.969591481745	0.0252414725973	0.170612306803	0.0406851312493	0.0284815872268	0.0248995383136	0.0350978119285	0.0431769540834	0.0141914513479
MIMT1	0.0	0.00930071658459	0.0401616462837	0.0	0.00835735938461	0.00866372022134	0.0102511277409	0.0213453332375	0.0	0.00968612975337	0.0	0.00768698108025	0.0405858769659	0.0176866613495	0.0	0.0	0.0	0.0	0.0	0.0	0.0	0.0	0.0	0.0	0.0	0.0	0.0	0.0131549440299	0.0	0.0	0.0	0.00629792493227	0.0	0.00863849424193	0.0148542338539	0.0	0.0	0.0072883003228	0.00541381325756	0.0	0.239837202559	0.0	0.0	0.00630666952931	0.0	0.0	0.0	0.0	0.0
LINC00353	0.0	0.0	0.0	0.0	0.0	0.0	0.0	0.0	0.0	0.0	0.0	0.0	0.0	0.0	0.0	0.0	0.0	0.0	0.0	0.0	0.0	0.0	0.0	0.0	0.0	0.0	0.0311875222268	0.0	0.0	0.0	0.0	0.0	0.0	0.0	0.0	0.0	0.0	0.0	0.0	0.0245794140964	0.308420138672	0.0	0.0302456472803	0.0	0.0	0.0	0.0	0.0	0.0
SYP-AS1	0.0	0.0	0.148346154723	0.0	0.0308698034834	0.0320014167585	0.0	0.0	0.023027411184	0.0	0.0293446699357	0.0	0.107080819301	0.043553131638	0.0	0.0	0.01874236961	0.0	0.0465615785339	0.0	0.0182524897773	0.0331060424416	0.0	0.0826697295715	0.0484665221026	0.0	0.0	0.0728861566824	0.0	0.0	0.0310203651147	0.0	0.0	0.127632955515	0.301771160452	0.0218668026628	0.0	0.0269209912292	0.0	0.0310643886643	0.354357254261	0.0	0.0382255874299	0.0698853453746	0.146769507609	0.0	0.0	0.0	0.0
B3GALT5-AS1	0.00777055209265	0.125811044611	0.236481223118	0.166928679158	0.0465500931701	0.0758316560868	0.0407844947086	0.0424616028831	0.272832721541	0.0	0.158036676323	0.0183497648521	0.0830429628857	0.0938227239578	1.64000485779	0.0	0.70252599093	0.165813955948	0.105318737455	0.050494969266	0.0629116022849	0.164030176899	0.0159414124603	0.0237450945563	0.0156610820626	0.543863663549	0.0169820768882	0.0680386671945	0.174171033482	0.20150714348	1.16942831126	0.0200452237113	0.495507099598	0.18559028925	1.65474748194	0.0188423005457	1.02330868842	2.12836329466	0.0603093632682	0.00669193110336	0.0687024915057	0.021015331766	0.107049876404	0.336223692625	0.298105770282	0.0691021567071	0.180198876317	0.135076969772	0.0157538647117
LINC01487	0.0	0.0	0.38246044301	0.0	0.0180880362032	0.0	0.0	0.0	0.0	0.0	0.0	0.0166371201326	0.112938429525	0.255197809165	0.0	0.0	0.0	0.0257722262959	0.0	0.011445526367	0.0	0.0	0.0	0.0322933285966	0.0141993810701	0.0	0.0461912491359	0.185065174769	0.0607365655221	0.0144236692175	0.0	0.0	0.0130852360282	0.0	0.0	0.0	0.0	0.0	0.0	0.0	1.99328828689	0.0	0.0	0.0	0.0122855711389	0.0	0.0132470525292	0.0	0.0
ASMTL-AS1	0.644367939225	0.864750670671	3.8184189105	0.471901749172	2.87003615637	1.49411858169	1.92160652972	0.864270144435	0.392656170931	1.12573143212	1.51304195532	0.357355370639	1.25205150334	1.40573849374	2.07786597284	0.574639656186	0.49460200851	0.392857531926	0.982989909662	0.380660202767	2.23052261217	2.11020642361	0.660965589891	2.19280167586	1.01336781382	1.27621241199	1.24020043911	3.47203808152	1.9779192405	1.0493624515	2.9847865022	2.30446498451	0.761590141868	1.29545059718	1.74864931069	2.41475019907	1.33098684753	1.19133956542	1.93224875334	2.03051736601	1.35234407416	1.7558847536	0.946677431916	2.31712235014	5.07343473324	0.685893686678	0.48646947584	1.81485219196	0.91050651
LINC00954	0.066797212266	0.0238565465757	0.765748722476	0.0931339134397	0.310833805991	0.103705637567	0.0569711404198	0.0456260486243	0.0559679679899	0.188408978297	0.132455185373	0.614521856702	0.389149486979	0.400739032489	0.292470284574	0.0546048787108	0.0911064065347	0.0789043977189	0.614338418632	0.280333520028	0.204912747715	0.0842956331569	0.111341387733	0.0861120949925	0.114992852249	0.366679238461	0.369515197684	0.61580475663	0.0719811955258	0.153846311641	0.208233226083	0.0646172746414	0.34634102193	0.110789657094	5.70569107275	1.86267990259	0.120023556077	0.545260734164	0.293932025622	0.104264373484	0.762832874579	0.0903259871419	0.69016653179	0.0512263710348	0.111627386709	0.0841522513111	0.261659696552	0.119392286811	0.146708636057
MYLK-AS1	0.25934614066	0.361000670862	0.27895132033	0.346147711618	0.290239152343	0.495564796661	0.314123842919	0.0872109329419	0.191033523394	1.03883741605	0.194752789043	0.706653189306	1.14891163142	1.39707780221	0.353820290018	0.438842390496	0.393895759681	0.668960210614	0.321892545477	0.777828628612	0.464358239926	0.659148061348	0.177350924746	0.42673327074	0.294854494669	0.342227135226	0.163495811674	0.497162920445	0.171983642167	0.571795458266	0.600465639006	0.295912501461	0.43228011879	0.264708144985	0.986215026228	0.157217848533	0.444031847092	0.357334952969	0.232252588749	0.463873738483	0.274373759728	0.647443772121	0.317116352863	0.32209062239	1.18279962955	1.1827280699	0.887755280467	0.503404032837	0.390974484635
LINC00502	0.0	0.0	0.216818739398	0.0	0.0	0.0	0.0	0.0	0.0	0.0	0.0	0.0	0.0	0.0	0.0	0.0	0.0	0.0267857408132	0.0	0.0	0.0	0.0	0.0	0.0335632909571	0.0	0.0301467498896	0.0	0.0295912336493	0.0	0.0	0.0	0.0	0.0	0.0	0.0	0.0	0.0	0.0	0.0	0.0	0.302119420824	0.0	0.232789532438	0.0	0.0	0.0	0.0	0.0	0.0
RMRP	0.0	0.0694777410536	0.0	0.0602744771473	0.0	0.064719283146	0.0	0.0	0.0	0.0	0.0	0.22969158392	0.0	0.0440406666936	0.0	0.086741739146	0.0758086890195	0.133428970095	0.188331160936	0.118512446524	0.0	0.0	0.0498863106346	0.055730091328	0.196036231191	0.0	0.199285939602	0.0	0.0	0.09956637333	0.0	0.0	0.0451635945004	0.0	0.0554816719692	0.0442231606091	0.135308212111	0.0	0.283093951461	0.0628242487167	0.358323939943	0.131528792844	0.0	0.0	0.0	0.389241103601	0.411498926515	0.0	0.0
FAM242F	0.139274864222	0.0	0.0143194329225	0.0	0.0148988722066	0.030890058563	0.109649640627	0.0190264279348	0.0	0.00863385207758	0.0566511526453	0.0137037721484	0.0103362073128	0.0105101501994	0.0	0.0	0.00904573849387	0.0	0.0	0.0	0.0	0.0639126447136	0.0	0.0	0.046783357043	0.0597297582408	0.00951177770496	0.0234516455458	0.0100055784698	0.083164076744	0.134743847756	0.0112274672435	0.0	0.0	0.225088599725	0.0211074034608	0.0	0.0	0.0	0.0449783579414	0.0513076487469	0.0941666513325	0.110694221124	0.0	0.0	0.0	0.0109114190468	0.0097622628313	0.0117651301914
TBL1XR1-AS1	0.0228663263919	0.0653334547451	0.131655043513	0.0944652624298	0.156551424449	0.0608588346776	0.0480064508476	0.0499805346684	0.13137744065	0.0340204066075	0.0186021182516	0.0539976706058	0.108608756138	0.234677517492	0.0405548402594	0.0815676704952	0.0475245114789	0.111528932509	0.0885486861943	0.0990606960416	0.185129346607	0.293811286605	0.172005665205	0.209623361065	0.0921714209811	0.0627616547409	0.0874527304546	0.754662982133	0.197127449501	0.405718414832	0.196643718037	0.132720481204	0.0566261676075	0.0202272110788	0.156516716713	0.138617626237	0.530154983126	0.119459930671	0.443679409307	0.0787691165196	0.584047067491	0.123683215727	0.0	0.177206349441	0.239245332705	0.29824113669	0.587595868037	0.0897557287917	0.0154529136899
TRPC7-AS2	0.0	0.0263739866889	0.136663369734	0.0	0.0	0.0	0.0	0.0	0.0	0.0	0.0	0.0	0.0	0.0167179867902	0.0	0.0329274590526	0.0	0.0337667270874	0.0	0.0	0.0	0.0	0.0189370131021	0.0	0.0186040049431	0.0570055398054	0.0302598480529	0.0746067930536	0.0	0.0	0.0	0.0	0.0	0.0	0.0421220625715	0.0	0.0	0.0	0.0153519180476	0.0	0.217633577121	0.0	0.0	0.0	0.0	0.0	0.0	0.0	0.0
LINC00324	0.901473616835	0.912220715389	1.84596197796	0.737074057719	0.835768051273	0.341563632665	0.916722607865	0.862056195938	0.983122250397	0.656633064131	0.534743889222	1.63354624549	1.11503946323	0.827676852251	0.549594052795	0.329385297641	0.824574241852	0.864489843391	1.00000047269	0.803440767787	0.603454313799	0.887693528023	0.667834414028	0.523680838973	0.58038776612	1.24358963221	0.451485072005	1.22067392026	1.98064799045	1.35213239171	1.3728224984	0.635872622484	1.41850997674	0.838962926372	1.08554341467	0.358628167015	0.949237149903	0.469552774014	1.42638637599	0.420518122053	1.82652272326	0.922723125973	2.56739348888	2.00123164805	1.9322335588	0.684755242774	0.600316717643	0.405452751818	0.602864031924
TPT1-AS1	0.669107135857	0.762558617632	1.89530538443	0.740746785292	1.61491628744	1.58073831505	1.05158910537	0.819583229161	1.32703592473	1.53798271555	1.28437236381	0.884716689228	0.87597916147	0.823774700754	1.36837497089	0.824655265106	0.851576013705	0.578679638939	1.17181017094	0.595410541754	0.883527893452	2.41155336038	1.00252205105	0.470957310911	0.621239985098	1.03690676557	0.753738430129	0.986151615143	0.802590330113	0.502790084433	1.46924163084	0.795149047169	0.723763752052	1.55618462624	3.44925106285	0.489932419592	0.550806665415	2.82930249045	0.824189312251	4.54185133906	0.579766894714	1.41480067596	1.60336531932	0.900639942231	0.483976150109	0.60616803367	1.14030098391	0.6966503544	0.909437098895
ST8SIA6-AS1	0.0	0.0276261640984	0.198821997675	0.0319556080623	0.107571036273	0.00857802565931	0.030449195456	0.021134202345	0.00617253059434	0.0239758058435	0.700063396815	0.0152218952746	0.0401844340681	0.0175117191007	0.051445680151	0.0	0.0502391905471	0.0176849475695	0.48051456937	0.0157078811416	0.0195704242518	0.612314428898	0.0198360997775	0.0221597395785	0.0389745622843	0.0132693409504	1.78028772711	3.75766226903	0.00555700525301	0.0329918249906	0.0415752667957	0.0374137855027	0.425011313627	0.230932328266	3.61064404109	3.32929099929	2.5824997635	5.62864404158	0.02144105666	0.00832685393475	0.360946686882	0.0	0.122957082416	0.0624428901963	1.42754448026	0.269418669137	0.0181803020616	0.016265610029	0.039205463516
LINC00944	0.0527542068676	0.0200971771207	0.850464582221	0.0435875873597	0.0993231345752	0.00936037122673	0.0221508448326	0.10377771567	0.0269419468143	0.0261624821455	0.180248803674	0.298983324563	0.0626419903521	0.0254784644876	0.00935628397782	0.7150927184	0.054821178244	0.0321631264486	1.3483006913	0.382804369451	0.854212581482	1.43315396681	1.19770220589	0.0967231374587	0.113411138606	0.637100229723	2.720871475	3.07705712667	0.181914699756	0.0360007933789	1.2430578474	0.115673813894	0.104512408644	0.261327271034	1.05921188752	0.21106833914	0.176127041345	1.16540433483	0.2573621059	0.0817766259604	2.28027841328	0.504110894105	1.26344540083	0.395199805216	0.478361552979	0.025020475089	0.224835295221	0.183407261709	0.0142603790663
LINC02435	0.368249657048	0.0318836208944	1.07388391046	0.0	1.26058745457	0.772198570139	0.421700501453	0.731735567492	0.619768577039	0.083012122287	0.708090905367	0.0	0.0	0.0606313288042	0.0296869763885	0.0	0.260916892002	0.0	0.0216064859293	0.0	0.0846990535898	0.122900513722	0.0457860659249	0.0	0.0	0.0459428208934	0.0	0.202933032133	0.0962008957327	0.022845708949	0.806104556474	0.0215898043055	0.0	0.0296134682745	0.229146905462	0.0811767605702	0.0310467472995	0.199879140359	0.0371179936357	0.576606118358	1.34837789455	0.181077310696	0.0354764869641	0.108098907514	0.0	0.0	0.0	0.0375445930122	0.0678711020799
REV3L-IT1	0.20471946665	0.194974184318	3.40978685061	0.0845736119135	0.744592589779	0.635672121371	0.859591947115	0.335602281216	0.784137603879	0.583779490345	0.582898836315	0.564007083029	0.607725696976	0.370771686091	1.08924780383	0.121710921943	0.132962883882	0.124813137821	0.330319051903	0.304864478492	0.310770140083	1.7849530108	0.139995091624	0.390985981045	0.481366452506	0.913083497965	0.559252689145	0.517071949239	0.588286105842	0.349264241524	1.05631651679	0.26405121915	0.1901127224	1.62982606546	2.45223180505	0.341282401769	0.711962058492	0.420164789813	0.25535624941	1.1018912733	2.21222821979	0.276830234153	0.596599351459	0.363574545483	0.23799273934	0.303422384424	0.35285015572	0.54528115715	0.276696150888
LINC02274	0.0	0.0158603361178	0.534197788507	0.0	0.0	0.0738703913251	0.0	0.0	0.0	0.132140591252	0.0270950785437	0.0131084634776	0.0	0.0804286110657	0.0	0.0396027020292	0.0173055610368	0.010153027821	0.0214960609586	0.0	0.0337064717523	0.0305681005168	0.022776032794	0.0	0.0223755153148	0.0114270048559	0.0272957232436	0.0672986318942	0.0	0.0227289506409	0.0	0.0322191968852	0.0	0.0147310608793	0.0253306441018	0.0100952359823	0.0	0.0248572014416	0.0646245136213	0.0	1.65231897894	0.0	0.0	0.0215092885821	0.0290395740293	0.0	0.0	0.0280145344793	0.02250807701
HLX-AS1	0.0347259486059	0.0	0.0	0.0	0.148591771652	0.277269824064	0.0364525004216	0.0	0.0	0.223882071902	0.0282501085349	0.0273345224204	0.0412346742886	0.0628928881379	0.0307943058808	0.0	0.0360865517891	0.254060134889	0.0896496467686	0.0376096337103	0.0	0.0	0.0237469471582	0.0265287113249	0.0	0.0476564962731	0.0189728709817	0.0233891633641	0.0399156824923	0.0236978579507	0.14931649993	0.0	0.193489502549	0.0	0.105641833661	0.0	0.0966143894649	0.155501000848	0.0	0.0299056814495	0.272911732589	0.0	0.0735995324583	0.0	0.0	0.082349805222	0.0	0.0	0.0
LINC00847	2.32727560009	1.74586545395	4.35287410771	3.35846536343	3.19213651544	1.83841812051	1.8573388576	2.32568413306	2.09116680399	2.06327594415	2.70375304967	4.17827063094	22.8933465999	11.4420273324	3.2440978976	2.81463329355	1.96292894079	6.47247452491	6.88264788146	2.40400380042	4.66210109048	2.91133430548	2.13105858898	1.92403994064	7.80676529969	3.75716006625	2.39500591091	5.16953905908	2.08876341926	2.3768478147	4.95549384266	1.81956371093	5.87675393453	5.39344194306	7.42545165409	0.884174761074	3.54051891666	6.94761313641	3.7159151786	2.52587798835	3.01442023019	5.18758567063	8.04912750625	2.5684265171	3.97027288262	3.14220906299	3.14205721069	4.08487620865	3.11319829451
IDI2-AS1	0.107253106157	0.379405093778	0.201639162031	0.151914356196	0.0393372260689	0.135930782783	0.257338655014	0.150705413117	0.391249431403	0.10638042505	0.162039611573	0.060303041233	0.15464618637	0.138748808862	0.0951099995896	0.0910924219872	0.222910815989	0.130779910083	0.118666342784	0.0414855481561	0.286861622252	0.295307974193	0.220031470416	0.280921588889	0.113227823188	0.168216974306	0.0585988123344	0.361193937374	0.158505300304	0.261400745028	0.35576177358	0.0988122704891	0.170743871371	0.338837489662	0.314628039474	0.250782750915	0.156304313991	0.205831653944	0.16138764004	0.725728390348	0.150518520227	0.400564960024	0.0811844372532	0.128634311262	0.178121525133	0.109003778229	0.172855348442	0.12887564059	0.113898631077
LINC00449	0.156943765431	0.0640597520723	0.811412637119	0.111148347767	0.0959371186238	0.0795631554272	0.235352726346	0.318539932821	0.64408091603	0.0555952745592	0.565423330573	0.123538248691	0.545768340943	0.527881936103	0.159056827623	0.173284529349	1.06010453429	0.191370602369	0.101292791833	0.157835383673	0.317660303739	0.20577379591	0.199316406251	0.2055366671	0.240998669538	0.0923071355565	0.318491841089	0.468131958937	0.399454361547	0.22950505779	0.269934094599	0.115673813894	0.166566651277	0.118997239489	0.0852585326132	0.394154133319	0.124756654286	0.468524040017	0.348023756841	0.946110130903	0.506584579314	0.464875848101	0.142556892571	0.115834425667	0.351871719259	0.119629146519	0.140522059513	0.150867263664	0.181819833095
LINC01641	0.00860127983507	0.0409591610259	0.18394140012	0.0142134270792	0.00736094742102	0.00763078217471	0.00902892993285	0.00940021054587	0.010981836218	0.00426564711092	0.0	0.0406229726071	0.00510671395171	0.0103853045965	0.0152549003176	0.0	0.00446914400731	0.0209760750759	0.016654009392	0.00465777029892	0.0130569944469	0.0157883633993	0.011763775847	0.0131418077219	0.0115569093619	0.017706076156	0.0234969783605	0.017379805069	0.00494336322991	0.00586972900405	0.022190547152	0.00554705046828	0.00532505205724	0.0228256913405	0.00654161376496	0.0104283387974	0.0398840748414	0.0385160859997	0.00953669524121	0.0	0.785821898736	0.00775400714521	0.0273448328909	0.00555475248468	0.0149988824947	0.00509931152002	0.0269545173549	0.00482315053214	0.0290634430376
UBR5-AS1	1.72677175607	1.23342904372	1.76170979973	0.974015075295	2.32321815311	2.07695309683	1.97820212585	1.57868453134	1.69061288276	2.2685327183	1.870756975	4.01887121675	3.63259971067	2.06989263368	2.39260641976	1.42639515506	1.76854750519	1.8069285411	3.31662770169	1.11490605035	2.30623114784	7.81741203968	3.21322916668	2.02313247041	2.31455940903	3.01345887803	4.06404535922	3.84698602721	2.51444223167	2.5267451107	2.08467391274	1.39201523811	4.98544714494	2.64370937157	6.28858247788	2.69244873382	2.62538150497	2.02603607623	1.98359818898	13.8055419554	2.26722435851	1.7811958647	2.55129419628	0.948956931801	2.60579311417	2.32306877287	2.16452900775	2.4765720836	3.66352165894
LINC01460	0.00683591226053	0.0455735112645	0.112452609594	0.0112961957171	0.0	0.0	0.021527368256	0.00747086663313	0.0130918078969	0.00339014541368	0.0166833682921	0.220616357003	0.0852303416284	0.0742839776678	0.0121239120356	0.0	0.0177593781969	0.137534476868	0.105886890484	0.218405455062	0.875136682937	0.043917596162	0.0140239838287	0.0731116442877	0.00459245716427	0.0609786531858	0.250236246958	0.087480377799	0.0078575277074	0.186599916451	0.0529081611991	0.0529025694311	0.347033270189	0.199549216988	0.0311938910932	0.01243196543	0.0190188465975	0.326515854461	0.113690078409	0.0412091925148	0.329056641911	0.0184876135396	0.0	0.00441466867052	0.234435330386	0.218846047059	0.0514133856904	0.233826675081	0.0923932951391
LINC02483	0.0	0.0	0.0	0.0	0.0	0.0	0.0	0.0	0.0	0.0	0.0	0.0	0.0	0.0	0.0	0.0	0.0	0.0104283942798	0.0	0.0	0.0	0.0	0.0	0.0	0.0	0.0	0.0	0.0	0.0	0.0	0.0	0.0	0.0	0.0	0.0	0.0	0.0	0.0	0.00948246206617	0.0	0.18483621609	0.0	0.0	0.0	0.0	0.0	0.0	0.00959144458403	0.0
FER1L6-AS1	0.228021228837	0.0080432114913	0.0694631670496	0.0	0.209594631167	0.0974004243977	0.390065373842	0.083067000923	0.0485216897433	0.00418825740092	0.0755736164824	0.00664766139208	0.0	0.0101968887031	0.037445343868	0.0251045206168	0.0307164364148	0.0102977578072	0.0	0.0	0.0	2.92211234396	0.00577517548599	0.0	0.0283680939305	0.00579494760297	0.0	0.0113763274073	0.116488272535	0.0115264743207	0.48659764094	0.027232064178	0.0	0.0149410500841	0.160573305483	0.020478284308	0.0783209521508	0.0	0.00936367528435	0.0	0.43970913546	0.00761332969376	0.0	0.436318009423	0.00981784302676	0.0100135940259	0.0	0.0	0.0
LINC02156	0.0	0.0771015925563	0.965509258774	0.0	0.0	0.0359104925116	0.0	0.0	0.0	0.0	0.0	0.3823437546	0.74499872708	0.51316950756	0.287158496247	0.0721949878607	0.126190861225	0.44421073274	0.261246123865	0.0657584589407	0.675908969268	0.0743001035335	3.32162267082	0.309227007783	0.353514611527	0.305524514927	0.0663461264762	0.136315724368	0.0465269756587	0.331475627981	0.417715227135	0.208835539783	0.676612359845	0.107417797965	0.338633476119	0.0736137083431	0.0750778485421	0.0302094767003	0.0897594545891	0.0	0.79528626008	0.583846235729	0.0857899312092	0.313688258328	0.682319763563	0.335963335797	0.279065754627	0.612839692149	0.164127219937
LINC01816	0.295327931497	0.393777166817	1.70037858314	0.561226400508	0.707673923963	0.39300833572	0.279010301565	0.548691141545	0.565597742979	0.380802436497	0.432457099536	2.48740024943	0.981908467501	1.1588948849	0.654727878055	1.03592173669	0.41431395298	0.756231866764	1.44861370315	0.543748949005	1.00124005102	2.03287103512	0.161565332327	1.15063276174	2.618949288	1.09429969765	1.67809598447	0.994569408909	0.390383816158	1.22938902658	0.660330793348	0.914207544247	0.420526278702	1.17559206383	3.05467670685	0.787733398644	1.42421090935	1.98369479178	4.46963441188	6.4855123222	1.3345672301	1.38442995247	0.563336602668	0.438666019859	2.69512397076	2.71384280691	1.59184747538	0.596176377257	6.10716889531
LINC02205	0.0	0.0	0.941967047732	0.0	0.0	0.0	0.0	0.0	0.0	0.0	0.0665473267998	0.0	0.0	0.0	0.0725405615519	0.0	0.127510849313	0.0	0.0	0.0	0.0	0.0	0.111878922595	0.0	0.0	0.0	0.0446934157434	0.0	0.0	0.0558238243775	0.0	0.105510005978	0.0	0.0	0.0	0.0	0.0	0.0	0.181396722036	0.0	0.803605154014	0.294976706963	0.0	0.0	0.0950975171839	0.0	0.0	0.0	0.497532095582
LOH12CR2	0.761715937602	0.266000494319	0.678731822194	0.0839145967558	0.5214992256	0.957341084458	0.293182253391	0.624350997197	0.672669558133	0.698854261706	0.836551752934	0.529632996429	0.535153777707	0.199269717871	0.146352938144	0.143405498614	0.277046299871	0.495362271662	0.581747618552	0.226866683345	0.668088534913	0.104864464305	0.156267248377	1.26080284537	0.332625111755	0.418139336131	0.33293692559	0.418984967353	0.109444135925	0.389860539727	0.469454954132	0.253806374771	0.408701203219	0.314441190406	0.502073104262	0.238575336585	0.153056432142	2.88033628757	0.316708075567	2.42713733873	1.45916954037	0.297562541732	0.309428683702	0.106582715045	0.479655821251	0.451587081234	0.27053233899	0.29899148617	0.334595718825
EGFLAM-AS2	0.0	0.0	0.258324870233	0.0	0.0	0.0	0.0	0.0	0.0	0.0	0.0	0.0	0.0155389033631	0.0	0.0	0.0	0.0	0.0159566996812	0.033783635295	0.0	0.0	0.0	0.0	0.0	0.0	0.0	0.0	0.0176279772074	0.0	0.0178606345732	0.0	0.0	0.0	0.0	0.0398101421359	0.0	0.024272155854	0.0	0.0	0.0	0.977020349231	0.0	0.0	0.0	0.0	0.0155163789625	0.0	0.0146760658093	0.0
LINC02377	0.0	0.0203720291054	0.140750312227	0.0706939163041	0.0	0.0	0.0224537830825	0.0	0.0	0.0	0.0	0.0	0.0	0.0387403676386	0.0	0.0	0.0	0.0	0.0	0.613913490307	0.0216473729963	0.0	0.0	0.833390468568	0.0	0.513715130778	1.75301854967	0.0144071104748	0.0	0.145972582344	0.0	0.0	0.0	0.0189215158341	0.0	0.0	0.0396746179933	0.0159640888909	0.0948661194016	1.51053138927	0.819518997874	0.0	0.0	0.0	0.0497337124878	0.0	0.0	0.0	0.0
LINC02434	0.0	0.0	0.190023316656	0.0	0.0	0.0	0.0303142654909	0.0	0.0	0.0	0.0	0.0	0.0342911693124	0.0523023574914	0.0	1.59671425884	0.0	0.0	0.0	0.0	0.0730638807924	0.0	0.0	0.0220615428005	0.0	0.0	1.64091512809	0.0583519895449	0.0	0.0	0.0	0.0	0.0	0.0255454438292	0.0	0.0	0.696327638103	0.0431053980687	0.0480286003322	0.124349325377	0.709237931349	0.0	0.0	0.0	0.0	0.0342414625849	0.0361994788465	0.0	0.0
LINC02136	0.0	0.0	0.424773819637	0.0	0.0	0.0	0.0	0.0	0.0	0.0	0.0	0.0	0.0	0.0222696201394	0.0	0.0	0.0191667251483	0.0	0.0	0.0	0.0	0.0	0.0	0.0	0.0	0.0	0.0	0.0993818790488	0.0	0.0	0.0	0.0	0.0	0.0	0.0	0.0	0.0	0.0	0.0	0.222374133193	0.61604674354	0.0	0.0	0.0	0.0	0.0	0.0	0.0	0.0
LINC02096	0.0	0.0	0.13499033093	0.0	0.0	0.0	0.0	0.0	0.0	0.0	0.0	0.0	0.0	0.0	0.0	0.0	0.0	0.0	0.0	0.0	0.0	0.0	0.0	0.0	0.0	0.0	0.0	0.013817522533	0.0	0.0	0.0	0.0	0.0	0.0	0.0156024009315	0.0	0.0380509977396	0.0	0.0	0.0	0.261993831429	0.0	0.0	0.0	0.0	0.0	0.0	0.0	0.0
LINC00358	0.0	0.0	0.0252048952539	0.0	0.0	0.0	0.0	0.0	0.0	0.0	0.0	0.0	0.0	0.0	0.0	0.0	0.0	0.0	0.0	0.0	0.0310120672705	0.0	0.0	0.0	0.0	0.0	0.0	0.0515991339105	0.0	0.0	0.0	0.0	0.0	0.0	0.0116528903509	0.0	0.0	0.0	0.0	0.0	0.406400004612	0.0	0.0162368874506	0.0	0.0	0.0	0.0	0.0	0.0
LINC02600	0.00432059868842	0.02057462387	0.0390912607496	0.0749667972122	0.125716848308	5.36633702461	0.122456234013	0.0377753433295	0.132393619749	0.411402574488	0.625647818059	0.0476134156281	0.679779804474	0.44603219298	0.0766284827001	0.0513741129086	0.0314291935029	0.158050669549	0.278854978623	0.0772098767628	0.0153038555171	0.0118962265216	0.0472734806632	0.0	2.06087149564	0.0741177000048	0.113308920532	0.206615475614	0.360057098371	0.117939394707	0.10032088908	0.0278639684296	0.310286370349	0.0114658113629	1.82700839266	0.30120614585	0.0881521788518	5.15931129149	0.0311381002964	4.62503094574	0.072155751177	0.04284495926	0.0686793427194	0.0753371745276	0.00502283018938	0.146004839745	0.0758229083994	0.0363415066062	0.00583966462095
LINC02133	0.00647588905767	0.0493409330304	0.122509649869	0.0	0.0110840897569	0.0	0.0	0.0	0.0206705148422	0.00321159850385	0.00526823819316	0.0152924837257	0.0153793452299	0.00781907828677	0.011485388679	0.00770016101065	0.0	0.0315857029794	0.0167183673835	0.00701365477936	0.00655372604127	0.0118870321321	0.0221423174065	0.01484166725	0.00435058876774	0.0	0.0106145011885	0.0392556776302	0.0186092491248	0.00441930905141	0.0334144509285	0.00835272985386	0.00801844539656	0.0114569496339	0.0197006798115	0.0	0.0360343830863	0.014499348042	0.00359008086838	0.0	0.209938186476	0.00583797888078	0.0	0.0	0.00376421109754	0.0191963151457	0.0121764063493	0.0108940256637	0.0306345440325
LINC00636	0.0309346662423	0.0147310400335	0.0127220911171	0.0255594301827	0.0529475743291	0.178387644368	0.0162363589694	0.0	0.0	0.0153414808277	0.0251658403563	0.0	0.00918319684513	0.0186754725853	0.0	0.239088781001	0.00803668063973	0.0377204261451	0.00998274349896	0.0	0.0391331070383	0.0	0.0	0.0236323804999	0.0415646439551	0.0106133731811	0.0253521986456	0.0208355996423	0.0	0.0211105918136	0.0266029080572	0.0399001446658	0.0191516508325	0.0547286882036	0.0117635190568	0.0750114369825	0.0717219162299	0.034630958654	0.274391244092	0.0266406624305	0.045584248056	0.0418311508886	0.0163910351163	0.0	0.0719250209081	0.00916988535206	0.00969424334616	0.0173465524676	0.0313581674167
LINC01946	0.0	0.0	0.884824480755	0.0	0.0400273528421	0.0	0.0	0.0	0.0	0.0	0.0	0.0	0.0555385684796	0.0564731993966	0.0	0.0	0.0	0.0285159202437	0.0301870521117	0.0	0.0	0.0	0.0	0.0	0.0	0.0	0.0255543692887	0.22051840387	0.0	0.0	0.0	0.0301637457282	0.0289565629811	0.0	0.0355719810712	0.0283536053666	0.0433763168012	0.0	0.0	0.0	1.28653724657	0.0	0.0495652353756	0.0	0.0271869696255	0.0	0.0	0.0262273233482	0.0
MIR600HG	1.03569097153	1.64294422962	0.867993580306	2.45110835009	1.80064224035	1.54781183984	1.81083156506	1.47824280219	2.58210240555	0.86685519677	2.09973274951	0.853820119105	4.2888230207	3.80675040785	1.83106730302	0.217550137217	0.623014657186	0.976041240694	1.53510038533	0.552001823113	1.85821570726	0.458782031336	0.545147998833	1.40021854462	0.807732171833	0.699461021837	0.362364714509	0.787797365087	1.25807107227	2.4391764814	1.15477248892	1.63715947863	3.77436023505	2.05195997416	0.951681272996	1.22796129125	1.03018752403	1.34841594538	0.489034528449	2.19746287607	0.247138129167	0.63030074592	0.768625598583	0.440979955066	0.706461401887	0.805773027299	0.845706089987	0.426868972289	0.724200386899
LINC01824	0.0740557161557	0.0	0.0913677452954	0.0	0.0	0.0	0.0	0.0	0.0	0.0	0.0903682449157	0.0	0.0	0.0	0.0	0.0	0.0	0.0	0.0	0.0	0.0	0.0	0.0	0.0	0.0	0.0	0.0	0.0249395813901	0.0	0.0	0.0	0.0	0.0	0.0	0.0	0.0	0.0	0.0	0.0	0.0	0.400128399603	0.0	0.0	0.0	0.0	0.0	0.0	0.0	0.0250231841002
ZRANB2-AS2	0.103595161369	0.0164439516653	0.0757408215343	0.0142657284741	0.137909961043	0.130200642043	0.075517948695	0.0880581395321	0.0220444925436	0.0570845798241	0.140460504314	0.0158559542035	0.0170850173863	0.0156352793737	0.00765551701983	0.00855416032203	0.00448558919427	0.0315798916564	0.0557176381337	0.0171413351169	0.0407712371004	0.0290518435438	0.0413247212616	0.0659508293019	0.0579971776118	0.0315932969111	0.0141500643603	0.0600840547826	0.00826925568265	0.017673983844	0.0445444041888	0.0167023861392	0.0338494293783	0.0229096834341	0.122559454359	0.0122111641599	0.0160123347862	0.219060947765	0.0127623834461	0.12143185666	0.31096231232	0.0285359789007	0.0457424235804	0.00929198734007	0.0401441977161	0.046062679908	0.0811611070841	0.0193635934523	0.0136128478708
LINC02189	0.0	0.0	0.0317800853201	0.0319240313745	0.0	0.0	0.0405588097576	0.0	0.0	0.0191616914686	0.157162165071	0.0	0.0	0.0233258867073	0.0	0.0	0.0	0.0235566297665	0.0249371300053	0.0	0.0195510858879	0.0354614130501	0.0	0.0	0.0	0.318149494882	0.126660786909	0.18216737711	0.0	0.0	0.0	0.0	0.0956825559376	0.0	0.0	0.0	0.0	0.893925878722	0.0	0.0	0.835050573084	0.0	0.0	0.0	0.04491760199	0.0	0.0	0.0	0.0
PLAC4	0.226584299286	0.0502288874277	0.424149357319	0.295344335819	0.249074192198	0.166360047635	0.740205369486	0.157971247301	0.717003965981	0.0678096824677	0.131891230066	0.0230632472615	0.0347913702035	0.0766498565094	0.265020552929	0.149806944038	0.129910144276	0.0261996605616	0.557222399835	0.0211551841132	0.0612805141848	0.53782021191	0.447476567966	0.0268600220368	0.0170594022747	0.0710371761561	0.0843097594816	0.122353202576	0.519771257847	0.223942271596	0.364514858887	0.381692382003	0.0943250853668	0.753351957832	1.61035982487	1.13793451579	0.215568463416	0.148696181348	0.0779666997899	0.0386900458677	0.31853562674	0.0387398222903	0.0807285909775	0.661005001138	0.291796123388	0.0497953450549	0.0428487686716	0.038336071594	0.0396010826403
LINC01445	0.0	0.0	0.0280640893054	0.0	0.0437995641047	0.0	0.0179081655649	0.0372891423573	0.0	0.0	0.0277570874436	0.0	0.0	0.0	0.0	0.0	0.0	0.0	0.0	0.0	0.0	0.0	0.0	0.0	0.0	0.0	0.0	0.0	0.0	0.0	0.0	0.0	0.0	0.0	0.0	0.0103418909627	0.0158213790776	0.0	0.00945763886704	0.0	0.0	0.0	0.0	0.0	0.0	0.0	0.0	0.0	0.0
LINC01289	0.0	0.0	0.121298558409	0.0	0.0180295619483	0.00467262065817	0.0	0.00575610952876	0.0	0.0	0.00428470126755	0.00829166816954	0.0719218477052	0.0445152428433	0.0	0.0	0.00273662832129	0.00321111386365	0.169964813883	0.0	0.0319811943727	0.0	0.0	0.00804723301504	0.0495371726448	0.0	0.0172657214914	0.0567590473016	0.0	0.0790737253709	0.00905874886431	0.0	0.00978220096399	0.0	0.0120170431744	0.00957850784745	0.0341915686855	0.0	0.00875952651533	0.108859258552	1.42287038652	0.0	0.0	0.0	0.055106346838	0.00624500812769	0.019806342009	0.0	0.0
LINC02143	0.0	0.0	0.0618489352769	0.0	0.0	0.0	0.0	0.0	0.0	0.0	0.0	0.0	0.0	0.0	0.0	0.0	0.0	0.0	0.0	0.0	0.0	0.0	0.0	0.0	0.0	0.0	0.0	0.0253232672576	0.0	0.0	0.0	0.0	0.0	0.0	0.0	0.0	0.0	0.0	0.0	0.0	0.0738698583882	0.0	0.0	0.0	0.0	0.0222898751635	0.0	0.0	0.0
SNX29P2	0.0555155013681	0.0	0.114155630658	0.0152896922626	0.110856634563	0.114920374048	0.233102785469	0.1112321175	0.00590669988724	0.0275318955508	0.188178077439	0.0	0.0109868062586	0.00558584887548	0.0	0.0110017918084	0.0048075552904	0.0	0.00597169322418	0.0	0.00468189751978	0.0254758282111	0.00632727460959	0.0	0.00621600922376	0.025395747659	0.0101104840158	0.0124638892323	0.111671347399	0.00631419499584	0.071612560828	0.00596708268547	0.0114565483446	0.0409234866832	0.105554340424	0.00560899528786	0.0171616662782	0.00690543173035	0.00512941511672	0.00796824356652	0.190879993753	0.0250234617715	0.00980514358117	0.0239014716473	0.0053782079051	0.0109708803455	0.00579911196855	0.0155651033974	0.00625283540222
LINC00334	0.0	0.0	0.107324070113	0.0	0.0186111607208	0.0771736057091	0.0228284290738	0.0237671619252	0.0138830443401	0.0431404488682	0.0	0.0171182826726	0.5293770782	0.367609747351	0.0771399075012	0.0	0.0451985064677	0.0132587927273	0.0561432159408	0.0706592562143	0.0	0.0399187430553	0.0	0.0166136423536	0.043830125105	0.0596898941085	0.0237635736656	0.0292949921556	0.0249972516609	0.0445224494757	0.0	0.0140249674243	0.0403910233352	0.038474450439	0.0	0.052733290515	0.0201682985794	0.0649218119966	0.08439285761	0.224741695075	0.363186622999	0.0	0.184367238149	0.0140444409318	0.0126408824288	0.0128929200056	0.0272603416898	0.0487787370837	0.0146965975583
LINC01901	0.0	0.0	0.115377385987	0.0289749952924	0.0300115398888	0.0	0.018406060751	0.0	0.0	0.0	0.0285288091572	0.0138020951773	0.843239843759	0.381080136556	0.0	0.166793084062	0.0	0.0	0.0679005620593	0.0	1.49945431266	0.0	0.0	0.174137792096	0.0117797555962	0.0	0.0383200945746	0.0236199084735	0.0	0.227350660536	0.0301579155016	0.0	0.0434218594659	0.201637175911	0.37339414032	0.0	0.292702607724	0.0	0.136088213438	6.37235088149	0.206703101499	0.0	0.0	0.0	0.295569906548	0.498973348951	0.362660339422	0.0	0.0
LINC01146	0.0069649836356	0.00663342878602	0.200507770224	0.0	0.0178818313017	0.0	0.0	0.0152238536307	0.00444633304658	0.0276332479747	0.0	0.0822372788885	0.0248113163069	0.0210240446631	0.0494113123218	0.0331268772229	0.16647123588	0.055203245673	0.197791329689	0.0678902793053	0.0422921957647	1.00360725883	0.0523921780373	0.0106417274499	0.0374333523044	0.0477923181364	0.0532754432053	0.182955418591	0.00400294428984	0.0142592383608	0.119793643692	0.0449178685943	0.00862404227012	0.0	1.44612078659	0.789557505196	0.0129186322928	0.0103962787647	0.019306117103	0.0119963652697	0.656854886131	0.0188366849744	0.258332523529	0.0404822128889	0.0202425245876	0.0165169007268	0.0305574154353	0.0195280034905	0.0517757938204
PRKAR2A-AS1	0.164711105221	0.128348464198	0.570646035463	0.197950184841	0.273375476955	0.261256396504	0.31436442794	0.180010312187	1.06742074258	0.195550026747	0.25986926493	0.227873754178	0.171876060023	0.271192463786	0.261142317703	0.175077914141	0.396790845616	0.213013997021	0.228718747146	0.127034531224	0.222254468322	0.247369836656	0.215032031849	0.400368846048	0.13748060431	0.301390535021	0.458138889183	0.635376743957	0.160641005568	0.139652196853	0.296170440276	0.415238574715	0.417160798832	0.260495701524	0.713655491574	0.196672825584	0.24070146081	0.454460971162	0.293305115908	0.825296028074	0.965946935574	0.364466049917	0.507774767719	0.448048859657	0.481605679953	0.186422341168	0.115746840136	0.142740382726	0.222621373378
LINC01413	0.0	0.0	0.354109189021	0.0	0.0216728413057	0.0	0.0	0.0	0.0	0.0	0.0206020869238	0.0	0.0	0.0	0.0	0.0	0.0	0.0	0.0163448028273	0.0	0.0	0.0929713730743	0.0	0.0	0.0	0.0	0.0	0.0170571230233	0.0	0.0	0.0	0.0	0.0	0.0	0.134823337583	0.0	0.0469722808884	0.0	0.0	0.0	0.422933645176	0.0	0.0	0.0	0.0	0.0	0.0	0.0142008046108	0.0
LINC00686	0.0	0.0	0.0968718263373	0.0	0.0	0.0	0.0	0.0	0.0	0.0	0.0	0.0	0.0	0.0	0.104440928981	0.0	0.152987414588	0.0	0.0	0.0	0.0	0.0	0.0	0.0	0.0	0.0	0.0	0.0	0.0	0.0	0.0	0.0759544922555	0.0	0.0	0.0895728198057	0.0	0.0	0.0439493290549	0.0	0.0507135501689	0.173549667298	0.477782301716	0.0	0.0	0.0	0.0	0.0	0.0	0.0
MHENCR	1.17157807132	1.44125111779	1.52576149946	1.79483998617	2.50658179595	1.79727307653	1.94722795011	1.92060032097	1.72955694339	0.944161846297	2.66072994768	3.093237348	1.31871165283	1.14934593828	3.35488776865	1.1028437846	1.33162079214	1.77083508709	2.14241390567	0.647651039429	7.2127641501	7.32523885904	1.30190191948	4.15811882413	4.26335973452	3.09841596088	3.13383981926	5.21134503714	3.78750492862	2.63173440218	3.7362306427	1.92038748709	1.91908627018	3.36817155266	7.109688811	1.00614591628	4.79879611693	4.80907714483	4.70884149974	11.9182541049	3.47677111265	3.60858520791	6.6732999299	2.1437322423	5.90198224001	2.0403166629	2.41704959694	4.0238804256	2.49069715598
ASAP1-IT2	0.182896835173	0.256701609486	0.688834522877	0.135209511513	0.395425311385	0.444080713896	0.323352165237	0.157804125338	0.122903563385	0.515582528497	0.266254838787	0.340974951019	0.337196498238	0.348682383276	0.435350519328	0.228919607003	0.100033129775	0.217147820034	0.695833102738	0.250212393251	0.277642747011	1.04250617942	0.171151064747	0.286800056406	0.168141366192	0.548237423522	0.205114391011	0.966049604687	0.121712369116	0.551806547613	0.372519303371	0.248319954986	0.369492016848	0.459817988925	0.966380909691	0.320949969167	0.276745599759	0.675317903076	0.272162068549	1.35955262412	1.4184758627	0.199592190815	0.489648883593	0.192715176922	0.290958134801	0.313880073695	0.114631683014	0.232107291906	0.247200967891
LINC02398	0.045361273933	0.0	0.29848210064	0.0	0.0388200312946	0.0402430809353	0.0476166072793	0.0	0.0	0.202464832826	0.184510569665	0.0	0.0269316956201	0.109539662867	0.04022550861	0.0	0.0	0.0829674338412	0.0292765377789	0.0245640647087	0.0459064940106	0.0	0.124079176335	0.0	0.0304743097211	0.0	0.396537405575	0.2138670367	0.0	0.0619113411889	0.0390093686593	0.0	0.0842494895089	0.0	0.206994265723	0.0	0.0	0.236979676853	0.100588901546	0.0	0.891237270577	0.0	0.0	0.146472765634	0.0527338900393	0.0268926568097	0.0568608983274	0.0	0.0
SMAD5-AS1	0.0430632358262	0.0820265841513	0.0531301426387	0.12453184926	0.0829200998854	0.0764086690886	0.0678064682952	0.0352973764935	0.0481090297534	0.0160173169875	0.0437907794746	0.144063168549	0.492170805365	0.545949057603	0.133656783564	0.0320027341563	0.00559381295629	0.164092162195	0.0486383890302	0.0466392594249	0.250589799079	0.0889269135629	0.00736207667955	0.0904693332792	0.245908884721	0.0886473812833	0.0176460237269	0.0580092465813	0.018562111159	0.220405738319	0.0185165615552	0.0763727438648	0.453227613533	0.0952327393851	0.106441709879	0.117473858358	0.259589102971	0.0803478923251	0.041778182264	0.0185428399296	0.095184729421	0.0485265920734	0.0114087380986	0.0625735526317	0.125155873386	0.191476901184	0.614025686481	0.0362214355492	0.065479168967
LINC02016	0.105451505206	0.0	0.156123525942	0.0	0.0721960452556	0.0	0.0	0.0230492756966	0.0	0.0104593483097	0.0686291741323	0.0166012255908	0.225389530335	0.0	0.0	0.0	0.0	0.0	0.0	0.0	0.0	0.0	0.0	0.0	0.0	0.0144717407776	0.0230457958202	0.0710253450591	0.0	0.0	0.0	0.0	0.0	0.0	0.0802000436232	0.0	0.0	0.0314804255582	0.0	0.0	0.269342094231	0.0	0.0	0.0	0.0	0.0	0.0	0.0	0.0
PLCH1-AS1	0.0	0.0	0.590118281541	0.0	0.0895413107155	0.0265210518091	0.0627607270256	0.0653415246812	0.200380729432	0.0	0.0607982075885	0.0	0.097617101632	0.0451181141968	0.0132547356352	0.0	0.0776633358457	0.0182257716542	0.0771754604446	0.0	0.0529433839565	0.0960277714246	0.0817708333337	0.0	0.040166444923	0.0102563483952	0.00816645746381	0.0302020618669	0.42093040249	0.0510011239534	0.0514160180189	0.0192789689823	0.00925370284871	0.0	0.102310239136	0.0271830436772	0.0	0.0223106685722	0.0082862799248	0.0	1.04253638062	0.134746622638	0.0316793094603	0.0965286880557	0.017376381198	0.0	0.0281044119026	0.0	0.0
SMCR2	0.0	0.0	0.0	0.028641063609	0.0	0.0307531345445	0.0363878683287	0.037884181863	0.110645894164	0.0171911629133	0.0	0.10914422782	0.144065471074	0.0418542506166	0.0	0.103044264588	0.0720451370824	0.0422682789428	0.0671180201207	0.0750858999252	0.0877025661285	0.0	0.0474096852839	0.0	0.232879920032	0.118929997348	0.246210004813	0.140086159297	0.159379640022	0.11827920236	0.0298103508726	0.0447108004057	0.171685720938	0.091990773789	0.105454525445	0.0	0.0321476957853	0.0517417632845	0.096085586362	0.0298526571916	0.238374365721	0.0624994973087	0.0367345184167	0.0895457616857	0.0201492079849	0.102754743661	0.0	0.116627884676	0.0
LINC01478	0.0	0.0	0.141867870948	0.00712552266232	0.0	0.0	0.0	0.0	0.0	0.0	0.00701579669394	0.00678841469901	0.0	0.00520639553325	0.0	0.0	0.0	0.0	0.0	0.0	0.0	0.0	0.0	0.0	0.0	0.00591764609655	0.0	0.0348516073418	0.0	0.0	0.0	0.0	0.0	0.0	0.0590303452976	0.0	0.0	0.0	0.00478096786133	0.0	0.694709034335	0.0	0.0	0.0	0.0	0.0	0.0	0.0	0.0
LINC01475	0.0213902725001	0.0814881164217	0.0527813670853	0.0	0.0915286295842	0.151814160903	0.0898151323298	0.0467542200673	0.0136552044439	0.0530405682884	0.052203975181	0.286234916942	0.0380992149198	0.0516538235181	0.132779386736	0.0	0.022228368334	0.0130411976607	0.0	0.0347498202061	2.76004005702	0.0	0.0	0.0163409895798	2.47168657357	0.0146775751651	0.0116867903311	0.0864426628488	0.0	0.0583890329375	0.110370051809	0.0	0.291339773714	0.0	0.097608893355	0.0389008983914	0.0991865449832	0.0478922666726	0.0118582649252	0.0736844580134	0.357226229842	0.0192832147058	0.0453353794027	0.0	0.0621671406098	0.0	0.268129619027	0.0	0.0433662183968
LINC00905	0.00726252194098	0.0	0.0597352272362	0.0	0.0	0.0	0.0	0.0	0.0	0.0	0.0	0.0	0.00431187251569	0.00438443487143	0.0	0.0	0.00377353801212	0.00442780633799	0.0	0.0	0.0	0.0	0.0	0.0	0.00487905924584	0.0	0.0	0.0195662689063	0.0	0.0	0.0	0.0	0.00449622708994	0.0	0.0110468707933	0.0	0.0	0.0	0.0120785150167	0.0	0.392399322047	0.0	0.0	0.00469017548205	0.0	0.0	0.00455182897086	0.0	0.0
LINC01198	0.0224119706516	0.0142300608348	0.129039047234	0.0246901946893	0.0191800918853	0.0463941059159	0.0156841862723	0.0	0.0	0.0926233844395	0.042542482895	0.0	0.00887089095319	0.00451008738016	0.00662483538819	0.0	0.112568806087	0.0227735090979	0.0	0.00809102933852	0.0113406757271	0.0205695166259	0.0	0.0114143404478	0.00501888708055	0.00512621463541	0.00816333692218	0.0553492887709	0.0	0.0101963271121	0.012849092772	0.00963580108094	0.0277505005566	0.0198252947715	0.0170451907769	0.004528776096	0.0207848304428	0.451618401584	0.0414155679848	0.0064336639878	0.0954070008988	0.00673475668363	0.0158336021299	0.0048245901405	0.00868487069429	0.0	0.0	0.0209457798234	0.0302917261098
LINC00868	0.0	0.0	0.445406850036	0.0	0.0	0.0	0.0196014878103	0.0	0.0	0.0	0.0	0.0	0.0	0.0	0.0	0.0	0.0	0.0113845794287	0.0	0.0	0.0	0.0	0.0	0.0	0.0	0.0128130885395	0.0408088877275	0.100615846983	0.0	0.0382289227112	0.0	0.0	0.0115604998339	0.0165179230872	0.0852096738553	0.0	0.0	0.0418085307915	0.0621114850523	0.0	0.495287875726	0.0	0.0	0.024118342689	0.0	0.0	0.011703460926	0.0209417787193	0.0
ITPKB-AS1	0.0363396079277	0.0	0.358677840267	0.0600504084591	0.0310993187509	0.0322393455077	0.0762927796928	0.0	0.0463972374043	0.0360439252161	0.0295628459204	0.0286047139826	0.0215753918443	0.109692366858	0.03222526805	0.0216048197873	0.0188817180829	0.0	0.0	0.0	0.073552784084	0.0	0.0248504298328	0.111045832535	0.0	0.0498710174754	0.0	0.0734280611931	0.0	0.0247990595283	0.0625019995991	0.0234357727034	0.0224978500485	0.0	0.0	0.0	0.0337013019013	0.0542422945957	0.0604374766262	0.0312953506618	0.749682949442	0.0	0.0	0.0	0.0422459230612	0.0	0.0	0.0203773627501	0.0
LINC00649	0.259112355076	1.38195569314	1.77565463039	0.523954055671	0.727098427945	0.306098372937	0.350730723051	0.260823713022	2.17126513764	0.0906277433272	0.85315288364	0.616174590849	2.20151770707	2.46744470742	0.985617555935	0.617006285413	1.11248828097	0.561228159651	2.49353557396	0.708219887136	1.29526216763	1.04511730105	0.181853975569	1.32208134905	0.37471964588	0.934841545562	1.36054913074	2.84653590404	1.88342242506	0.78640488645	1.77207730574	0.964806427783	1.25462550102	1.81797280042	1.55162916987	0.311672102072	0.949819100001	3.91445784661	1.02820156478	2.04706433855	1.58220415155	1.40890677625	1.26743313166	0.549567124453	0.823615742349	0.539273179527	0.806872647079	1.21590427202	0.188009012681
TFAP2A-AS1	0.0	0.385166200403	0.741309933461	0.324598720902	0.0395542162837	0.0205020896964	0.0121292894429	0.025256121242	0.30980850366	0.0458431011023	0.08460005907	0.518435082146	0.377314329003	0.258101212136	0.184438236286	0.343480881961	0.282176786906	0.253609673657	0.275929638274	0.275314966392	0.754242068705	0.593873877179	0.576817837621	0.988649185167	0.481285168066	0.555006654292	0.50504616372	0.692648232082	0.179302095025	0.481002089598	0.168925321612	0.34278280311	0.200300007761	0.715483796137	0.694242292513	0.0140092281835	0.50364723397	0.672642922699	1.25551832846	3.95050163502	0.385939449262	0.374996983852	0.489793578889	0.36564519355	1.57163822282	0.561725932015	0.202776986115	0.356362980955	0.515371110829
LINC02253	0.138377111684	0.263579862925	2.37389846624	0.0979993521263	0.0338350525541	0.0175376823894	0.0207510189458	0.0	0.0378590198031	0.0294109683007	0.0321634198284	0.280089029533	3.32147594526	1.98107298267	9.95705390474	0.0117526724424	1.57151642293	0.530298084046	1.16102637839	0.0642291924537	0.160046098431	0.0181430485373	2.06828946538	0.0755089205051	0.119524618209	0.0949515934339	2.30051336223	0.0133145591243	1.86324307173	1.68628589816	3.19600720296	0.420706479854	0.0122384664571	11.8909004259	3.2023415194	2.15705284912	1.5949677824	0.0	0.164385047649	12.6319300332	0.388395615388	13.3478451189	0.104743520662	0.0510655304254	0.367697579081	0.199234071228	0.644270198844	0.0554247783597	0.0
RBMS3-AS3	0.0	0.0303752603627	0.0262328273605	0.0527032948629	0.300237795054	0.792256934303	0.0669584265493	0.104567758095	0.0814411540734	1.04392144908	0.311350298959	0.100419811567	0.113613972061	0.0192543208383	0.0565650708349	0.208576384178	0.0331431136333	0.486119684415	0.144090235691	0.259064728127	0.145245750626	0.0878147226918	0.0218100020393	0.170554080475	0.0214264722509	0.196962044548	0.156827956385	0.171851210101	0.0366599171993	0.108824584227	0.16456480808	0.0205684269403	0.375159907335	0.225700038791	0.0485125223091	0.0386682122129	0.0887339335543	0.214226093338	0.0176810018624	0.0549327851748	0.375977093265	0.0	0.777357541438	0.0617909579006	0.0370771722789	0.43488891836	0.0	0.0357684214015	0.0
LINC00892	0.0611596738221	0.0194160944759	0.234755082803	0.0757987689674	0.0610636258686	0.0452157661187	0.0107000822405	0.0891206614004	0.00650722464116	0.0151655097233	0.0165847873881	0.0882600090455	0.175505351176	0.073845038627	0.0	0.0242406528583	0.063555981201	0.0124292540791	0.164470643674	0.0	0.0309473914264	0.0	0.125470053442	0.0155742069613	0.0205439428933	0.0909275016222	0.061261204374	0.185369485035	0.0585832357747	0.0556491930186	0.113956982585	0.0328687323108	0.0441746106792	0.0090168224569	0.100781097571	0.0308962644506	0.0283596982632	0.0760749595737	0.101716462226	0.0	0.410559275505	0.00918918573569	1.19902387433	0.0658287403425	0.0829500241129	0.0120862722471	0.0127773968608	0.0114317217514	0.0688855120172
ZNF114-AS1	0.0	0.0426087748338	0.2575859547	0.0369646679073	0.0382870331533	0.0	0.0469628323509	0.0	0.0	0.0	0.0	0.105647616403	0.106247696222	0.162053528703	0.0	0.239383380801	0.0232456849625	0.163656585746	1.09723372023	0.0726804019871	0.0679142983475	0.123181750595	0.0	0.170888609564	0.270503083314	0.521876803009	0.0488866195088	0.180797697583	0.12856138011	0.0305306499456	0.423211480123	0.0	0.0553951639639	0.0	0.0	0.0	0.0	0.0	0.421633227478	0.192641861053	1.14270078422	0.0403314833892	0.379281801135	0.0288923395828	0.0780147824037	0.212187369977	0.0280400997472	0.476653093894	0.0
TBX2-AS1	0.308012829384	1.09620435885	0.226676860633	0.18752059557	1.08213251415	0.690339020224	0.272275392867	0.407490553174	0.217328353314	0.723568349487	0.422018205112	0.612510890454	1.26085444975	0.48934074104	0.201260960989	0.134931594227	0.14319419037	1.42324234768	0.230182530032	0.447713686867	0.344527095597	0.371962582988	0.0776009276538	0.29722715375	1.65541706339	0.211352214193	0.29228604475	0.294808185984	0.102486659069	0.8850344296	1.21288084297	0.386826278137	0.79287199234	4.54583926595	1.12196269982	0.294821070727	0.571301340026	0.967905621641	0.269613287105	0.544476822211	0.175180592861	0.0730715515799	1.18537356443	0.115162086546	0.160191215721	1.87412383215	0.457221029461	0.136355984572	0.120509662731
TTC28-AS1	0.554822303845	0.559392794025	0.731347365559	0.401673840498	0.7222757847	1.08384757709	0.646908891518	0.517477332736	0.571087460396	0.987686180736	0.86007713963	0.988684470812	1.92600958199	0.935023494502	0.721181123582	0.326632601761	0.404719451436	1.17565830322	1.53732404304	0.529453460177	0.87973018856	0.701616743059	0.489400478372	0.891887525554	0.950661557083	0.674609466933	0.51443699713	0.742516211325	0.504790590321	0.873179975093	1.02419966453	0.425409750948	1.10767285014	0.901642237604	1.16555617475	0.586126526912	0.747509704994	0.59346625886	0.614159030211	2.70809795355	0.981790371516	0.522978322738	0.651156521685	0.386318195936	0.964345787816	0.838930076868	0.818940428475	0.440831411019	0.324871155528
LINC02404	0.0329136516248	0.0156734298	5.38731298186	0.0	0.0	0.0145999729656	0.0	0.0	0.0210115435383	0.0	0.0	0.0388619599057	0.0	0.0	0.189716771668	0.0	0.0342032468977	0.0	0.0106213701874	0.0	0.0416365717984	17.2940057903	0.19131484112	0.0125721081447	0.0442236615819	0.0	0.0	0.0110842583956	1.15389249481	0.0336916515814	0.537790774329	0.116744867726	0.0	0.291149250376	0.200257078623	0.0	0.0	0.0122821357292	0.0	0.0141724736162	0.0808340201218	0.0890144355609	0.0	0.031883718176	0.0382631424359	0.0	0.0	0.0	0.0
LINC02503	0.0	0.045862154193	0.0594115388128	0.0	0.0	0.0	0.0	0.0	0.0	0.0	0.0	0.0	0.0142950256308	0.0290711789997	0.0	0.0	0.0	0.0	0.0	0.0	0.024366624284	0.0	0.0	0.0	0.0161754033126	0.0	0.0	0.0810843532879	0.0	0.0164309039732	0.0207057116899	0.0	0.0	0.0	0.0366233696743	0.0	0.0	0.0	0.0	0.0207350968671	0.307487834178	0.0	0.0	0.0	0.013995262689	0.0	0.0	0.0270025151713	0.0
LINC02324	0.0813483040157	0.0	0.0669100825464	0.0	0.0348088075339	0.060141358818	0.185017926897	0.059269566077	0.0519314432528	0.00672386677055	0.0330890660995	0.0	0.0	0.0163701784659	0.0120230195637	0.0161212108815	0.028178541827	0.0	0.0350019078577	0.0293678554492	0.0205815175991	0.0373303918239	0.00927151959089	0.0207152073175	0.0	0.0	0.0222227316838	0.0365273203161	0.0155842782546	0.0277570610809	0.221531012449	0.0349748840899	0.0	0.0	0.0	0.0575330438992	0.0	0.0	0.0526138550565	0.0	0.625998383845	0.0488900367297	0.0287354623953	0.105070338954	0.0	0.00803795775659	0.0	0.0076026499026	0.0366497675587
MMP2-AS1	0.0129047584588	0.0245809037655	0.275972806912	0.0	0.121482355358	0.0228973833441	0.0270927494883	0.0987239273896	0.0164763786954	0.121597690944	0.0104982251519	0.152369664581	0.260499714598	0.023372076582	0.0	0.0153444132615	0.0536415278079	0.0314710354108	0.241536267787	0.0	0.0065299336365	0.53297450505	0.194145008252	0.147877866098	0.104035069226	0.549009128353	0.493545112467	1.17339495808	0.0519167342251	0.0264195921311	0.499397165114	0.133158502594	0.0479360131727	0.0114153567474	0.255179069493	0.0704067745143	0.0239357101293	0.0577868405792	0.150235998003	0.0333403933783	1.09025084723	0.0232671395922	3.92484688256	0.158345277595	0.0450065477365	0.00765065022112	0.0	0.0217089527912	0.0697676103229
LINC02322	0.0	0.0	0.428184936532	0.0	0.0	0.0	0.0	0.0	0.0	0.0	0.0470556541573	0.0	0.206051375365	0.0	0.0512934739968	0.0	0.0	0.0	0.0373319165168	0.0	0.0292687853825	0.0	0.0	0.132565069313	0.0	0.0	0.0	0.116876618112	0.0	0.0394730592492	0.0497427156573	0.0	0.0358101873554	0.0	0.0	0.0350645178794	0.0	0.0	0.0961992971151	0.0	0.511406711919	0.0	0.0	0.0	0.0672435106714	0.0	0.0	0.0	0.0
MIR137HG	0.0164776309019	0.0	0.0745419110375	0.0	0.0282030063009	0.0365460764499	0.00432422202641	0.0	0.0	0.00408588954198	0.0	0.00324259083916	0.00244575659761	0.00248691501767	0.0073060236877	0.291442008517	0.00428081092651	0.00753454782671	0.00797609847199	0.0178459534588	0.0	0.0	0.0	0.0	0.00830241939937	0.356158505333	0.0180054384537	0.0166474070467	0.0	0.0112447484418	0.0460534118412	0.0106265872014	0.0	0.134826764112	0.072058370421	0.0	0.00382033300104	0.00922324731115	0.0730784940017	0.219951057032	0.40063425093	0.0	0.00436541685356	0.00532067104833	0.00478893944521	0.00244221135377	0.0	0.00692984902627	0.00835160632421
LINC01894	0.0	0.0	0.114047682071	0.0	0.0296656622127	0.0	0.0	0.0	0.0	0.0171911629133	0.39480027566	0.0	0.164646252656	0.0418542506166	0.0	0.0	0.0	0.0634024184141	0.0223726733736	0.0	0.0175405132257	0.0	0.0	0.0	0.0	0.118929997348	0.0	0.0466953864325	0.0	0.023655840472	0.0298103508726	0.0447108004057	0.343371441875	0.030663591263	0.0	0.0	0.0642953915706	3.49256902171	0.0	0.0298526571916	0.136213923269	0.0	0.367345184167	0.0	0.0	0.0	0.0	0.0	0.0
LINC01891	0.0363396079277	0.0	0.298898200223	0.0300252042295	0.0932979562527	0.0	0.0	0.0	0.0	0.0	0.325191305124	0.0286047139826	0.79828949824	0.109692366858	0.0	0.0	0.0755268723317	0.0	0.0938155225478	0.0983932331733	0.864245212987	0.0	0.0497008596657	0.0277614581337	0.268547773955	0.149613052426	0.0	0.244760203977	0.062655750678	0.198392476226	0.0312509997996	0.0468715454067	0.494952701068	0.0	0.0829131306008	0.0	0.0674026038027	2.84772046627	0.141020778794	0.0	0.999577265923	0.0	0.924235020982	0.0	0.0	0.0215441172584	0.0911042646063	0.0	0.0
URB1-AS1	2.84673381093	2.64400009997	1.21911619715	1.69116691837	2.91944386974	1.71151740844	1.75344861535	1.33702441117	3.19906439417	1.51679430181	3.02401943997	6.05573154285	5.21013259081	2.99688522285	2.12803105838	1.60853213025	2.75045965576	4.10231195342	5.25378215741	2.11487433652	2.97618816465	1.27396513261	1.49622912907	9.63359345257	4.17267010507	2.45382209691	4.12615422674	2.85229580663	1.51439426909	4.4151875538	1.82090663092	1.69933323708	4.79201498711	1.72734540819	5.68997594694	2.25341216947	3.84008288139	3.95067975981	3.9519273224	4.63977110979	3.95217076286	2.09971235363	3.39071540389	1.45859377879	8.65644890626	4.51913136888	4.42365472547	4.01053962997	1.47862627203
ABHD15-AS1	0.0	0.0995723775527	0.343972688171	0.086382673131	0.268418719059	0.185505538857	0.219494735159	0.0	0.266970200251	0.0	0.170104931606	0.0822959150944	0.24829007085	0.126234210416	0.0	0.0	0.0	0.0	0.674769400144	0.169846714804	0.158708814855	0.479772058913	0.0	0.0798698635076	0.140475160319	0.286958367933	0.114243062702	0.281670566288	1.44208743806	0.142694053756	0.179818587082	0.202274530178	0.064726434899	0.184965406121	0.159027680083	0.12675729458	0.096958825791	0.0	0.231838591265	0.0	0.205413509957	0.188501157658	0.66475727445	0.202555386059	0.0607708732806	0.247930162246	0.13105372823	0.0	0.0
THRA1/BTR	0.0249053618664	0.0118598946512	0.122909986028	0.0	0.0319708920153	0.0331428685665	0.0522872808595	0.0272186988162	0.0238487710734	0.00617567890645	0.0	0.0294063747567	0.0739335083582	0.0526243889918	0.0220855977209	0.00740343506087	0.0258811830029	0.0	0.0964447473836	0.0	0.0882164919937	0.0457158598811	0.0340625000002	0.0	0.0418293869102	0.12817169141	0.0204109420943	0.0587112693107	0.0214705693406	0.0	0.0642536479955	0.0642468571435	0.0231283630435	0.198278202868	0.359888756264	0.037744608418	0.0692915939729	0.0464687173447	0.0276138959023	0.0107241392714	0.134565474516	0.325554706364	0.158356191493	0.0321680315865	0.0651448278543	0.0	0.0	0.0	0.0420772012895
LINC02400	0.0	0.0	0.0788270743725	0.0	0.0	0.0	0.0	0.0	0.0	0.0	0.0	0.0	0.199149327661	0.0289286732203	0.0	0.0	0.0	0.0	0.0	0.0	0.0	0.0	0.0	0.0	0.0	0.0	0.0	0.0322747523872	0.0	0.0	0.0	0.0	0.0	0.0	0.0	0.0	0.0	0.071525378658	0.0	0.0	1.17684823413	0.0	0.0	0.0	0.0	0.0	0.0	0.0	0.0
SNHG19	7.83171678924	45.0256392285	12.6012684506	36.6052891915	10.6161434704	15.6204342339	9.90133048732	8.12183688362	12.0064383261	9.92261859384	10.277670334	86.0362884986	55.4922863392	37.4793799995	18.7059200697	5.77770999341	12.4751842632	45.2040704574	17.0825173783	11.3919800448	14.7524948077	45.908013532	26.426324927	66.2497164034	138.333940989	20.2798596882	34.4501291755	29.7629839382	114.202502411	82.8601839523	27.4317986662	31.2261798833	55.9183405124	32.2624016706	45.1289866523	33.3028847034	53.9167617839	21.7161088255	49.8188593879	45.6860875814	24.0357831621	66.0159163942	21.0211670476	10.1893650929	121.117949682	52.9378017625	51.5937835349	20.5155951524	14.7575325739
RPS6KB2-AS1	0.0	0.0	0.0	0.0	0.0	0.0	0.0	0.0	0.0	0.0	0.0	0.0	0.0	0.0	0.0	0.0	0.0	0.0	0.0	0.0	0.0	0.0	0.0	0.0	0.0	0.0	0.0	0.0	0.0	0.0	0.0	0.0	0.0	0.0	0.0	0.0	0.0	0.0	0.0	0.0	0.0	0.0	0.0	0.0	0.0	0.0	0.0	0.0	0.0
LINC02168	0.16662536135	0.0	0.274103235886	0.0	0.0	0.0	0.0	0.0	0.0	0.0550898629723	0.0451841224578	0.0	0.0	0.0670619242834	0.0	0.0	0.0	0.0	0.0	0.0300770224132	0.0	0.0	0.0	0.0424308649884	0.0	0.0	0.0	0.0	0.0	0.075806216058	0.0477643121937	0.107458344157	0.0	0.0	0.0	0.0336699063728	0.0	0.0414522080859	0.0	0.0	0.218251854329	0.0	0.0	0.0	0.0645690528606	0.0	0.0	0.0	0.0375347761503
DLG1-AS1	0.0461646022789	0.109917559636	0.208840560675	0.0667502474194	0.167906947636	0.0614336524786	0.109034722335	0.252263029171	0.265236627522	0.0	0.0938890856267	0.245284578106	0.0685216104619	0.0905771444867	0.204689423978	0.253875763097	0.125930136305	0.126655126277	0.104282543659	0.0374986253463	0.0875990211862	0.0317771103955	0.102599708531	0.33503851835	0.224851474147	0.118789584128	0.0819731066793	0.30316166469	0.145925514566	0.472558229972	0.0198501037688	0.0893160263122	0.764528474554	0.0816730364691	0.272102556505	0.0489744092696	0.181955199049	0.0516806750162	0.0639814294075	0.15902619746	0.680265519986	0.166468554815	0.0489215310201	0.171426744479	0.221379609808	0.355795882184	0.412308644985	0.142376898176	0.0701949060473
LINC01088	0.0391503560753	0.288971751025	0.269689224662	0.117259883952	0.0502571218663	0.334304662578	0.0359597757601	0.0106967101731	0.203067758702	0.749939200973	0.067680047256	0.0308171937375	0.130748494756	0.0738604422646	0.251703945991	0.00872845535337	0.0406843127054	0.101443869463	0.233728634773	0.0291509964415	0.0396209239922	0.193133773503	0.0468519242806	0.243008308119	0.065754330362	0.0604444221817	0.168447749899	0.115365072363	0.0196880731792	0.497607561929	0.155715244558	0.167270994459	0.0666544563641	0.103895462162	0.070716564122	0.0148333004296	0.998469610273	0.193575067347	0.0352690622882	0.11379130506	0.447102171671	0.0573524798833	0.238558284306	0.00316043864773	0.406776951789	0.055124897776	0.0582770834046	0.0493953393922	0.0
FREM2-AS1	0.0	0.0	0.0691644007397	0.0	0.0	0.0	0.0	0.0	0.0	0.0	0.0	0.0	0.0748874891112	0.0507651555866	0.0	0.0	0.0218459447927	0.0	0.0	0.0455359651159	0.0	0.0	0.0	0.0	0.0	0.0	0.0459429090868	0.0566369848342	0.0241640099389	0.0286922452177	0.0	0.0	0.0	0.0371919687577	0.0	0.0	0.0	0.0	0.0	0.0362083842066	0.495642920798	0.0	0.0	0.0	0.0	0.0	0.0	0.0235763895904	0.0
CASC8	0.0667829515461	0.12720775134	0.480636473971	0.206920066723	0.142881584014	0.0814656049165	0.385568463042	0.0912326155882	2.1902784672	0.0413997262303	0.0407467406622	2.62840924384	1.27871506813	0.715632626683	1.00677131199	0.258077044564	1.35762939148	0.407161559756	0.517227167864	0.280273670856	0.637839568042	37.901951683	0.308264170582	1.93232550649	3.83040733371	0.320775835717	0.903066532796	0.67471045127	0.115145324901	2.19326609739	0.739429078947	0.161508698306	0.459966719054	0.317529212344	1.18089256376	0.212543081049	1.02965967389	0.0747626502796	0.596994271678	0.0287564451854	1.03329485944	3.35639913557	0.247699195063	1.73593367722	1.23734376276	0.247453780636	1.77367399524	0.173198882538	1.39907592605
LINC02414	0.0	0.0	0.0	0.0	0.0	0.0	0.0	0.0	0.0	0.0	0.0	0.0	0.0	0.0	0.0	0.0	0.0	0.0	0.0	0.0214314005859	0.0	0.0	0.0	0.0	0.0265879098984	0.0	0.0	0.0	0.0	0.0	0.0	0.0	0.0	0.0	0.0	0.0	0.0	0.0	0.0	0.0	0.0777577456718	0.0	0.0	0.0	0.0	0.0	0.0	0.0	0.0
MAPKAPK5-AS1	2.49292884149	2.83772579748	4.00964756821	1.67178763777	3.11248500694	2.19649898957	2.87677084441	2.33260683087	2.9430841508	2.33292338498	2.50726498208	5.77268110453	5.49458337139	3.54086960217	4.37593810214	1.71559251066	6.43658805276	4.32542926812	5.07482574142	5.83909271457	4.1947409716	6.29980519768	4.86907819325	4.15459313151	7.95521874601	5.21966619977	9.20307690548	2.74862502601	5.75061228668	5.43580223863	6.20393756283	5.30766011733	3.71043581438	7.84661215099	9.10325829652	3.1984352632	4.31509114869	4.13522883529	3.92834800767	7.66850886388	6.58377209478	6.93449662672	4.00794449583	4.84638085483	4.07918515959	4.83875228876	4.85860236651	3.66710664114	3.40979674764
LINC01254	0.0	0.0	0.154574393281	0.015026567326	0.0	0.0	0.0190909374301	0.0	0.00387003313542	0.0	0.00493172437369	0.0	0.00719848732542	0.0182990677115	0.0	0.00720830576469	0.00314988041197	0.00369601694941	0.0586892455009	0.00984847617623	0.0214728515396	0.00556386821809	0.0	0.00463121379098	0.12625341153	0.0041597840933	0.00331216321323	0.710464874874	0.0139364522438	0.0	0.0104266901657	0.0195479778518	0.0412844268487	0.0268128146858	0.073769119195	0.0	0.0505989779244	0.00452439604535	0.100822829224	0.0104414875386	0.22034977913	0.0437205785825	0.0	0.00391502399928	0.0634278323915	0.00718805276589	0.0265967953882	0.00339938640606	0.0
C1RL-AS1	0.29194527813	1.09080281474	1.46980026367	0.413514168129	1.04605778781	0.765628907214	0.821718557256	0.266469900128	0.962586597476	1.19805535937	0.592450298797	1.11619405419	1.79618146471	2.07044612445	0.56614730029	2.83622997354	0.908485159025	0.934951579975	0.604612870454	0.700132276247	3.49025702945	0.668390027201	0.813931095138	1.60287570844	0.415973827623	1.35826097529	1.85273790045	3.19154614121	0.501520180025	1.68142018578	1.55052958572	0.806907421828	0.778586574308	0.695289635826	0.714906926438	1.90982515859	0.419513186681	3.02885448252	2.04176983174	0.875828170983	2.26603730343	2.30794828953	2.31525119323	0.946842836518	1.68578841259	0.857798083908	1.073741647	0.964256537827	0.927935549015
CIRBP-AS1	0.472049313443	1.51732676337	0.808889495573	1.21882997048	1.59908066535	1.09931627428	1.32138480402	0.945808709369	0.841264999735	0.760838670909	0.784039984057	1.59466963846	1.2378284166	1.98298197036	2.47674203013	1.39153297024	0.735817134467	1.84670706029	0.723578172649	1.11835688973	1.27392830059	0.667916071553	2.17893768864	3.33573190508	3.884830666	1.63305004809	1.84834701648	1.19228260328	3.68513306503	2.14758857565	1.69145250424	2.46080328832	2.66674214127	1.46148722301	2.94689170351	1.59772851488	1.67814853009	1.10094395721	1.28665753392	2.15119328905	0.367119819354	1.56034962295	0.729516492501	2.540433078	1.60058497232	1.55087300433	0.838269219406	1.41173713121	1.02348347362
PPP2R2B-IT1	0.0	0.0416555583945	0.0359747721968	0.0	0.0	0.0388026127139	0.0	0.0	0.0	0.0	0.0	0.0	0.0	0.0	0.0	0.0	0.0	0.0	0.0	0.0	0.0	0.0	0.0	0.0	0.0	0.0	0.0	0.0	0.0	0.0	0.0	0.0	0.0270779492754	0.0	0.0	0.0	0.0	0.0	0.0	0.0	0.644502120166	0.0	0.0	0.0	0.0	0.0518601122371	0.0	0.0	0.0
LINC00240	0.0301661920462	0.129285844331	0.0793987257373	0.0324018328007	0.0671219365357	0.0642299690163	0.0379992428404	0.0725299997773	0.150209355843	0.0837780727442	0.0858923605432	0.37517591535	0.343874660693	0.253140397419	0.0214006409022	0.105813946874	0.0924770090092	0.0662100860711	0.124604847723	0.218897237029	0.399926949288	0.0553725505427	0.00618864276349	0.553087405373	0.162128405984	0.486436718054	0.0131852817314	0.369787689131	0.046810545407	0.158513476318	0.142681235005	0.0408543990129	0.162480229806	0.00800536898889	0.936057389261	0.0420601083158	0.327320189706	0.565095739671	0.18563005859	0.568937016769	0.669741224949	0.0598282489282	0.0767224874693	0.0253259344499	0.236716663473	0.15738075721	0.081299415885	0.138708183164	0.0795058489417
LINC01675	0.0	0.0	0.206457216188	0.0	0.0	0.0	0.0	0.0	0.0534130821473	0.0	0.022688746227	0.32930105826	0.0496757238755	0.0505116918997	0.0247320887459	0.0	0.0579649890363	0.0	0.162002410905	0.0	0.042337444191	0.102387874484	0.190720845222	0.106531130356	0.0187367011267	0.210511185035	0.0609513629824	0.206632080904	0.0320578163241	0.0	0.119921810928	0.0	0.0345330765367	0.0	0.190901273594	0.0338140001234	0.0258649078786	0.187333231407	0.0309228363527	0.0	0.219185885089	0.050284902257	0.0295553044037	0.0360226887238	0.178324802194	0.0165345721612	0.0	0.0625564688134	0.0376954099997
OSMR-AS1	0.13340135071	0.169401376216	0.30479005254	0.0612341162831	0.279068640436	0.618047073925	0.264508628912	0.129593198306	0.0567741782945	0.463105686609	0.180873515222	0.326687954082	0.55441723364	0.590592352143	0.381181677116	0.326054240096	0.184837561703	0.759098553143	0.51658994713	1.49295133543	0.135004768967	0.0952269333006	0.141905562927	0.430292077396	0.199157353902	0.549223957428	0.761245093321	0.898505616116	0.110744078909	0.606909508395	0.637340329498	0.458836538508	0.578121402233	0.0262232986692	0.214187015669	0.260578016872	0.206193712164	0.907108820464	1.00249537929	0.497830968602	0.71349658519	0.173709747637	0.329858708209	0.153157875939	0.413555237731	0.957839366387	0.343730381208	0.964147425707	0.130219208236
RORB-AS1	0.01659652722	0.0	0.0409526057012	0.0	0.0	0.485889083313	0.0174216958721	0.0181380972587	0.0	0.0164614870681	0.0405046123221	0.0130639525659	0.0	0.0200388772052	0.0	0.0690693984032	0.0172467985206	0.0505927617227	0.0428461384811	0.0269620846081	0.00839800463437	0.0	0.0	0.0	0.0	0.0113882034812	0.0	0.0	0.00953842497588	0.0	0.114180223376	0.0	0.0308247283347	0.0	0.0	0.0	0.0153915962843	0.0495455933658	0.00920072507779	0.0142927832394	0.0815202172366	0.0	0.0175876641655	0.0	0.0	0.0	0.0	0.0	0.0
LINC02213	0.0	0.0	0.262423406252	0.0	0.0	0.0	0.0	0.0	0.0	0.0	0.0	0.0	0.0	0.0321021722771	0.0	0.0	0.0	0.0	0.0	0.0	0.00896903849437	0.0	0.0	0.0	0.0	0.0	0.0290527462267	0.0477537587451	0.0	0.0	0.0	0.0	0.0109735660255	0.0	0.0	0.0	0.0164381690144	0.0396858855292	0.00982634101689	0.0	0.365665844787	0.0	0.0	0.0	0.0	0.0105083726972	0.0	0.00993927575662	0.0
TUBA3FP	0.0325167718339	0.0541955269091	0.274141226633	0.0134333138258	0.125224866022	0.151451195653	0.110933825607	0.026652821502	0.0674640911446	0.0806304855146	0.145490995557	0.44152357275	0.395767146197	0.201213657226	0.374858253209	0.0918272215658	0.0337908168935	0.267634657688	0.403991874955	0.43581042705	0.378437484513	0.179061704815	0.0833858497925	0.267040986472	0.45328793416	0.619167863117	0.0799463927352	0.32851806172	0.0887688265323	0.22745016843	0.118844758489	0.125822327296	0.241573588213	0.352357175944	2.0897096772	0.0788477807451	0.135702040587	0.436825264752	0.319970995449	0.791089209204	0.519085491377	0.0366421169253	0.18952262142	0.062998515082	0.264612301453	0.366276867551	0.219085868753	0.61082945338	0.0494428984799
LINC00543	0.201335215305	0.0201843193521	2.10051722734	0.0262659510171	0.344604050159	0.206821080449	0.900999120177	0.0810659891573	2.00234885153	0.0157655542815	0.275855802366	0.225209796917	0.308276682818	0.422217513537	1.93575176555	0.0314997101506	0.8368950558	0.523301911984	0.0205173785084	0.0344296321608	0.0804296704008	1.43936818455	0.739128556914	0.00809521109806	0.0640703779991	0.130881011716	0.0984224109297	0.335447507738	1.40681687132	0.014462757752	2.85229314919	0.799559972133	0.190250111901	0.871743462833	4.40028297881	1.72798704316	0.127754420324	0.0395424857622	0.869426131687	0.84868920055	0.468443004413	2.59835308486	0.527782446715	2.23092709032	0.696015893383	0.0314112061924	0.378564143417	0.0178260506659	0.0214833190323
FLJ36000	0.0	0.0	0.00423065592528	0.0	0.00440185043094	0.0	0.0	0.0	0.0	0.0	0.0	0.00404875983232	0.116045069946	2.50279829812	0.0	0.0	0.0	0.00940777794937	0.00331970212646	0.0	0.0	0.0	0.0	0.0	0.0794769356132	0.0	0.0	0.0	0.0	0.0	0.0	0.0	0.0	0.018199700576	0.00391188847349	0.003118076044	0.0	0.00767754656471	0.0	0.0841623452947	0.0404233900151	0.0	0.0	0.00996523472588	0.0	0.0	0.0	0.0	0.0
LINC01310	0.0	0.0	0.0281623873415	0.00471499120709	0.0195346567285	0.0	0.0	0.0	0.0	0.0141503442544	0.00928477005555	0.0	0.00338807962996	0.00344509593517	0.0	0.0	0.00889524021771	0.0	0.0	0.0	0.0664143425463	0.0	0.0	0.0	0.00383374999703	0.0117472011391	0.0	0.0	0.0	0.0	0.0	0.0	0.0	0.0	0.00434007241324	0.00345937158297	0.0	0.0851790849167	0.00316358848267	0.0	0.0784840293442	0.0	0.0544262742216	0.0	0.00331703248788	0.0	0.0	0.0	0.0
APCDD1L-DT	0.015830533656	0.0452308532851	0.19856763431	0.0065399027836	0.15579877337	0.0351108661602	0.132940940809	0.0129757157312	0.0075794677298	0.263003912619	0.0289763765074	0.0155762511363	0.0751906773263	0.176804555034	0.0421146418079	0.790578960185	0.00411269810875	0.147186019104	0.145594474416	1.32231741615	0.016020808841	0.00363228238934	0.0162382970649	0.0362809663383	0.0425406558374	0.165654559869	0.304883282821	0.151939603546	0.0341182124137	0.0162047295865	0.0680689793205	0.0408370711398	0.0220515364241	0.185545763165	0.0361192423184	0.00959660489331	0.011010911188	0.076795669717	0.131641143421	0.0443076280423	0.60651041624	0.0142711402762	0.0880736105521	0.00766758242774	0.0253047948053	0.0750816847611	0.0322461147093	0.164223393888	4.42369371516
LINC01920	0.0	0.0	0.292608095693	0.0	0.0	0.0	0.0	0.0	0.0	0.00383537020693	0.0	0.012175107692	0.00459159842256	0.0840396266337	0.0	0.349437449155	0.0	0.0141451598044	0.0898446914906	0.13820201438	0.023479864223	0.0	0.0	0.0	0.0103911609888	0.0	0.00845073288186	0.286489495082	0.0	0.00527764795341	0.0	0.0299251084994	0.0	0.0273643441018	0.00588175952838	0.00468821481141	0.0	0.0230873057694	0.0128620895668	0.00666016560762	0.888892837093	0.0	0.0	0.0	0.017981255227	0.0	0.0	0.00433663811691	0.0
AGBL1-AS1	0.0	0.0228934851668	0.270208872972	0.0463421799707	0.0137142897442	0.014217022855	0.0336438651432	0.00875683547982	0.0102302105424	0.0	0.0130367304141	0.0126142099366	0.156987502789	0.0435352819938	0.014210814927	0.0714552851162	0.0	0.0195404174785	0.0155141653066	0.00867796056512	0.0162177859988	0.0	0.0	0.146908175173	0.010765924172	0.109961505745	0.0612885938842	0.194283427485	0.0	0.01093597871	0.00689058930007	0.00516739578459	0.00496059152709	0.0	0.0	0.00971459593708	0.0594468866325	0.0717598880963	0.0266519364139	0.00690036830167	1.16496399622	0.0	0.0339643744049	0.0	0.0279446392708	0.0427527113791	0.00502193589736	0.0314512902118	0.0
DPP10-AS1	0.27508535368	0.0187136026154	0.177776839087	0.0	0.302679198778	0.0697277100829	0.123755323039	0.773065757334	0.0	0.058467231456	1.21483984321	0.66506678721	0.256649585798	0.0355866291675	0.0	0.0	0.0	0.011979552424	0.076089574569	0.0	0.0	0.0	0.0	0.0300214361325	0.277209022398	0.107861738299	0.0	0.582307894326	0.0	0.0	0.0168975255198	0.0380154142143	0.0	0.0	1.67370639782	0.0	0.0	0.014664499745	0.0108929187353	0.0	0.714199032859	0.0	0.0	0.0126893993947	0.0	0.0	0.0369452972549	0.0110181117181	0.0
DDN-AS1	0.899786878332	0.22463848716	0.495786371254	0.144357103445	0.538276680579	0.480507421248	0.403485853639	0.372341583673	0.122689388275	0.173294296392	0.95940549562	0.247549642724	0.440859101448	0.395539499795	0.278882480604	0.223327033494	0.444825605096	0.17575898295	0.197335376405	0.283836779878	0.587912858841	0.408899564419	0.232981107575	0.213557311541	0.199540006548	0.221790096931	0.267281803534	0.429522441957	0.316302355299	0.262307121159	0.450751686117	0.264788627604	0.189291562294	0.401832799179	0.511581672367	0.497797078671	0.153929717621	0.397704116184	0.217931383545	1.00810742623	0.961166343282	0.173255979135	0.240694806998	0.225664922211	0.314824622348	0.258952973302	0.175206771611	0.455567903413	0.236143721267
A2M-AS1	0.133786786486	0.21236353333	0.18340240844	0.10317054665	0.603003305452	1.3530818011	0.234064299012	0.302174742561	0.284691078051	1.0527391333	0.536932491689	0.617820063318	0.317725204715	0.15615148793	0.174004686423	0.233316283761	0.421720416927	0.68516263111	0.316605989073	0.135236830705	0.270789674981	0.155531945741	0.182977161269	0.844900727652	0.443406767448	0.275405413567	0.428828430618	1.60396096079	0.107646695736	0.194772175565	0.253115990165	0.161056788323	0.806186644896	1.09667103132	0.759734427841	0.178425927202	0.215061045162	2.64265390819	0.242282962108	3.94038732234	0.350477430309	0.144729675337	1.12476000824	0.115200295599	1.45680979848	0.259099461298	0.301866000837	0.325089587304	0.373703902693
ANKRD10-IT1	4.9854308116	1.53615285469	9.66853480716	1.04998139191	7.42457361029	6.28747835763	6.92643073636	3.87271049095	11.107962607	8.02328764329	6.95835485851	3.21252391561	8.86527457035	5.66539136346	7.58502246727	5.09976369874	7.70765893434	3.88878733343	9.54250451066	3.59961804241	14.7774438798	22.6760665355	15.6757753907	1.32554022224	2.7418117385	6.45611490605	2.72384022248	8.04900049783	6.84007608839	2.28479935199	11.3698168746	2.22223855716	4.50868163898	6.24755340188	18.5863601097	7.80737788974	1.72247354018	9.99495641367	4.17280484453	27.3389141928	5.041617835	5.0451156715	6.37086752901	2.52519047954	3.82119654829	2.63689223184	2.14436662817	4.42631979317	3.96367236147
CNTN4-AS1	0.0	0.0	0.0464313469836	0.0	0.0563619029913	0.0	0.00987620680335	0.0	0.0	0.0653231098959	0.00765390332298	0.0	0.0	0.0	0.0	0.0	0.0	0.0	0.0	0.0	0.0	0.0	0.0	0.0359375949854	0.0	0.0129117456216	0.0	0.0126738199942	0.0	0.0128410914593	0.0242729132226	0.0	0.0	0.0	0.0	0.0	0.0	0.0	0.0	0.0	0.341976919006	0.0	0.0598217566516	0.00607601174095	0.0	0.0	0.0	0.00527575609218	0.00635815264913
SIRLNT	0.0	0.0	0.152375772318	0.0	0.0	0.0	0.0	0.0	0.0	0.0	0.0	0.0	0.0	0.0	0.0	0.0	0.0	0.00752978816289	0.0	0.0	0.00624943111768	0.0	0.0	0.0	0.0	0.0	0.0	0.0499106720428	0.0	0.0	0.0	0.0	0.0	0.0	0.0	0.0	2.02731533472	0.0	0.0	0.0	0.424646690671	0.0	0.0	0.0	0.0	0.0	0.0	0.0	0.0
LARGE-IT1	0.245259791139	0.0	0.374640504007	0.0	0.239877182623	0.186502880464	0.22067481438	0.191457693286	0.246038396916	0.0521280423824	0.0855097371245	0.0	0.145614562161	0.105760740805	0.0	0.0	0.0	0.0213613882829	0.0226132397539	0.0	0.088645604474	0.546665009063	0.0	0.107065695168	0.0	0.0240417629048	0.0	0.0707962310428	0.0604100248472	0.0	0.421832491918	0.0677873425506	0.0650744264845	0.247946458385	0.532942225367	0.254877570822	0.162466849668	0.0522981263306	0.019423752942	0.060347307011	0.240937530944	0.0	0.111388539715	0.0905086193382	0.0407317322705	0.0415438533512	0.0	0.0	0.0
LINC01184	5.30204099492	2.63860638858	3.55248649282	1.20701878401	4.90502265776	4.88358254135	4.20043448121	5.50363858606	3.24571788128	3.11994075447	5.1228058046	1.47370034962	2.29673116938	1.66891234343	1.9606263874	2.45810307755	2.21585608035	2.10032281248	2.30734807536	1.41019544196	1.20446666529	4.30543467361	2.37234720666	1.61279297713	1.89376336951	3.0196885651	3.5264238951	3.09034748507	4.45348235775	1.40973292387	3.68305409271	1.23665757781	2.35186064629	2.83867816617	1.39627730032	2.38539618862	2.35056153379	5.33173896281	2.6341601882	5.3240440676	2.40374164811	4.69250944197	2.42631948777	1.85951526649	3.22957141375	1.09559701995	1.67196902939	2.35745659217	1.29179090988
IGSF21-AS1	0.0	0.0	0.0747940612651	0.0	0.0	0.0806733389913	0.0	0.0	0.0	0.0	0.0	0.0	0.0269943274703	0.0	0.0	0.0	0.0	0.0	0.0	0.0	0.0230066266495	0.0	0.0	0.0	0.0	0.0	0.0248412240992	0.0	0.0	0.0310276605261	0.0	0.0	0.0	0.0	0.0345792746227	0.0	0.042165814937	0.0	0.0	0.0	0.0893309915393	0.0	0.0	0.0	0.0	0.0	0.0	0.0	0.0
PSPC1-AS2	1.19592103324	0.346649580363	1.53964370796	0.171846381654	1.20145931962	0.691945527252	1.09163604986	0.511436455151	1.09539435223	0.747815586731	1.22670085651	0.613936281489	1.23484689492	0.973111326836	1.6138345675	0.525525749401	0.675423160148	0.53892055652	0.906093271629	0.366043762135	1.3681600316	2.48154441536	1.10227518285	0.39722511904	0.94316367613	1.49851796659	1.19317156179	0.910560035433	0.776975745109	0.745158974868	0.760163947252	0.368864103347	0.611630380841	0.965903124785	3.75681746898	0.693456795083	0.48221543678	3.49256902171	0.20177973136	3.35842393406	0.715123097163	0.984367082613	1.5428497735	0.47011524885	0.664923863501	0.154132115492	0.586604852691	0.524825481042	0.808195605619
SRGAP3-AS1	0.0	0.0	0.0	0.0	0.0	0.0	0.0	0.0	0.116643522072	0.0	0.0	0.0	0.0	0.0275768660605	0.0	0.0	0.0	0.0278496604249	0.0884452414674	0.0	0.0	0.0	0.0	0.0	0.0	0.0	0.0	0.0615331727755	0.0	0.031172649594	0.0	0.0	0.0	0.0	0.0694817200362	0.0	0.0	0.0	0.0	0.0	0.0897484260792	0.0	0.0	0.0	0.0265517600548	0.0	0.0572594560259	0.0	0.0
LINC00337	0.0116027946974	0.0442018625575	0.295847132541	0.0958668241869	0.0099296341175	0.0102936307912	0.0	0.012680521407	0.133326660838	0.0115083868049	0.0188781140714	0.118730783142	0.0826651215115	0.126084377525	0.329252352967	0.400093054388	0.295406440417	0.0495178531947	0.0748853874343	0.0251326098266	0.0704535273065	0.191681038611	0.119016598665	0.195005708291	0.155898249137	0.151270486835	0.266250746132	0.179742597271	0.400104378217	0.102934493971	0.199561280619	0.119724113609	0.0430997388467	0.215536839715	0.158838923193	0.225078828121	0.247489560669	0.121232333203	0.971279866698	1.45886480937	1.11703500993	0.198737273935	0.0614785412078	0.149862936471	0.263027880615	0.103181617967	0.167258778967	0.188681076336	0.901725660868
LINC01754	0.0521352241736	0.0248267128031	1.86536388795	0.064614239502	0.245394357824	0.0231263571775	0.0273636769831	0.0	0.0332822849647	0.0129277545108	0.0	0.0615573444906	0.046430243249	0.0472115946955	0.0231162589479	0.0309957147882	0.0	0.0	0.0168242503769	0.0	0.0131904659457	0.0	0.0178260416668	0.0	0.0700502799457	0.0	0.0142423018169	0.280919444778	0.0149816861621	0.0711567681398	0.112086919281	0.0336225219051	0.0	0.138354123779	0.0	0.0	0.217575605075	0.03890980599	0.173415266266	0.0	1.89500810052	0.0	0.110497431397	0.0	0.0454566132139	0.108180194127	0.0	0.0292347230921	0.0
LINC02242	0.0	0.0	0.200695453005	0.0504011228564	0.0261020803245	0.0	0.0	0.0	0.0	0.0605043112832	0.0	0.192066597475	0.235410749702	0.497157978463	0.243423943679	0.0181332184798	0.0	0.632243773016	0.275592244864	0.066066220839	0.43213694986	0.0839788221686	0.0	0.0466011372103	0.122943159031	0.167429687374	0.0333283193843	0.12325833673	0.701170959225	0.249770246981	0.0	0.0	0.0755310035951	0.0	0.0	0.0	0.0	0.11381573515	0.270538636921	0.0	0.958810018393	0.0	0.0	0.0	0.0886439415248	0.0542468100702	0.458790274804	0.0342059942576	0.0206119207565
LINC01136	0.021523716402	0.0136660804421	0.123924839124	0.0118558237618	0.0613997559192	0.0127301048683	0.0225938617292	0.031363931847	0.00916026191688	0.00355809757179	0.0175098837855	0.107301793149	0.149087937038	0.151596863701	0.0318113655246	0.0	0.0782846425325	0.0918578891373	0.0601968591468	0.0349666080752	0.0471952451269	0.184373321135	0.0392500000002	0.252124978309	0.0867595210336	0.0984609445936	0.184235280384	0.0869819381766	0.032987198889	0.200740423881	0.0493593772981	0.0138808576672	0.159903985226	0.285593374773	0.152783290443	0.304450089184	0.0598831940573	0.0428364836587	0.147164331464	0.166824316959	0.281925331096	0.0323391894331	0.0608242741637	0.0	0.162642928013	0.344531941976	0.0494637649486	0.0160925081241	0.00969705776506
CA3-AS1	1.33759823357	0.681401425385	1.15136442759	0.141359712514	1.29112891673	0.469150443935	1.45308308562	0.764916893941	0.863830188522	0.0539942014176	1.15142228367	0.134671994709	0.184686727323	0.0845076277366	0.220680276352	0.443852717731	0.0565700479716	0.0568957263096	0.772951837125	0.168450467613	0.0236106192346	0.385420704129	0.393534332739	1.55654100743	0.449308179842	0.725728442052	0.34840953132	0.70187957936	0.143023256918	0.307808215402	1.09679324356	0.4914986794	0.442940964997	0.110066924247	0.130119307053	0.150858323542	0.27406102469	0.104471436131	0.663930762853	0.0267890193414	0.275028589703	0.616940145272	0.0988938825156	1.04462931532	0.578604464139	0.175198064133	0.0682376015329	0.156988369827	0.388904474607
CARMN	0.0995353509915	0.994785003897	0.199113919854	0.383786651976	0.735089378259	9.35047606119	0.234766933262	0.108780701712	0.112178663182	10.5855639151	0.381875414341	0.0735128563999	0.408562794146	0.512621180619	0.0926248590777	0.139539162269	0.118759004722	0.233748098963	1.10557848957	0.409909548957	0.153584777904	0.267291236694	0.0571419311756	0.173670517162	0.212990716051	0.324631799173	0.0315550684504	0.638954896788	0.0409618697707	0.129980740042	1.36321928855	0.206838738621	0.266269337784	0.0152180840109	0.364484246023	0.0990754454275	0.0763543135346	0.465890511696	0.287481310356	0.0931267807501	0.165383051904	0.033233547909	0.889414035722	0.10951486052	0.172140851423	0.0757659615864	0.0492913582483	1.02257218107	0.127056750745
TMSB15B-AS1	0.0596512862399	0.0284058498892	0.0613299892143	0.0246431119382	0.0765740663066	0.132301814517	0.0626171098013	0.0162980004354	0.00952010439492	0.16270629247	0.0727908975064	0.105647616403	0.301035139295	0.189062450154	0.0264488088648	0.132990767112	0.116228424813	0.0272760976244	0.327245144631	0.0323024008831	0.211288928192	0.0136868611772	0.0509898217012	0.0227851479419	0.0200372654307	0.0613972709422	0.065182159345	0.331462445569	0.102849104088	0.0814150665215	0.230842625522	0.0673219832196	0.0276975819819	0.303408166181	0.192810448125	0.0542416798318	0.0414903899838	0.133557686464	0.140544409159	0.0513711629476	0.234400160866	0.14788210576	0.474102251419	0.192615597219	0.0433415457798	0.0884114041571	0.140200498736	0.0919856847865	0.0503899359454
LINC01586	0.0178545288266	0.0	0.506652921857	0.00737605473767	0.10695893554	0.0158399706695	0.0281133667635	0.0487823711661	0.0398931497864	0.00885462637729	0.0217874124728	0.00702709411994	0.00530025607865	0.0215578057971	0.00791652703694	0.0	0.0	0.0108855293716	0.0115234591623	0.0145028929992	0.0135518485744	0.0163867351629	0.0	0.00681993811686	0.0239898218992	0.0367542567147	0.0146325018667	0.102218119889	0.0102614288782	0.0243687562123	0.0153543725043	0.0115145622963	0.0110537381974	0.0236907746196	0.414161814316	0.010823568076	0.0331165304528	0.0732890181318	0.00989813163619	0.0384404078906	1.06116244059	0.00804788047537	0.0189207930475	0.0	0.010378222195	0.0105851461963	0.00559521625093	0.0	0.0
LNCSRLR	0.16545028828	0.0262623901303	0.0680425522087	0.022783582335	0.0943945471819	0.220173358178	0.289460616888	0.0301363590561	0.0704138609972	0.492312231019	0.246760115877	0.0434113853954	0.360178191635	0.532711928864	0.0489060485498	0.0491821990645	0.229243764821	0.117683473389	0.0711886475751	0.164257025083	0.209298648645	0.0506162905595	0.113141308181	0.18959235583	0.185252855992	0.151371550927	0.195856759823	0.501464982083	0.0633921840428	0.188179041272	0.142282408114	0.0177834213179	0.136573690563	0.0	0.314578732463	0.401189519094	0.0255730612453	0.185219457287	0.168156552268	0.332463443138	0.650138104856	0.124293781672	0.029221817189	0.0	0.160284249696	0.081740021756	0.0864141296865	0.432954291209	0.0372700739207
LINC02513	0.0	0.0	0.032161446344	0.032307119751	0.0	0.0	0.0	0.0	0.0249617137235	0.0	0.0318096222103	0.0	0.0232151216245	0.0	0.0	0.0	0.0203167286572	0.0	0.0	0.0	0.0197856989186	0.0	0.0267390625001	0.0	0.0	0.0	0.0213634527253	0.0	0.0	0.0	0.0	0.0	0.0242076866522	0.0	0.0	0.0	0.0	0.0291823544925	0.0	0.0	0.268886284533	0.0	0.0	0.0	0.136369839642	0.0	0.0	0.0	0.0
LINC02460	0.0	0.0	0.480021587224	0.0	0.0	0.0	0.0	0.0	0.0	0.0	0.0	0.0	0.0	0.0220203333468	0.0	0.0	0.0	0.0	0.0	0.0	0.0	0.0	0.0	0.0	0.0	0.0	0.0	0.049134697664	0.0	0.0248915933325	0.0	0.0235232196164	0.0	0.0	0.0554816719692	0.0	0.0	0.0	0.0202209965329	0.0	1.18246900181	0.0	0.0	0.0	0.0	0.0	0.0	0.0	0.0
HOXA-AS3	0.00655294421489	0.137302081868	0.245239786937	0.167843256625	0.089727814918	0.0813898945412	0.00343937619195	0.00716161507315	0.916141328213	0.0341230322684	0.0399819283689	0.183114272618	0.194529257789	0.17011048868	0.549141898083	0.0116876752595	0.122574531869	0.201757184657	0.0803571536353	0.097585244498	0.0978176836096	0.0932206678572	0.233020152507	0.205249620752	0.101254175387	0.139391457928	0.148581077275	0.30674807397	0.561154157404	0.219122777706	0.256407985284	0.306389245616	0.178504811915	0.153610871465	0.765009224558	0.27211288167	0.0820420833616	0.352124941086	0.18345632115	0.347065281498	0.218873654484	0.440104554704	0.0624985471705	0.21159631972	0.38280456075	0.134030621898	0.199194199461	0.088189209931	0.509270232466
LINC00963	2.30228050354	3.56435783883	3.1778045333	1.24305630404	3.79353226034	3.7191975149	5.13931507759	3.87460860831	4.65051643419	5.3747094923	2.61190883883	7.95456744106	2.15280071002	2.19985250387	4.43432592266	2.82812803432	3.09035980378	5.43607664848	5.84528918987	4.40280168901	3.96364127427	1.85934220576	3.12732195907	3.14783452732	3.44068603355	3.46608144679	5.92123208275	3.93251801851	3.84845927204	5.70950684295	7.70758171444	2.77971617653	4.22052858758	8.85726480174	5.54949000616	4.51937315801	2.40669943716	1.73720419912	2.73653159743	3.38642192135	1.44860790613	4.15637418095	4.38082291203	4.39872512464	2.99691984184	2.78652396282	2.23608546017	3.40552353764	2.30300490512
LINC01218	0.0	0.0	0.0334318569064	0.0	0.0	0.0	0.0853337120057	0.0	0.0	0.0	0.0	0.0	0.0	0.0	0.0	0.0	0.0	0.0	0.0	0.0	0.0	0.0	0.0277952832642	0.0	0.0	0.0	0.0222073313153	0.0	0.0	0.0277378254183	0.0	0.0	0.0	0.0	0.0	0.0	0.0	0.0	0.0	0.0	0.199648265914	0.0	0.0	0.0	0.0708782950321	0.120485811694	0.0	0.0	0.0
DLG3-AS1	0.202808185323	0.193153885917	0.166812481037	0.0670272194004	0.451262728929	0.143939982433	0.170313342219	0.265975251918	0.310726726848	0.0603474017622	0.0989926002396	0.0638561664841	0.240820763739	0.122436708235	0.503569956333	0.0	0.126452667991	0.0	0.0785364384814	0.0439299248525	0.164196671524	0.670088278133	0.360589017118	0.247894846073	0.13624924782	0.0556651605846	0.0886450320553	0.0273197074149	0.139870513962	0.0830408341881	0.732518248414	0.156951606403	0.150670248873	0.753484595268	0.524428418033	0.270476924223	0.752336117134	0.151360759816	0.0	0.0	0.278927681051	0.987284590267	0.128951877927	0.288144141856	0.400810386222	0.120235841131	0.0	0.0	0.328935465682
EXTL3-AS1	0.0229414563073	0.117986607431	0.354749584174	0.0379102555163	0.164919081553	0.0895528968385	0.0818791085508	0.0852460773769	0.13180909617	0.122875864278	0.171701786162	0.43340068874	0.305103687156	0.191128844989	0.288885423369	0.0572849692459	0.224099095726	0.0615424554238	0.216176415897	0.0596317027333	0.0998339654423	0.665352980645	0.00313765107957	0.126187261472	0.262010405218	0.113342157529	0.0827263482676	0.513002682393	0.0922950626039	0.0751479597816	0.240693572265	0.0976481362533	0.369279425579	0.361227323877	1.09223763705	0.27258321761	0.182972522456	0.284221476517	0.144987534868	0.576903826281	0.784292981339	0.190270706193	0.0340361132854	0.100746862596	0.165354964754	0.176812433824	0.0690177343697	0.216121515466	0.229454552725
LINC00608	0.0	0.00462839537717	0.139901891877	0.0	0.0166357777658	0.0	0.0102027132674	0.010622261283	0.0	0.00241009591925	0.00790694064388	0.00382533833524	0.0	0.00586771000442	0.0	0.00288923515923	0.00252507191862	0.0118515084881	0.00313651200166	0.0	0.00245907269682	0.0178408898865	0.00996982196127	0.0	0.00979450222954	0.00666930335614	0.00531032879079	0.0196392229291	0.00558601273755	0.00663280836501	0.00417922890683	0.00940227122625	0.0030086610306	0.0128965439764	0.0406562189822	0.00589202438143	0.0135207311133	0.0108808182299	0.0	0.00418515999405	0.195737680939	0.0	0.0102999097127	0.0	0.0	0.0	0.0	0.00817525813539	0.00656835257514
LINC01052	0.0	0.0	0.129683251387	0.0	0.0	0.0	0.0	0.0	0.0	0.0	0.0	0.0	0.0	0.0	0.0	0.0	0.0	0.0	0.0	0.0	0.0	0.0	0.0	0.0	0.0	0.0	0.0	0.0	0.0	0.0	0.0	0.0	0.0	0.0	0.0	0.0	0.0	0.0	0.0	0.0	0.116166309562	0.0	0.0	0.0	0.0	0.0	0.0	0.0	0.0
LINC01973	0.0	0.0	0.357502182533	0.0	0.00715324219238	0.00741546296842	0.0	0.0	0.0	0.00207264127472	0.00679983373457	0.00986917664985	0.00744392527506	0.0151383907745	0.0037061124863	0.0	0.00434303733588	0.0	0.0	0.00226317056209	0.133229909349	0.00383571504988	0.011431835186	0.00957823715856	0.0112308058912	0.0114709736647	0.0251173557053	0.0253340937934	0.0	0.0114082035282	0.00359406538952	0.0	0.00517479406845	0.00369693575723	0.00953554174075	0.0101340804132	0.01550346338	0.0124764234684	0.0185351930597	0.0035991660231	0.492676268002	0.0113028163153	0.0265732386323	0.00269900649801	0.00242927603751	0.00247771164707	0.0130969683514	0.00468705479245	0.00282433544354
LINC02353	0.0	0.0	0.0	0.0	0.0	0.0	0.0	0.0	0.0	0.0	0.0	0.0	0.0136720386481	0.0417063557381	0.0	0.0136906867439	0.0	0.0	0.0	0.0	0.0349570652272	0.0	0.0	0.035184133041	0.0	0.0	0.0377446161225	0.0	0.0529388203608	0.0	0.0	0.0	0.0	0.0	0.0875682455109	0.0	0.0	0.0	0.0	0.0991572359014	0.0452442006618	0.0	0.0	0.0	0.0	0.0136522203592	0.0	0.0	0.0
LINC01121	0.0141980457989	0.00901478315292	0.132351631045	0.0	0.0324017109426	0.00839737007171	0.0	0.0155168326585	0.0151063384916	0.0469417375121	0.00770022324142	0.059605271838	0.0309085376264	0.0200000703745	0.0377716649475	0.0196958971966	0.014754341799	0.0317395791044	0.0549812103821	0.00512568961	0.0359217482182	0.00868723069637	0.00970917302111	0.0108465246739	0.00635895787451	0.0194848274523	0.0155144899966	0.0350639285194	0.111519450372	0.0322970080518	0.0	0.0366258408552	0.0644600709694	0.00418645980933	0.766670482375	0.25534031151	0.0219454132449	0.00353211746459	0.00524737552246	0.0326059523719	0.371942157946	0.025598922645	0.0250765775684	0.00916917385453	0.00825283464305	0.0701448504297	0.00889870994157	0.0	0.00319831546959
TOB1-AS1	0.673221252126	0.173290224312	1.07005277506	0.315704753267	0.326998700091	0.314772427846	0.381996421356	0.43747503821	0.296195300116	0.388013106537	0.51067099407	0.386702722487	0.534736398517	0.291090567574	0.427580871651	0.167671095585	0.775231153976	0.488101261165	0.305326088739	0.167502002904	0.501777846004	0.667974872158	0.211523528386	0.298852290584	0.244475151043	0.1623070713	0.417526763362	0.416673210902	0.41305951843	0.310420987115	0.352064544043	0.187747911987	0.247821827059	0.466760073241	0.761098040788	0.159935972198	0.21092718035	0.611077688302	0.146261130808	0.869658329839	0.79541578553	1.11539354155	0.539889729955	0.28788816542	1.55999312449	0.350580633097	0.501772952946	0.158145023707	0.405773810853
ZNF236-DT	0.875630212955	0.43135215295	1.81296184024	0.760901275988	0.917321836021	0.629501228191	0.475430681174	0.857967015969	1.14688954946	1.02573496215	0.650930493107	1.03387817967	1.38035858308	1.02990544413	0.281143689907	0.529559992038	0.313771871154	1.05850215144	0.555395137925	0.7276084619	0.39724183157	0.332543166085	0.41295849421	1.5800664349	0.780965958854	0.82874463017	1.08879372963	1.24054677593	0.442509263089	0.92723587827	0.532304674578	0.584175091015	0.729034578715	0.427348644876	2.35379386717	0.23795133832	0.518037154941	0.619702508527	0.63607916198	0.702079171759	0.66739563177	0.176929078868	2.31980611283	0.438739658607	0.508973661468	0.716029966641	0.321714132853	0.465610937278	0.275467577245
LINC00343	0.0	0.0	0.0713689549695	0.00325873711428	0.0	0.0	0.0	0.00431040519886	0.0	0.0	0.0	0.0	0.0	0.00476211364692	0.0	0.0	0.0	0.0	0.0101821164274	0.0	0.0	0.0	0.0	0.0	0.0	0.00270633522309	0.0258585265992	0.0398469809581	0.0	0.0	0.0	0.0	0.0	0.0	0.0	0.0	0.0	0.0	0.0021864946826	0.0	0.37195716469	0.0	0.0	0.0	0.0	0.0	0.00247196360491	0.0	0.0
LINC02079	0.0	0.0	0.109392674639	0.0	0.0	0.0	0.0	0.0	0.0	0.0	0.0	0.0	0.0	0.0	0.0	0.0	0.0345522596212	0.0	0.0	0.0	0.0	0.0	0.0	0.0	0.0	0.0	0.0	0.0	0.0	0.0453805919259	0.0	0.0428858697769	0.0	0.0588240322188	0.0	0.0	0.185013269622	0.0	0.0	0.0	0.261308342598	0.0599484974186	0.0	0.0	0.0	0.0	0.0	0.0	0.0
UBE2Q1-AS1	0.0905125419681	0.12930579585	0.186119481157	0.336532497406	0.464762041333	0.160599702622	0.522570220164	0.247299520495	0.173345234191	0.11222009124	0.773150539834	0.249364242728	0.403040305981	0.519108969453	0.682250698114	0.161436014522	0.32920625139	0.772570209565	0.467340288248	0.122536017239	0.572502862228	1.28761047478	0.340427879053	0.311159676582	0.334441440713	0.807402537553	0.123631092161	0.457225658818	0.65024679523	0.772100348739	0.428109761143	0.291862169315	1.17676254559	0.200165109634	0.791641263931	1.59121483451	0.335764822647	1.41858667672	0.526869298552	0.623588839113	0.755798088139	0.44878111262	0.815302228193	0.613761574887	0.473506387645	1.07321621157	0.198552465571	0.329905729338	0.122335566712
KAZN-AS1	0.0	0.675338042572	0.19441288809	0.0	0.0	0.0	0.0354451774393	0.0	0.0862235361779	0.0502373879955	0.0	0.0	0.0	0.0611549154087	0.029943340606	0.0	0.0	0.0411732458095	0.392275267855	0.0	0.0512582873538	0.0619809153829	0.0	0.232160587708	0.0	0.162188473068	0.036897154966	0.113714153488	0.0	0.161300964048	0.0290380619899	0.0653287342715	0.0	0.0	0.282486993032	0.0204694422163	0.313148539256	0.0504013030958	0.0748770579733	0.0	1.29367938524	0.0	0.0	0.0	0.235526493336	0.0800741629361	0.0	0.0189344061478	0.0
LIPC-AS1	0.0	0.0250381460363	0.0504549808175	0.0434430117673	0.0	0.0155488730463	0.0	0.00957717551356	0.0	0.0	0.00712900542589	0.0	0.00520285110365	0.0105808145889	0.0233131253396	0.0156298427327	0.0318729494847	0.0	0.0791818148622	0.0332181905989	0.0177370676097	0.0643423576991	0.0119852364411	0.0	0.0529851400306	0.036078808698	0.0239393239863	0.0944372853354	0.0100728504003	0.0119604608034	0.0150721989172	0.028257386182	0.0	0.00775179985313	0.0	0.0212493178722	0.0	0.00654019598666	0.0194324592409	0.0	0.137740300715	0.00789998128241	0.0650057726173	0.00565932424818	0.0254687433964	0.0207812372658	0.00549239067214	0.0	0.0
POTEH-AS1	0.0	0.0	0.0501347565767	0.0	0.0	0.0	0.0	0.0	0.0	0.0	0.0	0.00599740300961	0.00452360125185	0.0137991800552	0.0	0.0	0.0	0.0	0.0	0.0	0.0	0.0	0.0	0.0	0.0	0.0	0.0	0.0153952832899	0.0	0.0103989820937	0.0	0.0	0.0	0.0	0.0	0.0	0.0	0.0	0.0	0.0	0.119757837449	0.0	0.0	0.0	0.0	0.0	0.0	0.0	0.0
LINC01563	0.0	0.0	0.364496391898	0.0	0.044617155968	0.323769000485	0.0547273539663	0.028488904761	0.0665645699293	0.31026610826	0.0636192444206	0.0	0.0154767477497	0.0314743964637	0.0231162589479	0.0	0.054177943086	0.0794643644124	0.0336485007538	0.0	0.303380716752	0.0239246333378	0.0	0.0	0.0525377099592	0.0	0.0142423018169	0.0526723958958	0.0299633723242	0.10673515221	0.0672521515687	0.0336225219051	0.0	0.0	0.138778155486	0.031604818782	0.0	0.11672941797	0.0144512721888	0.0673475946243	0.793854744812	0.0234998109881	0.0552487156987	0.0	0.0909132264278	0.0	0.0980281887164	0.0292347230921	0.0
LINC02221	0.0	0.0	0.128903592561	0.0	0.0	0.0	0.0	0.0	0.0	0.0	0.0	0.0	0.0	0.0	0.0	0.0	0.0	0.0	0.0	0.0	0.0	0.0	0.0	0.0	0.0	0.0	0.0	0.0263889758997	0.0	0.0	0.0	0.0	0.0	0.0	0.0	0.0	0.0	0.0292408361648	0.0	0.0	0.307914439775	0.0	0.0	0.0	0.0455477086312	0.023227926022	0.0	0.0219699822837	0.0
LINC02246	0.043027695329	0.143428051958	0.34506090988	0.111097385664	0.0276172217133	0.0143148015542	0.0395211290678	0.0176341226169	0.0583698945391	0.0400102443595	0.0437546385286	0.0211682752719	0.047899150532	0.045458206722	0.128776958375	0.179067403178	0.0391243743055	0.0491870206129	0.156208652055	0.0873764392527	0.100697504813	0.098726134819	0.069882006534	0.0534150311381	0.0361332255566	0.0885742197582	0.04407865074	0.068829128062	0.0989162222533	0.113782314942	0.074005118645	0.069372466104	0.0432874726931	0.00475770714507	0.0777201303074	0.0880326795509	0.0997595621619	0.0280985531564	0.0864690976912	0.092637681739	0.248332783908	0.0193946170466	0.0341979670762	0.0277875155933	0.100042064845	0.124357267762	0.107871459385	0.150798090228	0.0327125641937
NCBP2-AS1	0.17393869275	0.165658670839	0.629494501395	0.114971956409	0.327483573608	0.308625763045	0.328656262698	0.0380190010156	0.710653771487	0.465813218584	0.537707137007	0.575046367573	1.54905170982	2.01615351013	0.339340100213	0.268868522406	0.361507627353	0.360558948846	0.808282491418	0.357927270284	0.457676309505	1.05362041835	0.380627224201	0.345486900688	0.373933878713	0.334189060164	0.247086197001	0.562338746219	0.699767369672	1.02082107318	0.53849587555	0.314089395021	0.732260984142	0.123090857454	0.582063946496	0.948988108445	0.225834702777	0.467333079061	0.327853595032	0.209712260841	0.888541357125	0.188165746346	0.331787216162	0.404389934445	0.58640648719	0.701218848559	0.109017113786	0.370635946675	0.211583933886
LINC02505	0.0	0.0	0.138456411075	0.0	0.0102899344945	0.0	0.0	0.0	0.0	0.0	0.0	0.0	0.0	0.0	0.0	0.0	0.0	0.0	0.0	0.0	0.0121683265182	0.0	0.00822234394223	0.0183710510159	0.0	0.0577534599669	0.105109238501	0.0647876948288	0.00691037184599	0.0	0.0	0.0	0.0	0.0	0.0182891612395	0.0	0.0111508612687	0.00897366374307	0.0	0.745545327944	0.496100155965	0.0	0.0127418624766	0.00776503837496	0.0838682900625	0.0784121069711	0.0	0.0	0.0
ARRDC1-AS1	2.29333830676	2.09836167073	2.17598390639	1.52941119894	3.42759571664	2.04184322378	2.33857985109	2.69433190188	2.47839386362	1.6613274806	3.03170886169	5.02232628385	3.23377793889	2.18553884116	2.02642529738	3.63748412444	1.78313977951	3.4355770454	3.62105514501	3.37971481347	3.43990995024	3.72851428641	1.66349006337	3.98576383375	4.07734007958	1.84340997649	3.87083925585	3.04515736641	3.08326490454	4.0243668617	4.0007563983	2.96327526007	4.78170266297	2.2822344465	5.79315120302	2.2343163676	2.54461065843	2.06000282027	2.07052161231	2.25714602846	1.51267644659	4.42282785354	3.37637469734	3.12607367701	2.92316301983	2.66096473673	2.16117864734	2.59034098617	8.26941280273
KIRREL3-AS3	0.0221161867252	0.0	0.0181908633167	0.0	0.0	0.0196207781483	0.0	0.0120852254359	0.0	0.0164521762723	0.0	0.01740875127	0.0	0.0	0.0	0.0	0.0	0.0	0.0	0.0	0.0	0.0	0.0	0.0	0.0	0.0	0.0	0.0	0.0	0.00754632015057	0.0	0.0	0.0	0.0	0.0252303530901	0.0	0.0	0.0660234264536	0.0	0.0	0.0543160723443	0.0	0.0	0.0	0.0	0.00655584563631	0.0	0.0	0.0
UVRAG-DT	0.0128117359535	0.0488074301503	0.221294355578	0.201125581674	0.0657854527706	0.011366165061	0.0806923633186	0.0280035105777	0.0981456633951	0.0127074913278	0.0104225498723	0.151271324928	0.0608522191992	0.0232036015869	0.215862837488	0.0228507071669	0.18639200603	0.0156220899893	0.0413439966667	0.0693781906255	0.103725813466	0.211653047222	0.0700892857146	0.0587247620285	0.111892239428	0.061538090371	0.209994620498	0.241616494935	0.0809953544151	0.183604046232	0.14323033591	0.13219864445	0.00793174529889	0.362658253679	0.253339639765	0.201931181602	0.0594079306125	0.181672586945	0.042615153899	0.44133417185	0.339820711589	0.12704681563	0.0678842345577	0.0248216626429	0.141493389755	0.0759550136632	0.0562088238053	0.00718415541255	0.285716880578
DIRC3	0.276601671661	0.239485975593	0.120648512544	0.0900305587916	0.290513636126	0.553991514381	0.14517706438	0.192368810283	0.00267542483639	0.326311488457	1.1353273522	0.290302589238	0.863413419474	1.05758020272	0.00371644034532	0.0398658711102	0.0174205604778	0.365382768842	0.119013989805	0.113473868054	0.243875174238	0.0307712325888	0.0286592309755	0.0256131437958	0.185824697605	0.158165424126	0.0366361461528	0.141137180857	0.00963452486309	0.20877990652	0.0720816201165	0.0270277507276	0.0415137177316	0.00370723804337	0.133869603362	0.0228652225915	0.0466400010879	0.240840439005	0.139401339442	0.0469195460941	0.42817598517	0.00755620932093	0.146560097915	0.0189456949161	0.0925697375203	0.566492518624	0.357230269706	0.183304533857	0.045315296737
LINC02227	0.0052163044464	0.0149039764693	0.270300309454	0.0129297437637	0.00892819289647	0.00462773956327	0.0109513114927	0.0228032855611	0.0133200179955	0.00517386119697	0.0	0.00410601283956	0.0123880051358	0.00629823835319	0.00462571883962	0.00310122546573	0.0216827413631	0.00318027072088	0.00673329123943	0.00282473636325	0.00791850276891	0.0191499199609	0.0178355539622	0.00398496917714	0.0105131490047	0.0286345863413	0.0142499017645	0.0351336685538	0.0239834890535	0.00711947386671	0.026915215409	0.00336404634856	0.00645882781543	0.0	0.0198360299997	0.00632433673599	0.0	0.011679170688	0.00867539018807	0.0	0.809651489485	0.00470247018171	0.027639098702	0.016843586443	0.00303205797851	0.00618502405816	0.0	0.0	0.0
CLDN10-AS1	0.0	0.0416090158712	0.377313057667	0.866336172093	0.0	0.0387592578394	0.0458609111449	0.0	0.0697254573282	0.0	0.0	0.0	0.0518773667586	0.0263751925673	0.271196334025	0.0	0.136201532898	0.0	0.0140985338354	0.0118291752955	0.132641556996	0.0400971508455	0.0448140712293	0.0	0.0146753379774	0.0149891661462	0.119348897907	0.0588518389898	0.0502179424428	0.0149071441634	0.0	0.408541816444	0.0135238472917	0.0772928065803	0.19936207492	0.0	0.0	0.114120939356	0.024220009255	0.0	0.729619606874	0.964936372974	0.0	0.0	0.0253947559854	0.0	0.0	0.0	0.0
C21orf62-AS1	0.150647586974	0.0531393681574	0.293711838758	0.0783705815877	0.291272101246	0.311849422556	0.128852930999	0.231716263039	0.740872781747	0.282241215776	0.226952213259	0.0834467426742	0.357767285309	0.178525579257	0.0841130997675	0.0331717838059	0.0521833784004	0.231317499146	0.104431348658	0.0876216452038	0.110108769667	0.0460876926456	0.0534170769124	0.0554119971995	0.0637229644197	0.218228399244	0.0365812546667	0.308157567313	0.0384803582931	0.0837675994797	0.143947242227	0.0251881050231	0.110537381974	0.0246778902288	0.755336095782	0.0169118251188	0.0517445788325	0.645443057411	0.0154658306816	0.427649537782	0.515233829626	0.0754488794566	0.212858921784	0.0180164845857	0.15891652736	0.0231550073045	0.0314730914115	0.0281584447591	0.0226237006933
LINC02360	0.0	0.0	0.39161578501	0.0	0.0254664132237	0.0	0.0624741483634	0.0	0.0189967379935	0.0590308425152	0.0726247082427	0.0	0.0	0.0179648381642	0.105553693826	0.0	0.0	0.0	0.0192057652704	0.0	0.0150576095271	0.218489802172	0.0203493626333	0.0	0.0	0.0204190315082	0.0162583354074	0.220470454663	0.119716670245	0.0	0.0255906208404	0.0959546858022	0.0184228969956	0.0526461658214	0.475267655773	0.0901964006335	0.193179760975	0.111043966866	0.0164968860603	0.0	0.847760627469	0.0	0.0946039652375	0.0192175835581	0.0	0.0	0.0	0.116805400482	0.0
SALRNA1	0.0	0.0357047643382	0.115633196347	0.0	0.0320832856912	0.0166296911631	0.0098383306507	0.0409715792344	0.00598315285798	0.0185921685199	0.0	0.110661573269	0.116854639049	0.186718914783	0.0	0.00557209637851	0.00486978155734	0.0857118024582	0.0181469622953	0.0659791249103	0.213412380474	0.0	0.0576825413473	0.0143199084141	0.258155094479	0.0514489116045	0.0665687644845	0.0189378221102	0.0161595368479	0.153502136447	0.048359648779	0.00604431721688	0.156665277951	0.223847156162	0.0926644991087	0.0624975443316	0.173837971457	0.0419688703152	0.0155874220637	0.121070699828	0.497187349842	0.00844911708584	0.0	0.0060527096825	0.0108956407512	0.0388950841778	0.0234966895293	0.0630662770444	0.0760052226552
ANO1-AS1	0.0	0.0	0.0	0.0	0.0	0.0	0.0	0.0	0.0	0.0	0.0	0.0	0.0	0.0	0.0	0.0	0.0	0.0	0.0	0.0	0.0	0.0	0.0	0.0	0.0	0.0	0.0	0.0	0.0	0.0	0.0	0.0	0.0	0.0	0.0	0.0	0.0	0.0	0.0	0.0	0.0	0.0	0.0	0.0	0.0	0.0	0.0	0.0	0.0
MIR3976HG	0.0	0.0	0.0176711243648	0.0	0.0	0.0	0.0	0.0	0.0	0.0	0.0	0.0	0.0	0.0	0.0	0.0	0.0	0.0	0.0	0.0	0.0	0.0	0.0	0.0	0.0	0.0	0.0	0.0	0.0	0.00733071100342	0.0	0.0	0.0	0.0	0.00816982861964	0.0	0.0	0.0	0.0	0.0	0.263820922815	0.0	0.0	0.0	0.0	0.0	0.0	0.0	0.0
KCTD21-AS1	0.0525171672079	0.154598577895	0.537987563996	0.13806461432	0.192033546749	0.12706789658	0.140326548632	0.0521774812473	0.380978536683	0.0781347800105	0.267993154153	0.315678689696	0.303298902786	0.23922847129	0.186284870642	0.17598299605	0.339852481812	0.305632170817	0.221858246729	0.276635158039	0.094217613898	0.153363034217	0.0816210699027	0.171422766879	0.58054490248	0.167077042429	0.320843062908	0.646346250004	0.115243739709	1.71375732791	0.266873617336	0.335609421946	0.561594684239	0.253395831097	0.127086222972	0.191018135495	0.0974086958008	0.409764440371	0.164098695185	0.81409180315	0.469014973894	0.163551798086	0.172019810784	0.262077155996	0.771485865291	0.212284525366	0.281277464571	0.2596857271	0.277473197465
LINC02338	0.0	0.0	0.0992997798488	0.0	0.00607752760188	0.0	0.0	0.0	0.0	0.0	0.0	0.0055900240184	0.01686532628	0.00857457222948	0.0	0.0	0.0	0.0	0.0	0.0	0.0	0.0065177896852	0.0	0.0	0.00477095077726	0.0	0.0	0.0430486344953	0.0285702333277	0.0	0.00610716959396	0.0	0.0	0.0	0.0324062944157	0.0	0.0	0.0265005035348	0.00787392236951	0.0244633471211	0.467422060706	0.0	0.0	0.0	0.0	0.0	0.0	0.0	0.0
LINC00391	0.0	0.0	0.034882262846	0.0087600650084	0.0	0.0	0.0111294781656	0.0	0.0	0.0	0.0345006748485	0.0166912539291	0.075537272097	0.00640070427	0.0	0.0	0.00550887436476	0.064640209663	0.157385205532	0.0	0.101932830654	0.0	0.0	0.0	0.00712279148037	0.0	0.0	0.0	0.0	0.0795883049286	0.0	0.00683755190586	0.144405939899	0.00937866891125	0.0241904903814	0.0192816817406	0.00983259242024	0.0870406451782	0.00587768662778	0.0	0.239556265272	0.00955794915459	0.0	0.0	0.0184883188234	0.00628564809382	0.0265803114741	0.0297261962027	0.0143299796149
SLC25A25-AS1	3.92482549375	0.874043245299	10.7540307991	0.735516495661	7.81725244799	2.57823963213	6.570108329	3.1058745724	8.00094986114	0.617461596688	3.89221163644	2.55726411552	2.97317744479	1.8246383805	6.97719660623	0.629274603938	3.82110903552	1.68788725849	2.6792177783	0.549979838413	1.3884972563	6.07848902867	4.76332696861	0.698758203458	1.43654589507	1.02015922369	2.3532891126	2.00066094566	5.83174616645	3.92887569353	8.02374676437	3.41696572952	3.04347930293	3.43395757853	20.7715879279	9.07012803137	0.848264563676	2.63924282532	0.386663674588	2.13655528244	0.570985918382	6.27390901243	2.33732929229	11.0751195652	1.23225758712	0.801612409258	0.646133226362	0.315630714029	0.487887486208
LINC00996	0.135080900957	0.0	0.799962276635	0.126490335276	0.354512178926	0.0798929888675	0.0567188145666	0.118102322823	0.0632378744722	0.0133981794792	0.0732602998856	0.226834986608	0.101586207016	0.0652394215047	0.0559006722599	0.171325922367	0.121657057828	0.0494135845033	0.6219005494	0.10728533467	0.104806788376	0.190096695107	0.20322180159	0.0343981217778	0.114948927824	1.04430507851	0.0934835563753	0.612610776771	0.046580553475	0.0860370872257	0.650527490991	0.290383365141	0.150531446248	0.047796219638	0.568463524313	0.0436731719696	0.116922250539	0.181465585283	0.124809467315	0.0155107311433	0.53080137764	0.0405915666538	2.55757527762	0.0523415806445	0.151801218701	0.0266944612736	0.0395092884048	0.171691717837	0.103458360425
C10orf71-AS1	0.0	0.0	0.0667942810882	0.0	0.0	0.0	0.0	0.0	0.0	0.0	0.0	0.0	0.0	0.0	0.0	0.0	0.0	0.0	0.0	0.0	0.0	0.0	0.0	0.0	0.0	0.0	0.0	0.0	0.0	0.0	0.0	0.0	0.0	0.0	0.0	0.0	0.0	0.0	0.0	0.0	0.0598322840528	0.0	0.0	0.0	0.0	0.0	0.0	0.0	0.0
LINC02229	0.0	0.0	0.0	0.0	0.0	0.0	0.0	0.0	0.0	0.0	0.0240617414601	0.0	0.0	0.017856125074	0.0	0.0	0.0	0.0	0.0	0.0	0.0897989360904	0.0	0.0	0.0	0.0	0.0	0.0	0.0199214810499	0.0	0.0	0.0	0.0	0.0	0.0	0.0	0.0	0.0	0.0220743982545	0.0	0.0	0.203393558648	0.0	0.0	0.0	0.0	0.0	0.0	0.0	0.0
LINC01724	0.0	0.0	0.0517897686699	0.0260121737125	0.0	0.0	0.0	0.0	0.0	0.0	0.0	0.0	0.0186917243353	0.0190062780578	0.0	0.0	0.0	0.0	0.0609574289019	0.0	0.0159305144272	0.057788969415	0.0	0.0	0.0	0.0432054869593	0.0	0.12722800941	0.0	0.0	0.0	0.0	0.0	0.0	0.0	0.0	0.0	0.0	0.0174532272812	0.0	0.865978372087	0.0	0.0667255020516	0.0	0.0	0.0	0.0	0.0	0.0
GUSBP11	0.0776058680447	0.0540123141137	0.25041736848	0.036992885211	0.242669646009	0.137698920599	0.166062009173	0.117435179931	0.141005100423	0.12730384213	0.114126125487	0.0610874410976	0.168353935445	0.158573295161	0.121757394458	0.0390404041225	0.0558322314245	0.0727917841946	0.163747475042	0.0339434121646	0.0709868587155	0.364348423732	0.165333134543	0.05928660708	0.0942470369498	0.129032692085	0.0831706938162	0.148769362454	0.248741735898	0.11814196237	0.279789485534	0.107797398474	0.0850040905345	0.139938331303	0.447207687525	0.115803916148	0.135638735988	0.0980170685243	0.099283549389	0.431847171636	0.161273125947	0.121086812343	0.202438042255	0.154210105621	0.130123892788	0.118561717663	0.063606076648	0.0518860543429	0.0584969457927
FAR1-IT1	1.4344270238	0.404783360921	1.26723090214	0.0	1.45490725982	0.659855299901	2.78841817084	1.04510927792	0.135661487628	0.184431280386	0.648293930917	0.209094240797	0.378507417791	0.577315696005	0.282671644743	0.189511843134	0.634897770539	0.032390365929	0.102865661272	0.0287693257865	0.161296458575	1.31650495948	0.181651239811	0.365274402944	0.0713827580968	0.401000925841	0.203185012333	0.250480143526	0.0	0.398806614914	2.74125617807	0.650979534168	0.361799664639	0.610938725925	0.646482090772	0.708531942803	0.197079352423	0.356849443522	0.265070889333	0.366019536001	0.521906608178	0.0	0.056299642356	0.240167572782	0.432331919154	0.220475939117	0.0998928553496	0.208535728578	0.143611317445
RXYLT1-AS1	0.0	0.165364428085	0.656938957293	0.344303230028	0.118873417321	0.523731889899	0.145810001686	0.0379514717065	0.110842423284	0.12055188487	0.0	0.136672612102	0.0824693485772	0.20964296046	0.0923829176425	0.433554625146	0.216519310734	0.232888456981	0.134474470153	0.112828901131	0.140573349333	0.0318711811782	0.0949877886328	0.159172267949	0.0466587122196	0.142969488819	0.0	0.467783267281	0.0997892062308	0.165885005655	0.0895898999583	0.0895804313635	0.666463842113	0.0614361118023	0.158462750491	0.168409336316	0.0644095929766	0.103667333899	0.385025013912	0.179434088697	1.63747039553	0.125221017698	0.257598363604	0.0448524063861	0.18166497288	0.164699610444	0.152352868787	0.214197571501	0.0938702749904
ADNP-AS1	1.30759866455	1.02440319819	3.62553521353	0.95840970135	2.16588135767	1.77751127173	2.32458420973	1.3599072661	1.85799163638	1.55844289815	1.85298770157	1.67672378467	2.61702288	1.757065822	1.55230541478	1.9685789732	1.20541540038	1.50442243305	2.01455425225	0.491095805012	1.82489456045	3.1938224116	0.894186556099	1.01504515856	0.680099805298	1.88132630109	1.3712248513	3.06829490655	1.78180248045	1.20897421597	2.23085616045	1.18331691171	2.32414683069	1.99620971471	2.63056143084	2.65930514023	1.40825634353	7.7599249001	3.13344736781	2.90604507548	2.63126507441	2.35758621563	1.43038746146	1.04875764253	2.57440366098	1.61295018982	1.03104081983	2.09326293985	2.00962892113
LINC00879	0.0	0.0099095447591	0.0171162567025	0.0	0.0	0.0	0.0	0.0	0.0	0.0	0.0	0.0	0.0	0.00628147880462	0.0184536393943	0.0	0.0	0.0	0.0	0.0	0.0	0.038197924435	0.0	0.0	0.0	0.0	0.0	0.0	0.0	0.0	0.0	0.0	0.00644164093992	0.0184079462186	0.0	0.00630750773988	0.0	0.00776539502195	0.005768203375	0.0	0.224872586472	0.0	0.0110262205359	0.0	0.0	0.0	0.0	0.0	0.0
LINC02521	0.0	0.0	0.0578443279568	0.0	0.0	0.0	0.0	0.0	0.0	0.0	0.0	0.0	0.0139179386238	0.0283043133666	0.0	0.055747688468	0.0487211718399	0.0	0.0	0.0	0.0237238596146	0.0	0.0320612260193	0.0179084705946	0.0314974280331	0.0	0.0	0.0157890874988	0.0134727393544	0.0159974748516	0.0	0.0151180404249	0.0	0.0	0.0356572855821	0.014210799812	0.0217401683728	0.0524862490872	0.0519829934851	0.0605643836549	0.138173835834	0.0211329235504	0.0	0.0	0.0136260830977	0.0	0.029384948656	0.013145109304	0.0158420158332
MEIS1-AS2	0.0379994345289	0.090476358612	0.375060598764	0.0784915445845	0.0650395859591	0.202271345576	0.119666225874	0.0622935235299	0.0242582251929	0.339212217485	0.0772828527947	0.0598224922164	0.0564021419448	0.114702611019	0.0842429261949	0.0564790721359	0.0197441483549	0.0115837265907	0.0858380121271	0.0308662154211	0.211508929159	0.139502235206	0.0129927417396	0.0870884226001	0.0893498468695	0.182521138787	0.0726648051882	0.140766850062	0.0327587889842	0.181522367704	0.163392010614	0.110277950855	0.129389967529	0.0504205990447	0.086700222086	0.0230355822026	0.14096249114	0.269419210572	0.147461961111	0.098174336187	0.429292277125	0.0171281421196	0.201343716103	0.13497130843	0.121482688375	0.067584461137	0.16671460666	0.12784864326	0.0256797691057
MIR22HG	3.96121198406	21.4198991491	5.88082709438	5.31238975142	7.93986646098	15.9216372296	12.3920067651	4.90875468839	0.718924105901	20.0053321018	4.16529212466	3.04075964915	3.2187074188	4.830255251	9.06341599572	2.56135051038	4.45661663446	3.7882626504	4.58074867931	8.18320637671	4.95636396219	7.74586044183	2.35511501592	3.22622357233	1.77266385747	5.45867180059	2.61856118469	4.79361138134	8.27479769017	4.2045285595	10.2477324058	9.36555009864	18.4476192154	2.73951358621	3.43094497403	3.25468244322	8.34914202328	2.92703120244	3.27041097844	0.936009771235	2.6886055625	3.07520132069	4.18389679751	3.20088612359	3.60790935422	1.84768583405	2.95873761154	4.05697869434	2.44245048396
LINC00917	0.0	0.0117143973591	0.0607010626184	0.0	0.0	0.0	0.0	0.0	0.0	0.00304995781162	0.0	0.0	0.00730264914265	0.00371277089458	0.0	0.0	0.00319545905273	0.0	0.0	0.0	0.0	0.0	0.00420557761877	0.0	0.0	0.0	0.0	0.0124266426303	0.0	0.0	0.0	0.0	0.0	0.0	0.0	0.0	0.00570346034065	0.0137695916133	0.0	0.0	0.151039345556	0.0	0.0	0.0	0.0	0.0	0.0	0.00344857538835	0.0
LINC02440	0.0	0.0	0.0236481223118	0.0	0.0	0.0510140231857	0.0	0.0	0.0	0.0	0.0	0.0	0.0	0.0	0.0	0.0	0.0	0.0	0.0	0.0	0.0	0.0	0.0	0.0	0.0	0.0	0.0	0.0	0.0	0.0	0.0247250557238	0.0	0.0	0.0508654866833	0.63412287433	0.0	0.0	0.0	0.0	0.0	0.169466145714	0.0	0.0	0.0	0.0	0.0	0.0	0.0	0.0
OVOL1-AS1	0.028541181117	2.60952309756	0.633838723568	2.16952920955	0.0488509006948	0.0759624870794	0.0299602302735	0.0623844629803	1.07499351072	0.0141544757418	0.13931221406	0.067398552362	0.11861740976	0.758142396571	1.97416226051	0.186653027009	0.133467560522	0.104405734264	0.294731393464	0.0154556377948	0.115536927992	0.681066204507	0.273245894162	1.0465867078	0.0958717335023	0.528778394049	0.233906416701	1.73011519366	0.492099180507	1.22706470606	0.22090122778	1.63817761837	0.21203813126	0.479694954707	0.108533489692	0.882397312709	0.608788189383	0.127805932084	0.965176208233	0.835700079279	1.00937499929	0.20583776048	0.0302456472803	0.129024331071	0.729960212194	0.372257185212	0.697645868602	0.512141134461	0.231455320378
SFTPD-AS1	0.0	0.00744652453603	0.0996805475568	0.0	0.0769492042039	0.0346825992464	0.0205186540066	0.0256348873074	0.0024956722379	0.0504081609601	0.0508852184928	0.0	0.0208894315757	0.0165207539926	0.00693349098616	0.0	0.0060937998372	0.0	0.0227081963696	0.00423399795619	0.0138472197991	0.0107639322156	0.00802011472709	0.0	0.0	0.0134126211766	0.025631017067	0.0816258884609	0.011234017818	0.0026678452362	0.016809675957	0.0075635547177	0.0048405692166	0.00691632292435	0.0445983445943	0.0189590994493	0.0	0.0233412153509	0.0108362868843	0.00673341277987	0.241949266227	0.00352426679485	0.00414282511238	0.00252468554243	0.0568094046364	0.00463536696061	0.0	0.0109608289938	0.0
LINC00642	0.00945392121137	0.00900388520423	0.357695002859	0.0	0.00809063514893	0.00838721851215	0.0	0.0	0.0	0.0	0.00769091446091	0.00744165189684	0.0	0.00570739781136	0.0167671123897	0.0	0.0	0.0	0.00610163819279	0.0	0.0	0.0	0.0	0.0	0.0254050821853	0.0	0.00516524485622	0.0318377634767	0.0	0.019354778568	0.0	0.00609692732805	0.0	0.00836279761718	0.021570243841	0.00573104789325	0.026302660188	0.0	0.00524103198338	0.0	0.603675341761	0.0	0.0	0.00610539284221	0.016485715624	0.0	0.0	0.0	0.00638889806813
LINC00314	0.0	0.122702040213	0.0	0.0532242500016	0.303205549206	0.171447458482	0.0676202890852	0.0	0.0822461737183	0.127786700272	0.104809298881	0.0	0.0	0.0194446436143	0.0	0.0	0.0	0.0	0.0	0.0	0.0	0.0295609143383	0.0	0.0	0.129829596275	0.0	0.12318300583	0.0216937380131	0.0	0.0219800560564	0.0830957391705	0.0	0.0	0.0	0.0	0.0	0.0	0.0	0.0178557728857	0.471544113926	0.0	0.0	0.0	0.0	0.0748873364315	0.0	0.0	0.0	0.0
NAV2-AS5	0.0	0.0	0.0	0.0	0.0143003705026	0.00494152931143	0.00584693952631	0.0243494912487	0.0	0.00828702212233	0.0226564260757	0.00438442624577	0.0	0.0	0.0	0.0	0.0	0.0	0.0	0.0	0.0	0.0	0.0	0.0	0.0	0.0	0.00304322688395	0.0	0.0	0.0	0.00479003928552	0.0	0.0	0.0	0.00847241486481	0.00675316640641	0.0051656126561	0.00415703055448	0.0	0.0	0.00547184136209	0.0	0.0059026405661	0.0	0.0	0.0	0.0	0.0	0.0
ATP2B2-IT1	0.0	0.0	0.0681386575084	0.0	0.0	0.0	0.0	0.0	0.0	0.0	0.0	0.0	0.0	0.0	0.0	0.0	0.0	0.0	0.0	0.0	0.0	0.0	0.0	0.0	0.0	0.0	0.0	0.0	0.0238056453847	0.0	0.0	0.0	0.0	0.0	0.0	0.0	0.0	0.0	0.0	0.0	0.406910236884	0.0	0.0	0.0	0.0	0.0	0.0	0.0	0.0
NCK1-DT	0.725113772184	1.69391497432	2.16060101401	0.633029638228	1.05376418049	0.776812557397	0.804250828056	0.941987928592	1.90400755484	0.888839664583	0.934922416258	3.51079326521	4.54879919864	4.18759246162	0.946326905844	1.38276894174	1.08052580682	3.83697770781	2.27816126517	1.6225174974	2.42994412891	1.92116982191	1.67469985568	3.57452571782	4.10852980262	1.62410604636	2.28733958501	2.98562915855	0.73126144843	2.88498618202	1.90602668896	1.35878281317	3.10854478704	1.83955797886	1.68564889448	1.00354699246	1.04042451692	2.03194140798	2.19196168435	2.19150675299	5.38955313895	1.3690407731	2.91418610622	2.15586590975	3.18896114394	6.05086660141	4.39034575077	1.34256732185	1.55329357762
MAGI2-AS2	0.0	0.0	0.0	0.0	0.0	0.0364385879898	0.0	0.0	0.0	0.020369361099	0.0	0.0	0.0	0.0	0.0	0.0	0.0	0.0	0.132543989314	0.0222418317005	0.0	0.0	0.0	0.0	0.0	0.0	0.0	0.0	0.0	0.0	0.0	0.0	0.0	0.0	0.156187900081	0.0	0.0	0.0	0.0	0.0	0.443839905442	0.0	0.0	0.0	0.0	0.0	0.0	0.0	0.0
LINC02195	0.0	0.0633334510284	2.07846081815	0.219776324837	0.284548188571	0.0589958091263	0.0	0.0	0.0424518940876	0.0329789655889	0.0540979969563	4.3969531779	0.0394814993614	0.200729569284	0.176910145009	1.6604847208	0.276418076969	0.405430430675	2.31762632743	0.252074092606	1.34596591283	1.34270901386	6.18454506806	0.45721421865	1.92102170769	2.50966565833	1.8529525323	2.911314399	0.229311522889	0.272283551555	0.514684833434	0.300201088438	0.28818674586	0.117648064438	0.202300518201	0.282185881982	0.431697629117	0.347408982053	0.184327451388	0.0572683627757	1.50252296994	0.299742487093	2.5369308229	1.11658082429	0.463842991979	0.197121344983	0.375107864986	0.522048626645	0.224697979675
NRG1-IT3	0.0	0.0	0.0636860323643	0.0	0.0	0.0	0.0	0.0	0.0	0.0	0.0	0.0	0.0	0.0	0.0	0.0	0.0	0.0	0.0	0.0	0.0	0.0	0.0	0.0	0.0	0.0265649578235	0.0	0.0	0.0	0.0	0.0	0.0	0.0	0.0	0.0	0.0	0.0	0.0	0.0	0.0	0.190160031494	0.0	0.0	0.0	0.0	0.0	0.0	0.0	0.0
LINC01992	0.364752034797	0.0	0.456020507862	0.0	0.112375299546	0.15532627955	0.367571780371	0.0478358475465	2.97118905888	0.0	0.178038930282	0.0	0.0	0.00880813333872	0.0	0.0	0.0151617378039	0.0	0.0	0.0	1.53560648323	0.0	0.0	0.0	0.0	0.0	0.183343064434	0.157231032525	0.343796156332	0.019913274666	0.0	0.0	0.0	0.103249346103	0.0110963343938	0.0	0.0135308212111	0.0	0.865458651608	0.52772368922	1.13230365022	0.0	0.0309227886373	0.122490582963	0.084807114205	0.172996046045	0.0182888411784	0.0	0.0
LINC01164	0.0	0.00550237429148	0.0	0.0047735106015	0.0	0.0	0.0	0.0	0.0	0.0	0.0	0.0	0.00343013026367	0.0	0.0	0.0	0.0	0.00352235657856	0.0	0.0	0.00292341887095	0.0	0.00395080710699	0.00441361243378	0.0	0.0	0.0	0.00389128220271	0.00332040916713	0.011827920236	0.0	0.0	0.0	0.00511059854383	0.0	0.0105069211376	0.0	0.0	0.0	0.0	0.0510802212259	0.0	0.0	0.00373107340357	0.0	0.0	0.0	0.0	0.00390432659719
FAM27E5	0.0	0.0	0.0	0.0	0.0	0.0	0.0	0.0	0.0	0.0	0.0	0.0	0.0	0.0	0.0	0.0	0.0	0.0	0.0	0.0	0.0	0.0	0.0	0.0	0.0	0.0	0.0	0.0	0.0	0.0	0.0242612379396	0.0	0.0	0.0	0.0	0.0	0.0	0.0	0.0156399049663	0.0	0.110858084738	0.0	0.029896491179	0.0	0.0	0.0	0.0	0.0	0.0
LINC01648	0.0	0.0	0.169382205893	0.0	0.0	0.0	0.0	0.0	0.0410824781493	0.00638302559785	0.0	0.0	0.0	0.0	0.0456542309701	0.0	0.0	0.0	0.0	0.0	0.0	0.0118126892715	0.0616107430878	0.0	0.0	0.0	0.00703207792144	0.00866892625014	0.0	0.0	0.0664109462495	0.0	0.0	0.0	0.00978873475165	0.514956724723	0.0	0.0	0.0	0.0110841992469	0.0885076644283	0.0696176099054	0.0	0.0498720963701	0.0	0.0	0.0	0.0	0.0
MTUS2-AS2	0.0	0.0	0.0607392754372	0.0	0.0	0.0	0.019379374634	0.0	0.0	0.0	0.0	0.0	0.0109608695111	0.0222906490536	0.0	0.0219516393684	0.0	0.0	0.0357455744552	0.0	0.0280250692898	0.0338875826314	0.0	0.0141035547459	0.0	0.0126678977345	0.0	0.0497378620357	0.0	0.0	0.0	0.0	0.0114295026687	0.0	0.280813750477	0.0111915080673	0.0	0.0275565198229	0.0	0.0317977311729	0.0544083942803	0.0	0.0	0.0	0.0107310229495	0.021889962389	0.0	0.0	0.0
LINC02013	0.0	0.0	0.183430302342	0.0	0.0	0.0	0.0	0.0	0.0	0.0	0.0	0.0	0.0441352122139	0.0	0.0	0.0	0.0	0.0	0.0	0.0	0.0	0.0	0.0	0.0	0.0	0.0	0.0	0.0500688173915	0.0	0.0	0.0	0.0	0.0	0.0	0.0	0.0225319525537	0.0	0.0	0.0	0.0	0.876326837153	0.0	0.0	0.0	0.0	0.0	0.0	0.0	0.0
LINC02501	0.0	0.0	0.0377481764601	0.0	0.0	0.0	0.0	0.0	0.0	0.0	0.0	0.0	0.0272477953339	0.0	0.0	0.0	0.023845925654	0.0279804100044	0.0	0.0	0.116113256564	0.0	0.0	0.0	0.0	0.0	0.0	0.0	0.0	0.0	0.0	0.0	0.0	0.0	0.0	0.0	0.0	0.0	0.0	0.0	0.270509340577	0.0	0.0	0.0	0.0	0.0272082983216	0.0	0.0	0.0
LINC02536	0.0	0.0	0.0771874712256	0.0	0.0	0.055503257226	0.0	0.0	0.0	0.0	0.0	0.0	0.0	0.0	0.0	0.0	0.0	0.0	0.0	0.0	0.0	0.0	0.0	0.0	0.0	0.0	0.0170907621803	0.0	0.0	0.0	0.0269008606275	0.0	0.0193661493218	0.0	0.0	0.0	0.0	0.0	0.0	0.0	0.583867360701	0.0	0.0	0.0	0.0181826452856	0.0	0.0	0.0	0.0
FAM182A	0.00337838414811	0.0128702502867	0.00277876674823	0.0362875891449	0.00867363063141	0.0329691457948	0.113483367478	0.0258452998091	0.0452908232412	0.0117281339523	0.0164902136912	0.0585044746325	0.0401159869094	0.126452344528	0.0269629769998	0.0	0.0	0.00411945901568	0.030526115251	0.0	0.00341899065467	0.0	0.0	0.100655074229	0.0249660795555	0.0278181517903	0.00369162825736	0.0432337792475	0.0213580284841	0.0968307498015	0.0522956077517	0.0152512735443	0.0501973803053	0.00597693639963	0.0179857640598	0.00409601072861	0.0407304139447	0.0302564587791	0.00187289686221	0.0058188694163	0.0365073086211	0.0243647599669	0.0107404190705	0.0021817785377	0.0549846712454	0.0	0.0211742242778	0.00757768872269	0.00456617978396
KCNQ1DN	0.0	0.0	0.397236528494	0.0	0.0153078073998	0.0	0.0375530791169	0.0195486537701	0.0	0.026612486413	0.0145515197668	0.0	0.0424796370073	0.0215972528342	0.0	0.0	0.0	0.010905447998	0.0115445450894	0.0	0.045255487005	0.049250160119	0.0	0.0	0.0	0.0	0.127047065613	0.0722859961974	0.0	0.0366200202	0.0	0.0	0.0	0.015822749746	0.0136039232276	0.0325301199723	0.0	0.0400489768881	0.0	0.0	0.597446979096	0.0161252133953	0.0	0.0115516490372	0.0103972125375	0.0	0.0	0.0	0.0
DUXAP8	0.0	0.0	0.0	0.0	0.0	0.0	0.0	0.0	0.0	0.0	0.0	0.0	0.0	0.0	0.0	0.0	0.0	0.0	0.0	0.0	0.0	0.0	0.0	0.0	0.0	0.0	0.0	0.0	0.0	0.0	0.0	0.0	0.0	0.0	0.0	0.0	0.0	0.0	0.0	0.0	0.0	0.0	0.0	0.0	0.0	0.0	0.0	0.0	0.0
RFPL3S	0.0655331030116	0.0208045079356	0.215607461524	0.0631703458818	0.196290560474	0.135657402438	0.0802565945036	0.131303611329	0.0348627286641	0.15708305062	0.0888536933249	0.0515843668916	0.311264200552	0.382440292226	0.0774846668644	0.0194805470037	0.0397254470952	0.126521474064	0.155083872189	0.0414021135342	0.0718475100396	0.180437178805	0.082159130587	0.0333757865384	0.0587013519098	0.11991332917	0.358046693721	0.0220694396212	0.0564951852482	0.0596285766535	0.169069654782	0.147920312851	0.0608573128128	0.144924012338	0.257509346771	0.0794534550385	0.222842798494	0.252696365717	0.0544950208239	0.357431368118	0.461377104347	0.0590777371209	0.115744516129	0.0211608140743	0.0317434449818	0.0712279809693	0.0273821756191	0.0183737784797	0.0147622806759
LINC01823	0.0	0.0	0.199485194415	0.0	0.0	0.0	0.0	0.0	0.0	0.0	0.0109612757444	0.0	0.0	0.0	0.0	0.00801060857724	0.0280037610713	0.0492887167272	0.0173924021815	0.0	0.0	0.0247325637538	0.0092140118884	0.0102933593907	0.0362079324323	0.0	0.0147232616991	0.0363007552694	0.0	0.0183899297398	0.0	0.0	0.00834172524198	0.0	0.0102474762838	0.0163360538156	0.0	0.0	0.0224089334424	0.0116036517271	0.43680453823	0.0	0.0142786136368	0.0	0.00783194576394	0.00798810136802	0.0168897637347	0.0377774678138	0.0
ERICH6-AS1	0.40188881996	0.337727350708	0.894453767729	0.214859925792	0.52601846516	0.629193514503	0.322606832631	0.413381931236	0.211284154854	0.644824514597	0.615421953283	1.33982128275	4.39318807041	2.59749402497	0.272531468853	0.744909106911	1.09322179595	0.763895643384	1.0527871306	0.947335283941	1.17230864209	0.347153083499	0.226328219469	0.632101882294	0.460578473041	0.567757714064	2.36367100891	0.827982039475	0.394016534493	1.242231971	2.52093917609	0.304920089828	0.819607286895	1.19198685843	1.36644582185	0.300952778607	0.37271113324	3.88157073056	1.55958409051	6.22985609281	3.34424123102	1.25739617439	1.10230206654	0.549618242221	1.15427917472	0.911000943803	1.30388159115	1.00748441128	0.239641617985
NUTM2B-AS1	0.553859463858	0.608258670168	1.09965772149	0.73460106245	0.765416306634	0.727645633321	0.514633708087	0.557517536411	1.0446532175	0.7050905078	0.668314665212	0.79058737926	0.786686601982	0.725532300726	0.273776092927	1.0319650891	1.13459738486	0.758560198406	0.947539956843	0.810088059857	0.720089482838	0.950985933759	0.847205131739	1.15395848882	0.914202442022	1.098318324	1.08446127355	1.78311499492	0.878796975487	0.830986147753	1.171386171	0.828030084531	1.02622216204	2.08515745681	1.00168577155	1.71973696236	0.831913953664	0.823751314545	1.17529831424	1.78924141597	0.800527980771	1.00935311513	0.915507352649	0.907904811518	0.938861597895	1.09583703447	1.00320274457	0.716255669116	1.09602055132
LINC01446	0.0	0.0	0.0553871062181	0.0	0.00480236322847	0.0	0.0	0.0	0.0	0.0	0.0	0.0	0.0	0.00338774359182	0.0	0.0	0.784328359471	0.00342125564347	0.0	0.0121551227204	0.00851852708894	0.0103005022981	0.0	0.0857386020431	0.0	0.0154021856497	0.00306593753234	0.011338776384	0.683722187077	0.00765895179461	0.0	0.0	0.0	0.0446751978332	0.00426782092071	0.00340178158532	0.0	0.00418805317056	0.902167537622	0.0676568832333	0.402425347936	0.0	0.0118933802451	0.0	0.368584765583	0.0	0.0	0.00314667656704	0.0
LINC00266-1	0.0407872929036	0.0129485637012	0.123009704375	0.011233351791	0.0232704220973	0.0964938407962	0.0	0.0148586081855	0.0433965815777	0.0202277104655	0.121664062696	0.0107019027279	0.113008241566	0.0164157144282	0.0120564632899	0.0	0.0494496177332	0.0580233537086	0.0263244529541	0.0	0.0687958933191	0.0249561543857	0.00929730963148	0.020772829591	0.0182676321138	0.00932914026487	0.0445690946982	0.0457861577676	0.570408426548	0.0	0.0	0.00876804291683	0.0252514116678	0.0120266102033	0.268843039139	0.0412093429876	0.0	0.263818225593	0.0	0.128794078732	0.253767107398	0.0367695234515	0.0	0.0175604344891	0.0158054983358	0.040301582354	0.00852122641832	0.0228713932397	0.0
CBR3-AS1	0.728037989776	0.640552082904	0.811735287202	0.947176462731	1.31137727894	0.590529985854	0.897673526755	0.777980494124	0.969372615932	0.137545561647	0.936351333535	0.691328493511	0.550257936601	0.389290546166	1.48592810059	0.166264399872	0.190942183266	0.298731148873	1.0963905923	0.188988520547	0.646736700673	0.678793238098	0.347712126139	0.944624718597	0.399048098461	0.629610541346	0.644009982854	1.13016194055	0.943107681916	0.97946757185	0.938143265765	1.14771287387	1.73136900634	0.946594740949	2.17262003505	1.61405387325	0.771635908766	0.360510231051	0.254977228299	1.21415157586	1.12162721496	0.25419466904	0.124912127644	0.258220802081	1.56779369963	0.312411348786	0.370836037229	0.40435779664	0.321754544061
LINC01227	0.0	0.0	0.0976410094516	0.0	0.0	0.0162024921841	0.0191711889186	0.0	0.0	0.00452863889917	0.0	0.0	0.0	0.0110255942773	0.00809770864591	0.00542895518242	0.0	0.0	0.0235743816584	0.0445044404507	0.00924133531928	0.0	0.0	0.0	0.0	0.0	0.00498912954819	0.0369026594319	0.0	0.00623161794779	0.0235586705635	0.00588904517254	0.0	0.0	0.0	0.0110712816845	0.00846861299529	0.00681512248773	0.0151869978631	0.0	0.224266267876	0.0	0.0483845595213	0.0	0.0106157433942	0.00541370158104	0.0	0.0	0.0
LUNAR1	0.0155411041853	0.0148012993659	0.415439986558	0.0385220028827	0.0465500931701	0.0896192299207	0.00815689894172	0.00849232057661	0.0198423797484	0.119463550229	0.0379288023175	0.122331765681	0.166085925771	0.0797493153641	0.0482354369938	0.00923958111731	0.03230004556	0.0663255823792	0.21063747491	0.0210395705275	0.279170235139	0.0	0.0371966290741	0.124661746421	0.130509017188	0.0213279868058	0.135856615105	0.0418699490428	0.0446592393545	0.153781767393	0.0601420274362	0.0150339177835	0.182808444512	0.199337718083	0.147745310888	0.032974025955	0.108095988213	0.179780005816	0.0560015516062	2.12134215977	0.801529067567	0.021015331766	0.041173029386	0.0552009047594	0.167119901522	0.133597502967	0.0292214394027	0.047930537661	0.0630154588469
BAIAP2-DT	1.23702370368	1.27176435792	1.74519476285	0.988233707028	2.0296459228	2.0095656064	1.91769326438	1.41459677946	1.96901010201	3.44726577701	2.00267996526	1.87973663514	6.56375584166	4.72808344112	2.53174614812	0.986271565778	1.7664869878	3.29894485823	1.69722953205	3.26729851522	2.44782216875	1.14284860696	1.43975257962	2.59097636414	1.49148537596	2.30474524088	4.56541415878	2.47470873238	2.21759088069	2.82603286413	3.74444988045	2.16084403821	3.77341690116	2.79360542199	6.17754068259	3.65759727104	1.25737700398	5.51487193635	2.24353502869	7.44308740086	1.42446716238	8.96567270256	1.92294005771	2.11887447529	3.41662685742	2.58381356179	1.83815690134	2.55413356996	4.47051530398
NARF-IT1	0.0254235488493	0.242133089758	0.543691550678	0.0630177888511	0.805023457809	0.563874118437	0.453689052712	0.166710105884	0.0973798974909	0.857367334269	0.18614213257	0.160097124813	0.286792789899	0.460451183637	0.247996276099	0.151149454429	0.118888529204	0.124001608966	0.59070840075	0.192743259366	0.527447110313	0.466670351192	0.678038645972	0.427288190468	0.341597594013	0.418683080391	0.125013702554	0.49658630721	0.496791933854	0.485790679758	0.524724199495	0.229542574775	0.173136900634	0.404807254229	2.45562313023	0.323651427709	0.117888819395	0.227690672243	0.211413279746	0.656836098416	0.82419165796	0.435464637946	0.646603954861	0.37762926547	0.325112318175	0.28637706972	0.0796718048735	0.55599197038	0.171810678867
PABPC1L2B-AS1	0.0	0.0	0.0	0.0	0.0	0.0	0.0	0.0	0.0	0.0	0.0	0.0	0.0	0.0101138806117	0.0	0.0	0.0	0.0	0.0	0.0	0.0	0.0153757283662	0.0	0.0	0.0112548650298	0.0114955473015	0.00915315026793	0.0112837180582	0.0	0.0	0.0	0.0	0.0	0.0148194219986	0.0127412922774	0.0	0.0	0.0	0.0	0.0	0.0	0.0	0.0	0.0	0.0	0.0	0.0105000202138	0.0	0.0
LINC02299	0.0	0.0	0.29917624506	0.0	0.0	0.0	0.0	0.0	0.0	0.0	0.0	0.0357891537736	0.0	0.0	0.0	0.0	0.0	0.0	0.0	0.0	0.0	0.0	0.0	0.0	0.0	0.0	0.0	0.030623485986	0.0	0.0	0.0	0.0	0.0	0.0	0.0	0.0	0.0	0.0	0.0	0.0	0.312658470387	0.0	0.0	0.0	0.0	0.0	0.0284965664873	0.0	0.0
PWRN1	0.0404525327232	0.00385268665474	0.0632182371752	0.0	0.017309573234	0.0107664605109	0.0806812325698	0.0176839880577	0.0	0.00200616922887	0.0230361427139	0.0	0.0120086497126	0.0146528847596	0.0143490123823	0.0	0.0	0.0	0.0208867167932	0.00219058801768	0.0	0.0	0.0	0.0	0.0	0.0194304005599	0.0773557671619	0.0108984887018	0.00232490474272	0.00552116450495	0.0139151979244	0.0234794147382	0.0100176646605	0.00715674135003	0.0184594513814	0.0	0.0	0.141896406078	0.00224259344954	0.0	0.234463817024	0.0	0.0	0.0	0.0141081977697	0.0	0.0	0.00226836771354	0.00546751136143
SLC9A3-AS1	3.3856992686	9.7601529587	3.67068111457	5.33946121407	4.93153362686	2.24167618387	6.10148934126	2.47837578029	1.03571964194	1.02547564547	4.54740066465	4.1818070496	4.18487373775	3.12219867292	7.64899921253	8.75131800897	0.850072328755	6.68852774378	1.85371796343	4.01138827982	1.20268718438	1.82271003637	1.83667897926	14.178813045	3.96597426994	2.28577815266	11.6178051257	3.93634943759	21.4173337743	12.8549862247	5.85056200013	5.8499436648	3.47190670953	1.96178557659	12.9473742391	1.25901343997	5.07440393054	2.50648070315	3.69091941364	3.17795483699	0.290190750061	8.30441368076	0.264877908249	2.53282122715	4.1314588021	4.69880102005	1.15357439651	3.61866342319	0.168915217636
LINC01966	0.0	0.0	0.019586751732	0.0	0.0	0.0211263920623	0.0	0.0	0.0	0.0	0.0	0.0	0.0141383201124	0.0	0.0	0.0	0.0	0.0	0.0	0.0	0.0	0.0	0.0	0.0	0.0	0.0	0.0	0.0	0.0	0.0	0.0	0.0	0.0	0.0	0.0	0.0	0.0	0.0	0.0	0.0	0.187148971312	0.0	0.0	0.0	0.0	0.0	0.0	0.0133532535439	0.0
CXXC5-AS1	0.0338833779291	0.0	0.585260288755	0.0839873130441	0.115989140298	0.0601205125931	0.0355680376731	0.0370306387708	0.0865224045875	0.0	0.0826939918812	0.0	0.0603512693877	0.020455630284	0.300471303482	0.0	0.0176054841051	0.0	0.0874744387015	0.0183485474687	0.0685812787473	0.155489384778	0.046341529463	0.0	0.0	0.0465001861382	0.0	0.0	0.0389471910627	0.0	0.0582774277025	0.0	0.0209771981388	0.0	0.0773089501963	0.0616211804675	0.0628467952268	0.0505760043197	0.0563524478768	0.0	0.033286244681	0.122182726108	0.0	0.0218820665471	0.0787809587762	0.0	0.0	0.0	0.0457963299996
RAI1-AS1	0.216029934421	0.257182798375	0.599695477408	0.0892461871574	0.184877718099	0.407266649189	0.481887957921	0.0295119869762	0.137910020572	0.107136087106	0.0659039134192	0.0850239564788	0.513041361867	0.472768040805	0.0957856033752	0.0321088205679	0.12627800961	0.0658544456456	0.313711850951	0.116984661762	0.218626507388	0.446108494558	0.166195830457	0.123776224939	0.0181414744334	0.166764825011	0.0147537656943	0.345571658156	0.372472860384	0.276420456344	0.162556996195	0.557279368593	0.100308093863	0.143322642036	0.143761901401	0.098219395386	0.075129697885	0.181382037591	0.0598809621085	0.0697661546522	0.318334196369	0.0486874537046	0.0858491783992	0.191830768473	0.0313926886836	0.176102328639	0.0507742690175	0.0605691776771	0.0729958077619
LINC01090	0.030715960825	0.0292537857068	0.353700116902	0.01268936361	0.0788598593306	0.0136251122413	0.0483647079435	0.0335690158221	0.029412859847	0.0	0.0499758400791	0.0	0.0273548173109	0.0185434386078	0.0544766510947	0.0	0.0	0.0374537459917	0.0198243327301	0.00831666291394	0.00777128787062	0.0	0.0210047623724	0.0	0.0309530891355	0.0105383375498	0.0167819738612	0.0930973218897	0.017653204433	0.115287379645	0.013207413898	0.0297135405681	0.0	0.0135854402768	0.0350410559806	0.0	0.0284859393919	0.0	0.0170282076067	0.0529046304982	0.422445066038	0.0	0.0	0.00991826582693	0.205322487023	0.00910505505499	0.0	0.0	0.0
LINC02326	0.0	0.0	0.148895584926	0.0	0.0	0.0	0.0	0.0	0.0	0.0	0.0	0.0	0.0	0.0	0.0	0.0	0.0	0.0	0.0	0.0	0.0183200915913	0.0	0.0	0.0	0.0	0.0	0.0	0.0243853684703	0.0	0.0247072111597	0.0	0.0	0.0	0.0	0.0	0.0	0.0	0.0	0.0	0.0	0.320102719682	0.0	0.0	0.0	0.0	0.0	0.0	0.0	0.0
ALG1L9P	0.249280443453	0.81399058371	0.410073086353	0.323659669636	0.18285719659	0.252747072978	0.672877302864	0.46703122559	0.63654643375	0.406199936816	0.811174336875	1.56976834767	1.35315827319	3.39682694075	0.473693830899	0.169375490646	1.42476148143	1.25927134861	0.29879133183	0.636383774776	0.396434768861	0.522942805198	0.487050318764	0.408078264369	1.05266814126	0.781948485297	1.34251205651	0.935438724926	0.225134628119	1.99277834271	0.398122937337	0.803817122048	0.507082689436	0.220509760121	0.67709872895	1.05781155759	0.462364673809	2.81724005119	0.454070027792	0.552029464133	0.489774653066	0.288932102312	0.301905550266	0.712940845771	0.372595190278	0.84449800255	0.624952022782	0.758824779714	0.505386275597
PICART1	0.0385920036816	0.25728433126	0.126969784224	0.102035909202	0.0726592058302	0.143797917705	0.13773662911	0.0590472759555	0.113327954133	0.0612447904185	0.0753484931946	0.115435209763	0.28411716161	0.125810605683	0.109512478237	1.00953275564	0.461196959254	0.489397585801	0.0747227859219	0.555896518475	0.136695511676	0.0354194137453	0.142509808035	0.277132345191	0.0570385718073	0.201256036571	0.286757754703	0.431485280236	0.19518185683	0.231758127577	0.119476779336	0.16426320907	0.057341539642	0.0546206568412	0.170234328679	0.145047776684	0.107370511782	0.207375594498	0.731691929814	0.192763545608	0.272965603835	0.487066749654	0.0163586801319	0.134583779999	0.237781336393	0.109821414149	0.077400859626	0.233716203165	0.213857832373
LINC01609	0.0	0.0	0.0178674701911	0.0	0.0	0.0	0.0	0.0	0.0	0.0	0.0	0.0	0.0	0.0	0.0	0.0	0.0	0.0	0.0	0.0	0.0109920549548	0.0	0.0	0.049785548253	0.0	0.014905893001	0.0	0.0292624421644	0.0	0.0	0.0	0.0	0.0	0.0	0.0165212089864	0.0	0.0	0.032424838325	0.0240854536481	0.0	0.277422357058	0.0	0.0	0.0	0.0	0.0	0.0	0.0	0.0
LINC00491	0.0	0.0	0.262114477131	0.72407970102	0.0136360501125	0.0	0.0167259639261	0.0	0.0	0.015804100869	0.142585918628	0.0125422462287	2.37448880511	1.80843109266	0.0	2.08406395275	0.8610186554	0.0	2.62236176413	1.52723618943	2.20109853495	0.0146238590084	0.0	1.15638804011	0.877769400297	1.35574381329	1.92392952416	1.38442116352	1.22710632379	1.22871558677	0.0274051147387	0.0513791593904	0.157833327806	0.0140947558862	0.0484729848011	0.222161012221	1.98010941864	2.30699949941	3.64815123105	3.55399898282	1.48702974914	0.0	0.0	0.0102900997536	1.8986564199	1.24692504582	1.36816033559	1.98352950075	0.0
LINC02186	0.0	0.0210395871213	0.272554630034	0.0	0.0	0.0	0.0	0.0	0.0	0.0219114483235	0.0	0.0	0.0	0.0666830433553	0.0	0.0262675549052	0.0	0.0	0.0	0.0	0.011178360971	0.0	0.0	0.0	0.0	0.0	0.0844882311172	0.0743960394009	0.0253926884104	0.0603023458812	0.018997782929	0.0	0.0273533182511	0.0	0.0	0.0	0.0614620353319	0.0329744118559	0.012246840838	0.0	0.564248861813	0.0	0.0	0.0	0.0256817023807	0.0	0.0	0.0	0.0
NUCB1-AS1	0.135455259112	0.0430023893819	0.779896504877	0.074612285799	0.309125791926	0.320457605231	0.236983345697	0.148037033978	0.259417348166	0.425451505264	0.183658326849	0.0710823839384	0.482531396352	0.19080898549	0.560555932916	0.187907046926	0.0	0.11011228325	0.0291413112764	0.048901209651	0.0913889095547	0.911677713796	0.370518187069	0.103480354337	0.273001957063	0.0619644512743	0.197352912012	0.0608226280552	0.155698816927	0.27731419454	0.504779428633	0.232950498188	0.167720692741	0.119821700732	0.755473297761	0.903255502141	0.0837473460643	0.370676558219	0.700870013778	0.349958632574	1.81859743746	0.0	0.191392779557	0.262433190714	0.0524903154895	0.107073765219	0.254692176226	0.126593777824	0.24410607307
LINC01266	0.0143931600479	0.0091386672895	0.04340808709	0.0436047015044	0.160129056695	0.715072639108	0.0251812978373	0.00524335670448	0.00306278695994	0.887494312738	0.0624483380816	0.0	0.219333050931	0.0115856674099	0.0	0.00285236639155	0.00498570028398	0.0438760294302	0.0805086827852	0.0155883856041	0.0339877036638	0.0	0.0098425996933	0.00366519373642	0.00966951717041	0.065841981354	0.00524256508597	0.0646287066207	0.0	0.00654816884722	0.0660143819079	0.0	0.0207918781062	0.0	0.0255419918072	0.0145420945316	0.0	0.0429678839153	0.0159584600858	0.0123952628143	0.230945275059	0.00432511858676	0.0305054258459	0.0	0.0195212449385	0.0	0.0	0.0564965507609	0.00324226778034
ARHGAP26-AS1	0.0	0.01880811576	1.00707559259	0.016316727147	0.0169004378667	0.122639772911	0.0207300583206	0.0215825036068	0.0756415567379	0.0097937534173	0.0160654657628	0.0155447839623	0.0	0.0	0.0175123173848	0.0	0.0	0.0	0.0254912884499	0.0	0.129906104011	0.108748333354	0.0675228851013	0.0	0.0265341969491	0.121957306372	0.0215792451771	0.093107770523	0.0453990489761	0.0673833031627	0.15284579902	0.0636790187596	0.0122261043698	0.0	0.0450578426901	0.622519157827	0.128201114101	0.0589542515	0.0437917339056	0.0680278733578	0.989408406291	0.195831758234	0.0	0.127534872704	0.206620969154	0.0	0.0	0.0	0.0133456981868
RPS6KA2-IT1	0.0337663369	0.0643179088164	0.388825776179	0.0557981342849	0.173382730445	0.0299564212144	0.177225887197	0.0738054527487	0.0862235361779	0.133966367988	0.137347246159	0.0	0.220523607832	0.14269480262	0.359320087273	0.220824392921	0.0526340120654	0.0411732458095	0.0653792113092	0.146281338714	0.0854304789231	0.0	0.0461814550952	0.154773725139	0.0	0.0695093456004	0.110691464898	0.0682284920931	0.271688609157	0.253472943503	0.17422837194	0.348419916115	0.146333166291	0.0	0.179764450111	0.286572191028	0.0626297078512	0.403210424767	0.131034851453	0.0	0.132685065153	0.091320509021	0.178914234776	0.04361296165	0.019627207778	0.10009270367	0.0423265063542	0.0946720307388	0.182552555508
CDC42-IT1	0.169514818484	0.403613466814	2.1146615732	0.140059767707	0.435210697664	0.401035095564	0.563486122847	0.339643734506	0.739472733138	0.11209035703	0.275805972922	0.378061725557	0.654183340574	1.10865377717	0.250537488597	0.302342593671	0.264234910282	0.189474279307	0.36468750817	0.137693651741	0.428880756906	1.47800299883	0.386402637285	0.237416631843	0.0759215461839	0.31018043239	0.216104290574	0.799219879922	0.909293090764	0.38560387359	0.631703735833	0.56482921553	0.157419927652	0.599801114647	1.76194396416	0.325410887025	0.340616915459	0.421710325036	0.3132501197	0.291969340857	1.41548312461	0.356572276553	0.718552660821	0.43789430281	0.574776539916	0.251244257623	0.106244424187	0.491117999922	0.305485345778
LINC02366	0.0	0.0	0.0427678807766	0.0	0.0	0.0	0.0	0.0	0.0	0.0	0.0	0.0	0.0	0.0	0.0230547795358	0.0	0.0	0.0	0.0	0.0	0.118398464273	0.0	0.0	0.0	0.0	0.0356789992045	0.0	0.0	0.0448255237563	0.0	0.0	0.0167665501521	0.0	0.0	0.0	0.0157603817064	0.0	0.0	0.0	0.0	0.43418188042	0.0	0.0	0.0	0.0151119059887	0.0154132115492	0.0162945792414	0.0145784855845	0.0
CTD-2297D10.2	0.0439835974468	0.0	0.0904427624971	0.036340967099	0.188205101102	0.234125100785	0.0923408672097	0.0721035272354	0.0	0.0	0.0357813523176	0.0346216785662	0.0	0.0	0.0	0.0	0.0114267315283	0.0134079355027	0.0	0.0238180244982	0.0778964524354	0.0	0.0	0.0	0.014774384128	0.0	0.0	0.0888735588794	0.0	0.0150077548101	0.0	0.0	0.0272302437033	0.0	0.0501769001836	0.0133316164716	0.0	0.0656520910967	0.0365752108267	0.0189391435951	0.0648126991483	0.0	0.0	0.0	0.0	0.0	0.0275669822037	0.0246637146447	0.0
RUSC1-AS1	0.511565766209	1.35042913072	1.60990175101	0.735088048941	1.36573418972	0.858358820155	1.29580552267	0.644160389221	1.74291829326	1.18026427701	1.45658395218	1.48816105851	1.25781589006	1.7523074823	2.37178339461	0.366950121746	0.90142482097	2.25781854516	2.15327436565	1.00571540702	1.57846659461	3.62850134453	1.85180936257	1.34234072082	1.39712055779	1.20951401399	1.68914671719	2.0710917897	2.03249837865	1.46851905237	1.8697092764	1.31965529662	1.66272933063	1.91338716403	6.78751034722	1.98878445834	1.40780574956	2.79705729919	0.656595771379	1.98250171889	1.40386346345	2.91241258193	1.03119936511	1.11320968239	1.74534777698	1.87574751518	1.0211269658	1.20356261877	1.64589352894
AA06	0.0	0.0	0.0	0.0	0.0	0.0	0.0	0.0	0.0	0.0	0.0	0.0	0.0	0.0	0.0	0.0	0.0	0.0	0.0	0.0	0.0	0.0	0.0	0.0	0.0	0.0	0.0	0.0	0.0	0.0	0.0	0.0	0.0	0.0	0.0	0.0	0.0	0.0	0.0	0.0	0.0	0.0	0.0	0.0	0.0	0.0	0.0	0.0	0.0
XIAP-AS1	0.527301281839	0.270415440283	1.73484980279	0.100540829101	0.902525457858	0.431819947298	0.553518362211	0.797925755754	0.517877878081	0.0	0.296977800719	0.0638561664841	0.529805680227	0.538721516235	0.323723543357	0.0482298466621	0.358282559308	0.0247295739873	0.602112695024	0.197684661836	0.184721255464	2.12194621409	0.332851400416	0.216907990314	0.463247442587	0.389656124092	0.354580128221	0.327836488978	0.186494018615	0.30448305869	1.25574556871	1.38640585656	0.0753351244364	1.79401094111	1.2339492189	0.737664338791	0.865186534704	0.0908164558894	0.269837032572	0.209587950075	1.55402565157	0.950718494331	0.472823552401	0.261949219869	0.259347896967	0.192377345809	0.127111240555	0.18195885742	0.328935465682
LINC00421	0.0185490598341	0.0	0.122054824835	0.0	0.0317484506413	0.0	0.0	0.0	0.0	0.0	0.0	0.0	0.0440514641831	0.0671891765117	0.0	0.0	0.0	0.0113089702674	0.0239434303277	0.0	0.0	0.0	0.0	0.0141704596546	0.0	0.0	0.0202689304794	0.012493452537	0.0106605926201	0.0126583434784	0.0	0.0	0.0	0.0	0.0141072942009	0.0	0.0	0.0	0.0	0.0	0.200443828264	0.0167218768891	0.0	0.0	0.0	0.0219938047154	0.0116257339559	0.0	0.0
LINC01503	0.122651876193	2.09095746162	0.817150926557	2.69563797169	0.377874282037	0.250269549129	0.566500213578	0.388728782028	0.720350584241	2.03770283617	0.917969022381	11.373047649	2.78173665638	1.44389287416	3.32821921489	2.52302007137	1.53586311367	7.29088036092	8.97680360449	4.38362223779	8.11164005226	0.709183767385	3.58142399233	13.0991586809	4.19411768652	4.64570115614	26.3357494387	3.29615526387	0.458191468258	6.29429379405	7.01422220721	5.80589658367	5.75577995056	1.83358272574	1.23131720676	0.527903575954	4.58401133653	4.85152066531	4.84126684369	0.348568165402	2.96406282466	4.15743205686	2.46955520297	1.73468229303	6.5946309948	4.26835727409	3.09797365532	4.50488008752	1.06924662198
LINC00658	0.0075925083748	0.0	0.18734823113	0.0125464542722	0.0	0.00673583218762	0.0	0.00829773925078	0.00484693470359	0.0	0.00617662567191	0.0	0.0045077906067	0.0	0.0	0.0	0.0	0.0	0.0	0.00411149976289	0.00384188328516	0.0	0.0259602548545	0.0	0.0	0.00520982667995	0.00414824324764	0.0306829490655	0.00872719582259	0.00518131806843	0.0	0.0	0.0	0.0	0.0115488062817	0.105860800775	0.00704128171764	0.0396653362034	0.00841821680904	0.0	0.551944106947	0.00684460514216	0.0	0.00490328248454	0.00441326341882	0.00450125634369	0.0	0.0	0.0
ELOVL2-AS1	0.0	0.0	0.172257274054	0.0101786766701	0.0	0.0	0.0	0.0	0.0	0.0	0.0	0.0	0.0292566120031	0.0743723924	0.0	0.00732412920326	0.00640098571432	0.00751080949077	0.0	0.0	0.00623367955847	0.0	0.0	0.00941125675861	0.0	0.0253597423457	0.0134615329082	0.0331899154983	0.00708019194807	0.00840699056472	0.0	0.0	0.00762687040082	0.0	0.609004868118	0.00746805736814	0.0	0.0275825656829	0.0	0.0	0.544598199838	0.0	0.0	0.0	0.0143215542577	0.0073035507782	0.0	0.0	0.0
LINC02529	0.0	0.0	0.0	0.0	0.0	0.0	0.0	0.0	0.0	0.0125593469989	0.0	0.0	0.0	0.0152887288522	0.0	0.0150562086083	0.0	0.0154399671786	0.0	0.0	0.0	0.0	0.0	0.0	0.0	0.0	0.0	0.0170571230233	0.0	0.0	0.0	0.0	0.0313571070625	0.0	0.0	0.0	0.0	0.0378009773219	0.01403944837	0.0	0.0497568994325	0.0	0.0	0.0	0.0	0.0	0.0317448797657	0.0	0.0171143020789
LINC02032	0.0	0.0	0.123381507713	0.0	0.0	0.0	0.0	0.0	0.0	0.0	0.0	0.0393589159147	0.0	0.0	0.0	0.0	0.0	0.0	0.0	0.0	0.0506028105335	0.0	0.0	0.0	0.0	0.0	0.0273189932549	0.168390012455	0.0	0.0341224911156	0.0	0.0	0.0	0.0442308579855	0.0	0.0	0.0463716123348	0.0	0.0	0.0	0.933291816977	0.0	0.0	0.0	0.0	0.0	0.0	0.0	0.0
LINC02129	0.0	0.0	0.302094510456	0.0	0.0241783720925	0.0	0.0	0.0	0.0	0.0	0.0229838310768	0.0	0.0	0.0	0.0	0.0	0.0	0.0	0.0	0.0	0.0142960252302	0.0	0.0	0.0	0.0	0.0	0.0154360207553	0.0951452238003	0.0	0.0	0.0	0.0	0.0	0.0	0.0	0.0	0.0262013011892	0.0	0.015662505985	0.0	1.33221941139	0.0	0.0	0.0	0.0	0.0334992343497	0.0	0.031685032253	0.0
EGOT	0.0133543094707	0.0	0.0878728042185	0.176541637983	0.0685714487212	0.0592375952292	0.028036554286	0.0	0.025575526356	0.0794739006814	0.0543197100586	0.0210236832277	0.031714647028	0.0161241785162	0.177635186587	0.0793947612402	0.0902040548306	0.0244255218481	0.0861898072588	0.0289265352171	2.85162737146	0.0367694159905	0.0456609673841	0.856964355175	0.0	0.119124964557	1.1892905718	0.116929840616	0.0230251324213	0.0729065247334	0.321560834003	0.266982115537	0.115747135632	0.0118130228636	0.182816656817	0.331915361184	0.111462912436	0.209299673614	0.251712732797	0.0	0.196784458821	0.240776751927	0.2264291627	0.0948671286711	1.07121117205	0.0237515063217	0.150658076921	0.0224652072942	0.153420833663
LINC01776	0.0175421346479	0.0	0.0288572869843	0.0	0.0	0.0	0.0	0.0	0.0	0.0	0.0	0.0	0.0	0.0	0.0	0.0886485786338	0.0	0.00534753461725	0.0	0.0379977097872	0.0	0.0	0.0	0.0	0.0	0.162500314008	0.0239608038642	0.0177228788344	0.0	0.0	0.0	0.0	0.0	0.108622573626	0.0133414877414	0.0	0.0	0.0	0.500834803315	0.430553263076	0.215412328185	0.0	0.0	0.0	0.0	0.0	0.0	0.0147550755849	0.00592742988107
NLGN4Y-AS1	0.0	0.0	0.0	0.12145533741	0.0	0.0326029471487	0.0385766122883	0.0	0.0234602572589	0.20047739608	0.0	0.0289273235388	0.0654561699939	0.0	0.0325887109227	0.0	0.0	0.0	0.308339175141	0.0199005862584	0.0185955816904	0.0674566729449	0.0	0.0842236718567	0.617219336927	0.100866945119	0.0602352990376	0.0247520657405	0.0633623944826	0.0	0.0316034546845	0.0237000859293	0.0	0.0	0.0	0.0668334983641	0.340813917724	0.0	0.101865170504	0.0	0.144407241962	0.0	0.0	0.0237329932287	0.277695475461	0.0	0.138197634469	0.164857461046	0.0
BRWD1-IT1	0.159924000533	0.0380777803729	0.361734059084	0.033033864776	0.273724883239	0.283758983773	0.251812978373	0.043694639204	0.153139347997	0.158622754734	0.130100704337	0.125884140063	0.237373431743	0.144820842624	0.283635079115	0.0237697199296	0.0830950047331	0.0243755719056	0.258040649953	0.129903213367	0.222538535894	0.550413343661	0.136702773518	0.152716405684	0.0268597699178	0.0823024766925	0.152908148341	0.457786671896	0.229780462609	0.218272294907	0.171912452885	0.206273140522	0.198017886726	0.0353665960579	0.304071331038	0.0969472968772	0.11123497192	0.268549274471	0.088658111588	0.378744141547	1.29612144166	0.108127964669	0.0847372940164	0.0258199435535	0.185916618462	0.0711088042024	0.25058330449	0.112096330875	0.054037796339
SNHG7	2.86173785165	3.51830803418	3.21244366244	3.49467118135	2.39130499333	2.62267261202	3.45745884091	3.58488116872	4.96074563872	2.8228324723	3.68976975696	19.0197318708	8.47926306515	4.96835481577	5.03955725854	6.54869187009	4.65484542653	6.79242000984	11.1893849313	3.21390116966	4.52634861337	8.00332671035	3.8862411896	5.87114267546	18.8960428628	3.93968412481	5.71822681693	5.1551061806	11.7353668246	8.87105450903	2.96404764681	4.64582775346	7.81108784497	1.01098813118	8.35338182329	5.35718044486	3.29660007689	8.92261402607	3.35256210963	3.48750489999	3.6290586816	8.68465396873	5.40725347546	3.81829722683	3.18039365179	4.43088860211	4.63067565801	4.69050778725	10.1015109972
LINC02383	0.0	0.0	0.0552602170859	0.0	0.0	0.0	0.0	0.0	0.0	0.0	0.0	0.105768633145	0.0	0.0	0.0	0.0	0.0	0.0	0.0	0.0	0.0	0.0	0.0	0.0	0.0	0.0	0.0367069634456	0.0	0.0	0.0229242165399	0.0	0.0	0.0	0.0	2.42708482532	0.0	0.0	0.0	0.0	0.0	0.0660005607592	0.0	0.0	0.0216940762847	0.0	0.0	0.0	0.0	0.0
ARHGAP22-IT1	0.0	0.0	0.0	0.0	0.0	0.0	0.0	0.0454610182357	0.0	0.0	0.0	0.0	0.0	0.0	0.0	0.0247306235012	0.0216135411247	0.0	0.0	0.0	0.0631458476125	0.0	0.0	0.0	0.0	0.0285431993636	0.0	0.056034463719	0.0	0.0	0.0	0.0	0.0	0.0	0.0	0.0504332214606	0.0	0.0	0.0461210814538	0.0	0.204320884904	0.0	0.0	0.0	0.0	0.0	0.0	0.0	0.0
BICRA-AS1	0.142966793895	0.136161130547	1.99906613473	0.118124752289	0.336463927546	0.475633488568	0.375187527191	0.273430987194	0.296619998542	0.159528963342	0.145382185605	0.0562681393882	0.48806928461	0.280507646729	0.0	0.0637480422975	0.0557131498827	0.108954795812	0.0692039549325	0.058064599028	0.108513888036	1.6729748175	0.0977662248633	0.109218753023	0.0960470017536	0.392403764559	0.136694852904	0.649979291219	0.246499406689	0.219519280139	0.307368151594	0.576254374516	0.110638421628	0.474248596134	1.68534453645	0.303336926152	0.198880809027	0.693547730169	0.0990717928851	0.1231217452	1.79070260005	0.0966628422727	0.265133233472	0.230821798861	0.103877086869	0.0211896436654	0.0448026456656	0.160336689719	0.0966160234362
LIF-AS1	0.0241964221103	0.0230445972801	0.497547127846	0.0	0.0	0.0643988906552	0.0	0.0	0.0617864201077	0.0239995442652	0.0	0.0380924161452	0.0287315861689	0.0146075478637	0.0429138470567	0.0143853874326	0.01257223308	0.0147520478488	0.015616569038	0.0393085837479	0.0	0.0222072710437	0.0827322478345	0.0184847332623	0.0325109591332	0.0166030986397	0.0264399167393	0.0488914565865	0.0973438766721	0.016512245082	0.145657506492	0.109231584159	0.0	0.0428075878028	0.147218693938	0.161348858262	0.0673191847386	0.0	0.0402417851793	0.0208377458615	0.665560110231	0.152690603574	0.128207106355	0.01562617871	0.0140645461677	0.0	0.0151652519673	0.0135680954945	0.0327035673388
HS6ST2-AS1	0.0	0.0	0.0292376784945	0.0	0.0	0.0	0.0	0.0	0.0	0.0352575123023	0.057835676746	0.0	0.0211046560223	0.0	0.0	0.021133441901	0.0	0.0216720993852	0.0917686384195	0.0192492943444	0.0	0.0326245000061	0.0	0.0	0.0	0.0	0.0	0.0	0.0	0.0485159782772	0.0	0.0458488935069	0.066020963597	0.0	0.189242939299	0.0	0.0329660007689	0.0	0.039412560515	0.0	0.488884153697	0.0	0.0	0.0	0.0	0.0632221913727	0.0	0.0	0.0
PCAT4	0.0	0.0	0.0	0.0	0.0	0.0	0.0	0.0	0.00555445343202	0.0043150048434	0.0	0.0	0.0	0.0	0.0	0.0	0.0	0.0	0.0	0.0	0.0	0.0	0.00594994715179	0.0	0.0	0.0	0.0	0.0117206043382	0.0	0.0	0.0	0.0	0.0	0.0	0.0	0.00527450246695	0.00806911456294	0.0	0.0	0.0	0.0512848149024	0.0	0.0	0.0	0.0	0.0	0.0	0.0	0.0
ARHGAP31-AS1	0.12532505811	0.149198995211	0.154622338192	0.258871151851	0.429011115077	0.889475276058	0.164445174178	0.0342414720685	0.0	0.621526659175	0.178419355346	0.468585555017	0.911491153526	0.416127837861	0.444543441305	0.149017859559	0.602338910511	1.48995683273	0.647086552958	0.373263560205	0.618303091206	0.0287555689156	0.0857021233978	0.0478707194741	0.0631462860087	0.279485493768	0.992852770889	1.79373143075	0.0540205029884	0.919393338345	0.242495738829	0.161646739928	0.950462056057	0.304866859288	0.571888003375	0.132952963626	0.0871697135717	0.6781156092	0.642664748783	1.75384361001	0.52324483025	0.225959721039	0.099607059553	0.141637286512	0.218541409682	1.35596740578	0.314192912552	0.386516771651	0.529336586735
COL5A1-AS1	0.0	0.0	0.0	0.0	0.0	0.0	0.0	0.0	0.0	0.0	0.0	0.0	0.0690926238824	0.0	0.0	0.10378029505	0.0	0.0	0.112662390917	0.126037046303	0.147215021716	0.267015997074	0.0	0.0	0.0	0.0	0.0953725568095	0.235144624535	0.0334412637547	0.0794160358703	0.0500388032505	0.0	0.0	0.0	0.0	0.0	0.0	0.173704491027	0.0967719119789	0.0	0.17148359983	0.0	0.0	0.0751544785576	0.0338218848318	0.034496235372	0.0	0.293652352488	0.0
LINC02148	0.0	0.0152248852023	0.0262971760785	0.0	0.0410419464137	0.0709107435941	0.0167806686323	0.0	0.0	0.0634231619501	0.0	0.0377498024268	0.0	0.0	0.0	0.0	0.00830610329405	0.019492485138	0.0206348124001	0.0	0.0	0.0	0.0	0.0	0.0107395155272	0.010969177188	0.0262021088209	0.0	0.0367498434066	0.0327274587724	0.0824842414988	0.010309440486	0.0	0.0	0.0121578806932	0.0	0.0593010643432	0.0238612874019	0.0620353057984	0.0826013016651	0.0628165598722	0.0144111678177	0.0	0.0103237550267	0.0	0.0284318930948	0.0601154059994	0.00896404019587	0.0
LINC01361	0.0	0.0821817416245	0.212922564068	0.010185094499	0.0	0.0	0.0	0.0	0.0	0.0	0.090254287482	0.0291097152383	0.0292750587951	0.126512785281	0.032794188293	0.0586299775313	0.0384301298687	0.0977020873923	0.222767501838	0.0	0.205841129985	0.0	0.0337188682221	0.150675051459	0.0496888807937	0.10150292838	0.0673501031694	0.0913298163389	0.0354232806481	0.159833534993	0.0	0.0	0.0534217549072	0.0109043287972	0.178129050232	0.0	0.0685925614991	0.11039982784	0.0136676596994	0.0318478537	0.750808396733	0.0	0.0	0.0	0.121809966052	0.0803897137043	0.0231781656801	0.0967732006518	0.0
ACOXL-AS1	0.0284829677522	0.0217016720307	0.309244676384	0.0188269928619	0.0195005052308	0.045484531162	0.0478385961244	0.00622572219428	0.0763688793988	0.0508521812052	0.0463426897003	0.0403566506713	0.0608788154488	0.0412688764821	0.0454646701335	0.00677353907085	0.0236791709292	0.0520963927529	0.0735325628362	0.0493571649858	0.0634157016621	0.0209131410295	0.00389555106354	0.039166952297	0.0153081905476	0.0195444401237	0.0715849960202	0.161148064367	0.039287638537	0.101074954744	0.0244945190737	0.00734757908765	0.0246873261313	0.0251956082056	0.108312121851	0.131226301761	0.0369810906062	0.0935331874759	0.0378966928029	0.103022981287	1.01850865353	0.0205417928218	0.0482943319045	0.0257522339114	0.0529797356805	0.0337725381265	0.0249926180439	0.0287491813625	0.0423469269388
PTPRD-AS1	0.0313563898398	0.238909826494	0.0128955278043	0.0388618120501	0.187842877973	0.243410936612	0.0164577046811	0.0599706295089	0.0100087063847	0.548159598846	0.0701495277292	1.77711660117	0.484036216709	0.0520576926274	0.0	0.0	0.00814624244476	1.7062216176	0.0607130125871	0.0466953611804	0.0396665976716	0.0143893143571	0.0	0.119772770456	0.426579240848	0.123717716568	0.00856593934456	0.0422392910151	0.0180212744532	0.00534959664243	0.0674139450368	0.0404440921072	1.30065357313	0.0138686972513	0.405412185231	0.213845756594	0.0436198085555	0.0409535848932	0.017383246418	0.020252885312	0.161719898476	0.0070669038657	0.0498434684531	0.0202501241342	0.0318961800819	0.353206041083	0.00982640223701	0.0263745497022	0.00529761074775
LILRB1-AS1	0.0	0.0	0.203186032859	0.0	0.0	0.0	0.0	0.0	0.0	0.0	0.0287090453162	0.0	0.0	0.0	0.0	0.0	0.0	0.0	0.0	0.0	0.0	0.0	0.0	0.0	0.0	0.0	0.0	0.0	0.0	0.0	0.0	0.0	0.0	0.0	0.0	0.0213931535077	0.0	0.0	0.0	0.0	0.0	0.0	0.112192789099	0.0	0.0	0.0	0.0	0.0	0.0
LINC01016	0.0	0.0	0.0127086853309	0.0	0.00440764844257	0.0	0.0	0.0	0.0	0.00510843829459	0.00837977402801	0.0040540927615	0.0	0.0	0.0	0.00306201081285	0.0	0.0	0.00332407475835	0.0	0.0	0.00472694283544	0.0105660152134	0.0039345796828	0.0	0.0106021894369	0.0	0.0104068221607	0.0236802204881	0.00351472445369	0.00885829182938	0.0	0.0	0.0	0.0744237812611	0.00312218309885	0.0	0.0038438296223	0.00571046055934	0.0	0.0607149520999	0.00464300796656	0.0	0.0	0.0119748717634	0.0213738528965	0.0	0.00866413684896	0.0
MIR670HG	0.0705801771304	0.0	0.0290265761227	0.0	0.166106289141	0.0156541226382	0.0370446890566	0.115704035582	0.0	0.00875073635661	0.0287090453162	0.0	0.0	0.0	0.0	0.0104904269364	0.0	0.0	0.0	0.0	0.00892856449395	0.0647778880987	0.0	0.0	0.0	0.0	0.00964054725873	0.0	0.0	0.0	0.0	0.0	0.0	0.0	0.751506257143	0.0	0.0	0.0	0.0	0.0303915138196	0.138672658346	0.0	0.0	0.0	0.0	0.0	0.0	0.0	0.0
OSTN-AS1	0.493513044362	0.0361554069949	0.780617629708	0.0627322713611	0.162441101825	0.0	0.0	0.0	0.024234673518	0.0376536539151	0.123532513438	0.0597644121268	0.0901558121339	0.114591249261	0.0	0.0451393904682	0.0986248963944	0.0	0.0490026710007	0.0	0.153675331406	0.0	0.0259602548545	0.145006451222	0.0	0.156294800399	0.124447297429	0.434675111762	0.0436359791129	0.0777197710265	0.163233377594	0.0244824188629	0.0470052168004	0.134324392018	0.115488062817	0.0	0.211238451529	0.0566647660048	0.273592046294	0.0	2.12573068216	0.0342230257108	0.643674357655	0.0	0.0220663170941	0.0	0.0237932496884	0.0425748394546	0.0
PRC1-AS1	0.0652052553589	0.279455772242	0.750850887408	0.0538751302129	0.148806523517	0.0482066922822	0.205341656071	0.0356309259101	0.277506545008	0.102401612996	0.123772849067	0.265185892053	0.212923572431	0.341162162892	0.260202470091	0.167986781092	0.107286782793	0.0530056905475	0.133266018828	0.0588499827095	0.263955961115	0.388991398071	0.252675965816	0.390203574412	0.262834569001	0.156598875886	0.112814230623	0.468459329813	0.60584639705	0.415311876302	0.271027292314	0.168206057335	0.201842857022	0.451823500389	0.413259813445	0.57315576029	0.141099614186	0.437978638853	0.331359076037	0.486669666545	0.90746185124	0.391881228262	0.276397132456	0.78605151114	0.30952946741	0.154629039489	0.163471131823	0.164536726686	0.124851640068
RBM15-AS1	0.134780836144	0.0641824249028	0.40032439915	0.0185601990143	0.10893694726	0.119573275334	0.306544447245	0.0654666520743	0.124282756953	0.100263128627	0.0791890250353	0.129668860474	0.0400107419802	0.122052188508	0.312082775914	0.0623238233006	0.291795222002	0.114129209708	0.0869886557213	0.0608221671167	0.0871449780022	0.103083923803	0.107529741958	0.137286843134	0.316916480987	0.0924839014231	0.126822488412	0.2067759701	0.215171670272	0.0868679427214	0.173861364645	0.1207242983	0.217878451293	0.172214056791	0.193622747983	0.226959154409	0.0694419778741	0.150885402393	0.0664171835565	0.0773813802653	0.551689865404	0.297010249945	0.198374840933	0.154741660944	0.100105525078	0.142054202497	0.0703955778794	0.151156170718	0.10626467457
LINC01583	0.0	0.0	0.601148529794	0.0	0.0	0.0	0.0159834561817	0.0	0.0	0.0113268877139	0.0	0.0	0.00904015639583	0.055153732121	0.0	0.022631216989	0.0	0.148531522266	0.0	0.0453497783426	0.0231141342507	0.0	0.0	0.0290803436058	0.0306879146958	0.0261201396045	0.00415955076428	0.0820442303674	0.00437549245389	0.015586324797	0.0130942662712	0.00981966177134	0.0	0.0134690541062	0.0115802866727	0.00923037931717	0.0141209504851	0.017045767811	0.151940945911	0.00655642471031	0.6805922311	0.0	0.0242035845643	0.0	0.0	0.0225676306172	0.00477162133549	0.179301747937	0.0
DRAIC	2.46897922213	0.0	0.55332747346	0.0229209788939	1.34136359286	0.602975258087	1.15754468969	1.90246056093	0.115112549984	0.0171972612329	1.83929351553	0.0272957362942	0.189410357348	0.075364376066	0.731864530364	0.0247393963368	0.0432424164397	0.0295982911078	0.04476121952	0.0262893874516	0.150901925062	0.521945707795	0.00474265031928	0.280805327146	0.0372740049374	0.07138331164	0.0757837982453	0.107437487194	0.0518167577441	0.0473284640873	0.554669217443	0.0313086626466	0.0472303215989	0.257665537367	29.0472040082	3.40124579567	0.0321590997214	0.0879922004917	0.0384478685407	0.424058107336	0.551862085015	0.0437651676791	0.0293980395701	0.00895775267661	0.258001352048	0.0452281255534	0.0478143878982	0.0194448761255	0.0187474156863
LINC02259	0.0	0.0313468595999	0.108287698128	0.0543890904899	0.0845021893333	0.0	0.0345500972009	0.0359708393447	0.0	0.114260456535	0.0535515525426	0.0777239198114	0.078165392675	0.158961598301	0.0583743912825	0.0	0.0171016234489	0.04013351738	0.0212427403749	0.0	0.0999277723161	0.0	0.0450152567342	0.125721081447	0.0663354923728	0.0903387454605	0.0359654086285	0.266022201494	0.0	0.0224611010542	0.0	0.0212263395865	0.0407536812327	0.0873447751128	0.0750964044836	0.0199525371098	0.0	0.171949900208	0.018246555794	0.255104525092	0.129334432195	0.0890144355609	0.0697584794176	0.127534872704	0.0382631424359	0.0585390660859	0.0206288275918	0.0553687937351	0.0222428303113
DNAJC27-AS1	0.0968713243361	0.0197699889602	0.469530936715	0.0628876866503	0.168765122777	0.178020976327	0.0762657781781	0.124774445733	0.119264956739	0.135545824592	0.16042722226	0.0871454177889	0.252650854699	0.275700340639	0.125787464634	0.0246824839049	0.0323572036657	0.137104504162	0.078151932825	0.0355963769067	0.0560203827106	0.0889076800732	0.0875371892147	0.163866784199	0.125510367094	0.0735930657808	0.0756094593004	0.114181003313	0.0556742894009	0.125131902918	0.0862817375461	0.0513173334687	0.175635312819	0.13465717232	0.594658274258	0.0566269315462	0.105880890808	0.29177190388	0.0575391301095	1.07558315605	0.65595283913	0.171539055611	0.06232712132	0.0201085775224	0.339858769826	0.0881970639984	0.0715565879411	0.0388002872396	0.0467607191821
RNF216-IT1	0.116027946974	0.386766297378	1.62238750103	0.431400708841	0.546129876462	0.977894925161	0.608983909121	0.824233891453	0.888844405584	1.89888382281	0.660733992499	0.273994114944	1.13664542078	0.98065626964	0.463011121359	0.310417024956	0.120574057313	0.176849475695	1.12328081151	0.753978294797	0.176133818266	1.75707618727	0.277705396886	1.15230645808	0.350771060559	0.477696274215	0.919199004503	0.976861941688	0.600156567325	0.910574369742	0.748354802322	0.41155164053	0.215498694233	0.513182951701	1.80899884747	1.09022557371	0.215208313625	0.606161666016	0.6432316998	0.749416854127	1.70974746418	0.261496413072	1.78287769503	0.861711884708	0.775595032581	0.619089707804	0.0727212082466	0.780749281392	0.470465562192
HCG15	0.151555884226	0.0902133459416	0.576537555585	0.109568720086	0.145913664139	0.184876401855	0.0198863931564	0.207041459019	0.47166028838	0.422782669322	0.41611424403	0.0894728844341	0.472400730731	0.377418271549	0.268793708696	0.157681688603	0.561072448383	0.0924004237353	0.660254011885	0.328282539208	0.172549699871	0.121709617271	0.0129549721415	0.260505775743	0.241816009987	0.207989204665	0.124206120496	1.08458179534	0.141542093101	0.0517127675435	0.342125771062	0.305437153934	0.105556773193	0.11730606425	0.403424870598	0.321560656212	0.316243612028	1.42801250181	1.38631390184	2.43090881759	0.800256799206	0.222018563114	0.120455048762	0.0244688999955	0.660706587411	0.213395316487	0.0593678468486	0.743615776326	0.52490493159
LINC01963	1.27936660337	1.86910131332	2.10970097523	0.785099955829	1.95058325606	1.77965693337	2.56860436738	1.28281520009	0.99513820594	5.89818532916	1.65717218631	1.37858728926	1.40854136921	1.94590356155	1.05190727264	0.398769519988	1.21977818177	1.6243747935	1.14237087613	1.89343837159	1.84469588075	0.575695989625	1.43548334261	1.11970038638	1.73150807124	1.06964460893	0.410574615592	0.991372127328	3.56576504351	0.40686843282	4.57711990902	2.14680015976	4.14868073344	5.99915435063	1.94601788188	4.12253135716	1.434146698	2.69760646674	0.767781217784	1.59383602272	1.81811836973	3.35924871177	2.57333003155	1.64041122321	1.1443572418	0.725341426857	0.77460330188	2.3402637291	1.36403379657
ARAP1-AS2	0.192934628932	0.132708579951	0.39672836773	0.230259077173	0.293533920842	0.313803366307	0.202527214513	0.140570253755	0.116323775575	0.217943229829	0.296471259636	0.253114080965	0.712744962155	2.33599036254	0.104555447544	0.229409073268	0.183786196735	0.2417912404	0.207535983268	0.22056483103	0.173558762444	0.295122944134	0.359159556608	0.106449363041	0.187223198868	0.419228240652	0.163973869602	0.92407712098	0.221768380689	0.702204948748	0.562278131262	0.235025852133	0.225619886561	0.123259567511	0.432051353427	0.669263226674	0.139165683071	0.543969327162	0.398123041387	0.212307384369	0.200064199801	0.173929522116	0.76103288483	0.436093750578	0.280365624263	0.425756168144	0.141076751853	0.204354561088	0.10140974609
NAALADL2-AS1	0.0	0.0	0.100004497338	0.0	0.0	0.0	0.0255258180813	0.0	0.0310469076163	0.0	0.0593463100939	0.0191409653267	0.0866235881511	0.0	0.0	0.0	0.0	0.0	0.0	0.0	0.0	0.0	0.0	0.0	0.0	0.0	0.0	0.0163782325547	0.0	0.0	0.0	0.0	0.0	0.0	0.0184938906564	0.0	0.0451027373704	0.0	0.0	0.0	0.573318303909	0.0	0.0	0.0	0.0	0.0	0.0457221029461	0.0272711969143	0.0
LZTS1-AS1	0.0438356705496	0.0208744782538	0.522803780255	0.0362187441154	0.037514424861	0.0	0.0	0.0	0.0	0.0108697487479	0.124813540063	0.0172526189716	0.0390388816555	0.105855593488	0.0	0.0	0.0	0.0	0.0	0.0237379190346	0.0554531920364	0.040232006734	0.0149882637333	0.0	0.0294493889906	0.0751978907	0.0	0.103337099571	0.0	0.0	0.0565460915656	0.0282700576556	0.0407079932492	0.0	0.0166693812643	0.0	0.0406531399617	0.981469321496	0.0121507333426	0.0	0.344505169165	0.0197588096873	0.139360549688	0.0141546551544	0.0509603287151	0.0259881952578	0.0	0.0368711473976	0.0296238592038
EHHADH-AS1	0.0119796011428	0.0114093349279	0.118240611559	0.0	0.0	0.0	0.0	0.0	0.00764758386136	0.00594106365388	0.0	0.00942974027124	0.00711247598789	0.0144643366102	0.0	0.00712217711126	0.0	0.00730370996437	0.0	0.0	0.00606179501182	0.0	0.0	0.0	0.0	0.0	0.0	0.00806868809679	0.0	0.0163503603262	0.0	0.0077257633054	0.0	0.0	0.0	0.00726213666865	0.0	0.0	0.0199236289368	0.0	0.400128399603	0.0107995454908	0.0	0.0	0.0	0.007102166106	0.0075082865132	0.0	0.0
FLJ42969	0.010036298288	0.13381955053	0.371474611263	0.0746314367964	0.00858903156467	0.0178077699005	0.0316058897393	0.0109685208269	0.0	0.0	0.0	0.094800838538	0.0834218949545	0.0727077947057	0.0533999821691	0.572816084381	0.0365033625772	0.146854061542	0.369218020335	0.114132109691	0.0152353944445	0.0736898357427	0.00686320906061	0.207013830005	0.222503135094	0.103300593179	0.202886999702	0.168995110035	0.0576810298849	0.191772604073	0.146725690024	0.0841426048703	0.410089147599	0.0532677581283	0.656438180465	0.121681797159	0.465382454387	0.0074903373954	0.27263051999	0.112361233331	0.384517640686	0.0180953370031	0.0106356613896	0.019444485212	0.758388054133	0.416504854184	0.201289915229	0.0450226741665	0.0203473940527
LINC02315	0.617982183093	0.107011693117	0.369671797057	0.557019306051	1.34620729214	0.124603217551	0.619221138627	0.0613985016401	0.0	0.0	0.868366123558	0.0	4.20273753547	1.06836582824	0.523104997743	0.0334005547287	0.262716318844	0.0342518812122	0.181295801475	1.5667708687	4.2215176572	0.0	0.0	0.944208673765	3.98184511545	0.0770994465568	2.42487466279	0.132437777037	1.75970236171	0.287540819531	0.0	0.018115582923	0.173905794915	0.0	0.04272726462	0.0	1.40673882592	2.41089853925	2.538316128	6.14450037161	0.800256799206	0.0	0.119070507971	0.0	1.19192987235	0.716094265309	2.05985956893	1.11835417001	0.0
SRP14-AS1	1.89495508987	0.112018924747	0.800811414648	0.199759931615	2.10820535594	1.40868268569	1.55018156706	1.49966661092	2.41107462102	0.861994326508	2.66852111457	0.668654310142	1.02807607461	0.725846709891	1.18787594025	0.485602984858	1.07287537695	0.44619028146	0.923590616446	0.357385795733	1.51434660841	0.779629595734	0.576426982372	0.788714902137	0.469713817316	0.708428470835	0.97106603297	0.717379723515	0.2666359586	0.994399187114	1.33178141058	0.109565370513	1.27025628489	1.48550341791	1.3417960507	0.764504932936	0.557513248298	2.83825707129	0.282553283104	1.79511051848	0.712528112662	0.606738101213	1.60649674659	0.531707888405	0.99512304997	0.755412213093	0.364493181641	0.355418800961	0.410674609644
ITFG2-AS1	0.359671388846	0.220210658898	1.18333836745	0.0424535082142	0.329791724467	0.136752440603	0.404522163023	0.224616857511	0.180406603783	0.0764453289077	0.438897546923	0.566230501228	0.259301621298	0.155097223047	0.31894969639	0.397119867523	0.293671504901	0.3602523748	0.248715922129	0.153033154775	0.766988328644	0.117894053898	0.210820466492	0.392527318684	0.707636697874	0.229170759673	0.252655814097	0.553717696671	0.177181570905	0.4207693254	0.243026828927	0.24852389713	0.238577726533	0.54541704512	0.293083208037	0.280331835451	0.285907496813	1.07372657791	0.626664891238	0.486743456548	0.858094018597	0.39372219461	0.59895125429	0.232277705082	0.76159240273	0.167540191767	0.338139284337	0.403370029524	0.607658925324
LINC02397	0.0128792549836	0.00700923568694	0.0575068210555	0.0729692145702	0.039364373913	0.0130583609133	0.00772548757288	0.00201079226151	0.00234911666888	0.00273738449552	0.0254453029162	0.00724135898864	0.00218474700023	0.00444302603948	0.00163158236504	0.0032815903573	0.011471896475	0.00673046564758	0.0237496476241	0.00298902086094	0.0130340572586	0.00844319358336	0.0113237136505	0.0014055773081	0.00494426030108	0.0403999358581	0.0100524434055	0.128880321221	0.00422972505988	0.0351565059979	0.115504589321	0.0071193934017	0.0159470926563	0.00162754239341	0.0419793565436	0.00334607765196	0.092140995938	0.016477896382	0.176458927772	0.0	0.506091256415	0.0	0.204725972204	0.00237642619945	0.0171114674248	0.00872632041031	0.00461265710128	0.0588078492466	0.00746032817894
LINC01757	0.0	0.0	0.20100903965	0.0	0.0	0.0	0.0	0.0	0.0	0.0	0.0	0.0	0.0	0.0	0.0	0.0	0.0	0.0	0.0	0.0	0.0	0.0	0.0	0.0	0.0	0.0	0.0	0.0	0.0	0.0277956125546	0.0	0.0	0.0	0.0	0.0	0.0	0.0	0.0	0.0	0.0	0.480154079524	0.0367184546689	0.0	0.0	0.0	0.0	0.0	0.0	0.0
LINC00856	0.0	0.0	0.149787175255	0.00716502988489	0.0074213499614	0.0192334973199	0.00910301962181	0.0	0.0	0.0408561769305	0.00352734777227	0.00341302641886	0.0	0.00523526221951	0.0	0.0	0.00675872543488	0.0185046756782	0.00279844483981	0.0164359687794	0.0175521835605	0.0	0.00296507679088	0.0066248234535	0.00582587158563	0.00595045628781	0.00710693703438	0.0438060511442	0.00996785506461	0.00591789488854	0.00372877309651	0.00279628425691	0.00536874842586	0.0	0.0329764650427	0.00525695588523	0.00402113560056	0.00970803542664	0.0312485925574	0.0	0.281128137046	0.00390881752962	0.0137846097053	0.0140008343288	0.00756098024183	0.0	0.0135878505096	0.0267450061555	0.00586038642932
LINC01735	0.0	0.0	0.0	0.0	0.119938591312	0.0	0.0	0.0	0.0	0.0	0.0	0.0	0.0	0.0	0.0	0.0	0.0	0.0	0.0	0.0	0.0	0.0	0.0	0.0	0.0	0.0	0.0	0.0	0.0	0.0	0.0	0.0	0.0	0.0	0.0532942225367	0.0	0.0	0.0522981263306	0.0	0.0	0.275357178221	0.0	0.148518052954	0.0	0.0	0.0	0.0	0.0	0.0473557032434
LINC00114	0.0	0.0	0.163090498702	0.0	0.00848449974036	0.00879552123891	0.0	0.0	0.0189871047592	0.0295004540055	0.0161306400661	0.0	0.00588618702446	0.0239409709409	0.272542099664	0.00589421554035	0.010302600739	0.0	0.0191960260386	0.0	0.0100333158816	0.181982505105	0.108474898581	0.0151477327342	0.0	0.0136057846865	0.0270834846924	0.0934854896731	0.0626769324733	0.0541253307352	0.0	0.166237113882	0.0184135547557	0.0438495574856	1.86994616925	0.234391721443	0.0643605998785	0.0	0.0329770409989	0.0	0.574626586042	0.017875109778	0.0210124425832	0.0	0.0403392865742	0.00587765470842	0.0	0.0055593413588	0.0401995168506
LINC01657	0.0	0.0	0.00888928865229	0.0	0.0	0.00958804194755	0.0	0.0	0.0	0.0	0.0	0.0	0.0	0.0130490864277	0.0	0.0	0.0112309168918	0.0	0.0	0.0	0.0	0.0	0.0	0.0	0.0	0.0	0.0	0.0145584289375	0.0	0.0	0.0	0.0	0.00669090288895	0.0	0.0	0.013103158699	0.0	0.0161317603607	0.0	0.0	0.0637020337676	0.00974287354398	0.0	0.0	0.0	0.0	0.0135472897618	0.0	0.0
LINC02114	0.0	0.0	0.260985519645	0.0	0.0	0.0	0.0	0.0	0.0	0.0	0.0	0.0	0.0	0.0	0.0	0.0	0.0	0.0	0.0	0.0	0.0	0.0	0.0	0.0	0.0	0.0	0.0	0.115077019747	0.0	0.0166565468492	0.0	0.0	0.0	0.0	0.0	0.0147962634747	0.0	0.0182162013062	0.0	0.0	0.67137649072	0.0	0.0	0.0	0.0	0.0	0.0	0.0273733362286	0.0
LINC00638	0.155287601788	0.214448373101	0.306542776908	0.250194136276	0.392039148448	0.42018699002	0.456423523945	0.13576920458	1.04089751428	0.281093947366	0.315822301532	0.672290299243	1.04643220984	0.689049287157	0.344265174958	1.52793609932	0.649522103617	1.3538606963	0.125279862815	0.571821770042	0.271090791379	0.171025973026	0.0849533359813	0.100836495667	0.756351066729	0.889736186675	0.716922857542	1.25510077591	0.745216914934	1.01203405838	0.293794149029	0.320468834679	0.514341237448	0.254125425924	0.625942548571	0.16944601015	0.302428362892	1.12418124931	1.34296969507	0.722154509474	0.594948660887	0.125991838101	0.312666480821	0.210599682567	0.365566488317	0.326823745447	0.272516807393	0.134969680678	0.892009930434
LINC00896	0.312370351604	0.035000065042	0.219145193603	0.0151819171762	0.833426668104	0.342330945062	0.347189510594	0.271099775099	0.615831753047	0.0501193490199	0.635295556362	0.101245632386	0.158185744152	0.0942900739925	0.195532265536	0.0163863623763	0.0429630070289	0.0280067073822	0.0533663956974	0.0348260259521	0.0185955816904	0.40474003767	0.226176280546	0.0	0.135788254124	0.132387865469	0.075294123797	0.2289566081	0.147845587126	0.0626968704239	0.355538865201	0.112575408164	0.0853184444979	0.0487620267077	0.419241205482	0.178222662304	0.0766831314879	0.0137135124495	0.24447640921	0.269010598828	0.279789031301	0.256753104076	0.233664681057	0.320395408588	0.0587432736552	0.0817016100916	0.0518241129257	0.0618215478922	0.155218999118
LINC01827	0.0	0.0	0.0	0.0	0.0602934540108	0.0	0.0	0.0	0.0	0.0	0.0	0.0	0.167316191888	0.0	0.0	0.0628291515977	0.0	0.0429537104932	0.29556115527	0.0	0.0	0.0646611711832	0.0	0.0	0.0	0.16920202866	0.0192463538066	0.0711789133728	0.0	0.0240394486959	0.212056333775	0.0	0.0	0.0	0.0	0.0213546072851	0.032669009771	0.0262904094527	0.0390574924023	0.0	0.692113988502	0.0	0.0746604266199	0.0	0.0	0.0	0.0	0.0197531912785	0.0
OIP5-AS1	7.2507166895	14.2063532368	14.8321291847	11.131463615	10.3044928883	11.4171903796	9.76017208894	8.46709222618	17.3173981738	12.4424409143	11.037861096	12.9509405625	19.1309968189	12.4082710512	9.80475585177	12.2507425953	7.94521480512	18.0520738519	16.4007566603	10.2387472041	15.4868018956	6.81888863064	16.8435205507	12.962784942	9.43651560757	13.0511543698	11.2312793958	15.3418276139	16.5950575966	13.9030263166	8.5411771443	10.8802937215	22.453188097	18.7571750112	7.29081617433	8.13438157201	9.75882586481	21.6685832695	6.79915650801	17.2328108946	13.8912405679	12.3052746561	10.9239698068	11.3835817956	13.8875279895	15.4046201402	12.0282358916	10.3730440089	7.9421489386
LINC02145	0.18059156509	0.0509614357916	0.10452745134	0.00552636328275	0.114481241793	0.201752346229	0.119359179451	0.0730984555962	0.0597783086091	0.112780615815	0.146914095053	0.0105298228687	0.182671158865	0.391680181788	0.00593130147482	0.0238591714928	0.0	0.444489345926	0.0690697928577	0.0289760161189	0.0676896986609	0.0306935939161	0.0503129810984	0.00510970389186	0.179739000887	0.174403537678	0.0146174839038	0.139654830035	0.0461290371054	0.232787066485	0.632717813253	0.0431352915306	0.260876541069	0.0650827643502	1.14964553809	0.0446013949626	0.0372178592328	0.179706596259	0.0482038672053	0.0633615755103	0.164267560562	0.0241188617736	0.0779681670398	0.0691122950267	0.132186524912	0.0198267791396	0.150915788308	0.0075012118779	0.00452009620421
LINC01612	0.458545415173	0.158806265265	0.548596099684	0.0	0.428096379223	0.073964895024	0.481343998104	0.546695400531	0.479009431794	0.0	0.67824354393	0.0	2.27696288854	0.0754982857605	0.0369662989571	0.0	0.129957752605	0.0508300838459	0.0	0.0	0.105467478244	0.0	5.47324093819	0.0	0.0	0.0	0.0	0.112307880375	0.359368804528	0.0	1.97167821763	0.0	0.0	0.0	2.28267450388	0.0758111324728	0.657211315969	0.0622225042483	0.0231097103233	0.0	3.11229936408	0.0375796550982	0.309227886373	0.0538420144891	0.0969224162343	0.0	0.0522538319384	0.0	0.0
ZFX-AS1	0.0	0.0446523611567	0.231377311827	0.116212660975	0.160493366791	0.374347508269	0.0984304927451	0.0512390373399	0.119720449513	0.348770355508	0.228846202952	0.0738097655763	0.306194649723	0.3396517604	0.0831520106039	0.111495376936	0.292327031039	0.171505822473	0.15129721562	0.101555030115	0.0948954384584	0.0860598321504	0.0	0.143267764757	0.377969136397	0.160854960442	0.153693904499	0.37893809997	0.0538909574177	0.191969698219	0.120957107138	0.0604721616998	0.261234028621	0.580622821613	0.463544712568	0.198951197369	0.0869606734912	0.0349908327248	0.259914967425	0.0403762557699	0.414521507502	0.295860929706	0.546525065365	0.302780633038	0.626799822494	0.361341861163	0.205694640592	0.026290218608	0.0950520949992
SNHG20	0.589405597216	1.04506287858	1.62457594586	0.606147051133	1.21809987228	0.97348761371	1.0333781157	1.12384069455	0.972690255742	0.677898608891	1.07120280054	2.082841515	2.47935712025	1.74507257494	0.667242881754	0.547991910744	0.755850071918	1.01687881336	2.5616782766	0.723237598606	1.05972152643	2.16956064024	1.54362772611	0.488594540264	2.54853387791	1.31657566789	1.39431129878	1.27542203019	1.24687221266	1.71587540235	2.3186678299	0.938152471373	1.95649039011	0.987292897394	2.52269005722	1.23535512798	0.744325354116	1.67063831844	0.58745950928	2.86734868068	2.13128045561	1.95580530834	1.20934087442	1.03259071886	1.28293199577	0.999970409835	0.687737853807	0.738368968411	1.64411468489
GTSE1-DT	0.167430314787	0.134927786974	0.413141109162	0.21282687583	0.275550617391	0.148538855389	0.202794048788	0.0844532749832	0.30421060862	0.0894212268536	0.220027031099	0.587998349878	0.412917183044	0.318787118333	0.171316148329	0.13016975084	0.0535355168834	0.816629831906	0.664990133475	0.160410786204	0.169442744362	0.200948007284	0.105687994072	0.403400687426	0.631629253463	0.194424691317	0.147770918061	0.138794192084	0.236864603354	0.615238854964	0.177212520603	0.0830595896865	0.653830798907	0.216463138323	0.293855495805	0.156150290425	0.537489142972	0.153793699565	0.157079045531	0.521300551275	1.02483479424	0.24382214958	0.368506749967	0.149714850565	0.464148553897	0.62611348944	0.476256845707	0.180550414354	0.287222634889
LINC00423	0.0	0.0	0.017808109825	0.0	0.0	0.0	0.0	0.0	0.0	0.0	0.0	0.0	0.0	0.013070762651	0.0383991012423	0.0	0.0112495728999	0.0	0.0139736298812	0.0	0.0	0.0	0.0	0.0	0.0	0.0148563717618	0.0	0.0	0.0	0.0	0.0	0.0	0.0	0.0	0.0	0.0	0.0	0.0	0.0	0.0	0.127615702199	0.0	0.0	0.0	0.0	0.0	0.0	0.0	0.0
LCMT1-AS2	0.0440441505847	0.0442779295926	0.219374070807	0.0646951083874	0.161241599321	0.117223712852	0.0924679948116	0.0534835508655	0.117154476174	0.0631016803408	0.0935577123833	0.0211868206945	0.117673645281	0.0974957837893	0.0260383392404	0.0509159895613	0.0457698517935	0.0745910804872	0.116864317387	0.0291509964415	0.0730510786105	0.0898296620944	0.0368122262204	0.0560788403351	0.0213701573677	0.0772345394544	0.0187164166555	0.262043521509	0.078752292717	0.0768119055327	0.0736491021559	0.0457628192388	0.0757437004137	0.0454542646958	0.163764674809	0.0964164527923	0.0431157331709	0.182617988063	0.0556165982237	0.13064927618	0.430275745856	0.0397055629961	0.160767539424	0.0663692116023	0.119472950875	0.0870393122778	0.0368065789924	0.0960464932627	0.0198431657645
MTOR-AS1	0.0	0.0732111452255	0.400437405331	0.0423422277208	0.109642421284	0.0909293204882	0.0268974544395	0.0280035105777	0.0163576105659	0.0762449479669	0.125070598468	0.0	0.0608522191992	0.0154690677246	0.0227224039461	0.106636633446	0.0798822882984	0.0	0.0496127960001	0.0416269143753	0.0648286334161	0.423306094443	0.052566964286	0.0391498413523	0.0688567627251	0.0879115576729	0.0139996413665	0.258874816002	0.0441792842264	0.0874304982059	0.0220354362938	0.0495744916687	0.0634539623911	0.113330704275	0.21436431057	0.13979851034	0.023763172245	0.0956171510238	0.0710252564983	0.132400251555	0.830672850552	0.0461988420473	0.0814610814693	0.0496433252858	0.0297880820537	0.0303820054653	0.0160596639444	0.0143683108251	0.0
LINC02061	0.0	0.0	0.0480021587224	0.0	0.0	0.0	0.0	0.0	0.0	0.0	0.0	0.0	0.0	0.0	0.0	0.0	0.0	0.0	0.0	0.0	0.0	0.0	0.0	0.0891681461249	0.0	0.0	0.0	0.0	0.0	0.0	0.100376345625	0.0	0.0	0.0	0.0	0.0	0.0	0.130667258922	0.0	0.0	0.229327321563	0.0	0.0	0.0	0.067845691364	0.0	0.0	0.0	0.0
LINC02270	0.0	0.0	0.166123173264	0.0	0.0	0.0	0.0	0.0	0.0	0.0100163387222	0.0	0.0158980745069	0.0	0.0	0.0	0.0	0.0	0.0	0.0	0.0	0.0	0.0	0.0	0.0	0.0	0.0	0.198627143107	0.190447712433	0.0	0.0413488451226	0.0	0.0	0.0125039703782	0.0	0.0	0.0	0.0	0.0301470604261	0.0559837507316	0.0	0.595232329988	0.0	0.0428063396426	0.0	0.0	0.0	0.0	0.0113254350822	0.0
LINC02352	0.45251509672	0.0881537671863	0.812072290642	0.084974013022	1.1793856325	0.64780563898	0.485809625556	0.460827891321	0.997943315616	0.336624854438	0.686057080812	0.12952623775	0.274771297502	0.155219603812	0.246241054021	0.0183430716132	0.240466278163	0.200646475108	0.16594144901	0.0891077276334	0.374689721762	0.122706562359	0.203953922279	0.636396013966	0.228004264684	0.176424299065	0.179808123938	0.394835161239	0.413749880858	0.203532312867	0.318395246774	0.126018131812	0.21648115365	0.327508446609	0.578807216462	0.174566332041	0.171679856714	0.130483962749	0.1197304245	0.185994146122	0.323302063014	0.445025352746	0.697511402824	0.956410912818	0.167383636243	0.0975548455339	0.0451208127969	0.103805565951	0.0208504595553
CADM2-AS2	0.0	0.0	0.0209384416302	0.0	0.0217857206875	0.0225843331812	0.0	0.0	0.0	0.0	0.0	0.0	0.0	0.0	0.0	0.0	0.0	0.0	0.0	0.0	0.0	0.0	0.0	0.0	0.0	0.0	0.0	0.051437886617	0.0	0.0	0.0	0.0	0.0	0.0	0.0580823753428	0.0	0.0	0.0	0.0	0.0657691353752	0.200064199801	0.0	0.0269769119623	0.0	0.0	0.0	0.0	0.0	0.0
LINC02328	0.0124685644548	0.0118750220678	0.235877954691	0.154530228401	0.181399470214	0.0331851426335	0.0261769869099	0.081760249633	0.0557181109899	0.123671120958	0.182580739728	0.225736435473	0.458972430076	0.255930200837	0.0	0.889545386141	0.1230924249	0.0836200263268	1.46461108192	0.101279769351	1.04732972592	0.205983769171	0.204635682399	0.628669550644	0.0921420295841	0.359338491988	0.810666732881	0.722229918215	0.114655761445	0.340354439444	0.386013625075	0.184945313413	0.108070029697	0.0	0.275002266929	0.0680269536921	0.242829916378	0.409446300277	0.221192941666	0.687220353309	1.12689222745	0.0786824028619	0.91170951448	0.0724703900377	0.384119977732	0.480483278396	0.0859622190593	0.48942058748	0.0589832196647
EXOC3-AS1	0.599570753049	1.38838502146	0.599521850068	0.514815798798	0.825001530977	0.771805666477	0.64172182943	0.526779207096	0.720482416553	1.03196597193	1.01377629414	2.35050593816	1.61235510982	0.915558586248	1.42825953511	1.61455429557	0.439808918617	2.40113307981	1.33541855066	0.878545664909	1.01129549494	0.701338469764	0.739625300665	5.79284641429	4.35181572272	2.36361033335	3.05100422265	1.5915741995	0.554043114233	2.36672203111	1.79959154829	0.644448518175	1.67401320806	0.457575274073	2.6108080106	0.263690234877	1.35194302612	2.43040053951	2.26154154368	2.03500699331	0.877732051564	2.61776307008	0.959294447264	0.683304699815	2.95891664486	3.03185193143	1.1126169946	1.3118708423	1.03282703346
LINC02437	0.0214607124754	0.122634695515	0.282427629804	0.106390076019	0.0734640328781	0.0	0.045055450576	0.0703622784986	0.0274003443727	0.0	0.0523758872837	0.0168927948657	0.0127415596183	0.168427752756	0.0	0.0	0.0111507841148	0.0523365737074	0.0138509196297	0.0	0.0434373192505	0.0196964599378	0.0	0.0	0.0432527798786	0.22088864491	2.77889039292	0.0433636629219	0.0	0.512586488384	0.018455584953	0.0138402258116	0.0132863263733	0.056951477955	0.0	0.0260193348919	0.0597079047956	0.0800832999245	0.0	0.0	0.421650124719	0.0	0.0	0.0	0.162166841872	0.470754333858	0.659080851688	0.0120340517668	0.0
PTPRD-AS2	0.0	0.0	0.00566621676251	0.0	0.0	0.0	0.0	0.0	0.0	0.0	0.0	0.0	0.0	0.0	0.0	0.0	0.0	0.0	0.0	0.0	0.0	0.0	0.0	0.0	0.0	0.0	0.0	0.0	0.0	0.0	0.0	0.0	0.0	0.0060938215195	0.151939236978	0.0	0.00638875983894	0.0	0.0	0.0	0.0947449910265	0.0	0.0	0.0	0.0	0.0	0.0	0.0	0.0
LINC01166	0.0	0.021328791068	0.0491201929652	0.018503505012	0.0191654450034	0.0860946859414	0.0078361045198	0.0	0.00476550472002	0.00370210610276	0.0303642823695	0.0	0.00443205834755	0.00901328650163	0.026479105324	0.0	0.00387871872036	0.0	0.0385435289276	0.00808485062195	0.0151093538897	0.0	0.0867819897866	0.0	0.0100301088124	0.015366900001	0.0	0.0100558220496	0.0214514406674	0.0101885406844	0.0192589208387	0.0288853280972	0.00924310295999	0.0	0.0	0.00905063539003	0.0	0.0612840586898	0.0	0.0257150036748	0.0293335825597	0.0	0.00791075539787	0.0385672467283	0.00433911924531	0.0	0.0	0.0	0.00504476563761
LINC01782	0.0	0.0	0.0221192890949	0.0	0.0	0.0	0.0	0.0	0.0	0.0	0.0	0.0	0.00399159587766	0.00405876845732	0.0	0.0	0.0	0.0	0.0	0.0	0.0	0.0	0.0	0.0	0.0	0.0	0.011019662685	0.0226411605467	0.0	0.0	0.0	0.0043357791315	0.0	0.00594713393134	0.00511316646759	0.0	0.0	0.0	0.0	0.0	0.402880314318	0.0	0.0142491529484	0.00434179931145	0.0	0.0	0.0	0.0	0.0
LINC01543	0.0	0.020688927336	0.303746993249	0.0	0.0	0.0	0.0	0.0	0.0416028562058	0.0	0.0	0.034198524717	0.0	0.0393429955796	0.0	0.0129148811617	0.0	0.0132440607354	0.0140202086474	0.0	0.0769443846834	0.0199371944482	0.0148550347223	0.016595182751	0.014593808322	0.014905893001	0.0474743393896	0.0292624421644	0.0	0.0296486533916	0.0	0.0	0.0268974296136	0.0	0.0	0.0131686744925	0.0	0.0	0.0	0.168368986561	0.725566164613	0.0195831758234	0.0	0.0	0.0631341850193	0.0386357836167	0.0272300524212	0.0487245384869	0.0440408040163
LINC02279	0.0	0.0252646331104	0.109095815278	0.0	0.158914565015	0.164739993463	0.0556926939956	0.0289914227554	0.0	0.236804187105	0.0	0.0	0.0	0.0	0.0	0.0	0.0	0.0	0.0	0.0	0.0	0.0	0.0	0.0	0.0	0.0	0.0	0.0	0.030491898566	0.0	0.0684384174715	0.0	0.0	0.0	0.0201751534434	0.0	0.0	0.0	0.0147061792967	0.0	0.443018689384	0.0239143259716	0.0	0.0171315500647	0.01541947531	0.0	0.0	0.0	0.0
LINC02458	0.00664763994054	0.0	0.0218710957797	0.0	0.0113780574553	0.0117951498695	0.0	0.0	0.0084874919155	0.029670976861	0.00540796025337	0.0	0.0315744598769	0.0080264526854	0.0	0.0	0.017270255574	0.0121587772817	0.0214522063629	0.00719966806491	0.0201826238544	0.02440459028	0.0	0.00507843062765	0.0178638932197	0.00456147694692	0.0217920293016	0.33132924994	0.00764111840978	0.00453651615988	0.0114335517798	0.0	0.0041155536641	0.00588040308478	0.0101115865949	0.0120895685582	0.00616501204452	0.0595355752992	0.0479088418365	0.0	0.0848963350399	0.00599281137064	0.056357071437	0.0171723256004	0.0115921318975	0.0	0.0	0.0186382542665	0.0
PSMD6-AS1	0.0	0.0	0.0	0.0	0.0	0.0	0.0	0.0	0.0	0.0	0.0	0.0	0.0	0.0	0.0	0.0	0.0	0.0	0.0	0.0	0.0	0.0	0.0	0.0	0.0	0.0	0.0	0.0	0.0	0.0	0.0	0.0	0.0	0.0	0.0	0.0	0.0	0.0	0.0	0.0	0.0	0.0	0.0	0.0	0.0	0.0	0.0	0.0	0.0
LINC02272	0.0	0.0	0.0	0.0	0.0	0.0	0.0	0.0	0.0	0.0	0.0	0.0	0.0	0.0	0.0	0.0	0.0	0.0	0.0	0.0	0.0	0.0	0.0	0.0	0.0	0.0	0.0	0.0	0.0	0.0	0.0	0.0	0.0	0.0	0.0	0.0	0.0	0.0	0.0	0.0	0.063282251008	0.0	0.0	0.0	0.0	0.0	0.0	0.0	0.0
CRYZL2P-SEC16B	0.224405537031	0.068866344021	0.395814254839	0.0309021040852	0.343548117787	0.161480430489	0.395222091358	0.196199573663	0.9900641459	0.103870492818	0.519274536784	0.0863577081236	0.0769791049913	0.0511795121684	0.221109478522	0.0444715969095	0.154169794045	0.03952442561	0.101383220292	0.0364560669577	0.249813058658	0.0732293330069	0.463781724272	0.0552396722104	0.0217762475918	0.260059451924	0.0681145667815	0.129313049483	0.36398561585	0.0663606513228	0.276607816361	0.045024420355	0.0524844628348	0.222767607793	0.538556436286	0.299280422722	0.039310305725	0.0260523506501	0.0926127314742	0.137426541766	0.115124304235	0.613644471344	0.110976568327	0.227044928973	0.289864897423	0.0546941969321	0.0718865049253	0.0545284817271	0.0589756972543
LINC01134	0.12988906121	0.0274902085665	0.625185595761	0.0596218991467	0.259370154956	0.0981618261102	0.459540096973	0.0578330374701	0.798480015761	0.0429440664115	0.176111343438	0.0151469843727	0.148521939527	0.110361749411	2.55535908768	0.0543416505575	0.0974843033504	0.0586597178241	0.0807265950664	0.0260509642949	0.0267769055247	0.28698963465	0.279628483331	0.0588018286453	0.0646379305601	0.15184644937	0.19187156114	0.168489455375	0.295836691562	0.0623759809297	0.459214371563	0.120996403263	0.291874174695	0.178730105767	0.343920836675	0.417029627752	0.0535373043984	0.222601621375	0.0453380217539	0.26100507267	0.231570372999	0.130104760638	0.168233970662	0.354172877297	0.480963181151	0.0342246114715	0.0572876348921	0.0539518757852	0.104033395314
LINC02307	0.0760727979187	0.0	0.0	0.0	0.0651028540388	0.0	0.0	0.0	0.0	0.0	0.0618864245337	0.0	0.0	0.0	0.0	0.0	0.316213675599	0.0	0.0	0.0	0.0	0.0	0.0	0.0	0.0	0.0	0.0	0.0512377391983	0.0	0.0	0.0	0.0	0.0	0.0	0.0	0.0	0.0	0.0	1.18084325278	0.0	0.14946430491	0.0	0.0	0.0	0.0884369906885	0.0	0.0	0.0	0.0
LINC01961	0.0	0.0	0.0215848633181	0.0	0.0	0.0	0.0	0.0	0.0670113120094	0.0130145179639	0.0	0.0	0.0	0.0	0.0	0.0468056095795	0.0	0.0	0.0	0.0142108884422	0.0132789925628	0.0	0.0	0.0	0.0	0.0180071190616	0.0	0.0530259019086	0.0	0.0179085825855	0.0	0.0	0.0162467695652	0.0232137791575	0.0	0.0	0.0	0.0	0.0	0.0225998639679	0.23202076326	0.0	0.0	0.033895174222	0.0	0.0	0.0	0.0	0.0
UBXN7-AS1	0.2025980214	0.0	3.70773150857	0.0836972014274	0.260074095668	0.58415021368	0.212671064636	0.276770447808	0.323338260667	0.653086043941	0.370837564628	0.717637435772	1.62385565767	1.98753475078	0.0449150109091	0.0903372516495	0.105268024131	0.463199015357	0.228827239582	0.0822832530268	0.435695442508	0.464856865372	0.173180456607	0.503014606702	0.510405213335	0.139018691201	0.221382929796	1.05754162744	0.17465696303	0.656725353622	0.0435570929849	0.293979304222	0.533070820062	0.0448037965605	0.154083814381	0.337745796569	0.28183368533	0.793820523759	0.67389352176	0.261713450612	2.88590016708	0.0456602545105	0.59041697476	0.13083888495	0.29440811667	0.900834333031	0.126979519063	0.17040965533	0.30805743742
LINC02178	0.0	2.23440415228	0.378369956988	4.02888787483	0.0	0.0	0.0	0.0	0.381767386359	0.0	0.0	0.0	0.0	0.388801368081	1.01983495358	0.464935721823	0.239020337144	0.168277477579	0.148449268032	0.0498217030092	0.0	0.211099705922	0.0629154411768	0.386570139377	0.0927136058104	1.9570560693	5.90636634171	0.55770772125	0.0793148090935	0.533675761049	0.19780044579	1.15701031262	0.113918525422	0.36623150412	0.0	0.0	2.17575605075	0.274657454047	3.13677613981	1.66388174954	1.22015624914	0.746464584327	0.0	0.0594162465773	0.962610632765	0.0272723178471	1.72990921264	0.180567407334	0.27978863728
LINC01635	0.12715908335	0.0302764790282	2.09180138823	0.0	0.0544111658146	0.112811498427	0.0333703377843	0.104227700345	0.0608822285939	0.031531108563	0.129307407359	0.325303039991	0.0377481652431	0.0575751154824	0.0	0.0	0.29731798035	0.0775262091828	0.0820695140337	0.0172148160804	0.0643437363206	0.0	0.0869563008134	0.145713799765	0.0213567926664	0.0218135019526	0.0347373215046	0.299761602659	0.219244187738	0.10847068314	0.328059275945	0.061504613241	0.0	0.140603784328	0.21759641104	0.173441078682	0.147408946528	0.0237254914573	0.105741016016	0.246393638869	1.84254248403	0.401216285162	0.134752965119	0.123180023392	0.0923914902721	0.0565401711463	0.0199244286009	0.124782354662	0.257799828388
TRMT2B-AS1	0.0	0.454147185423	1.64729359323	0.787978530512	0.571317241053	0.676868990561	0.400444053412	0.104227700345	0.852351200314	0.0472966628445	0.698259999739	0.0	0.396355735052	0.518176039341	0.422858395388	0.0566994782711	0.1982119869	0.0581446568871	0.492417084202	0.103288896482	0.579093626885	1.13787890265	0.32608612805	0.145713799765	0.0640703779991	0.261762023432	0.0521059822569	0.449642403989	0.438488375476	0.585741688956	0.246044456959	0.676550745651	0.413301967233	1.01234724716	1.0879820552	0.578136928939	0.707562943333	0.711764743719	0.105741016016	0.0821312129564	2.90434662736	0.429874591245	0.0	0.431130081872	0.388044259143	0.169620513439	0.0	0.106956303996	0.515599656776
LINC02240	0.0	0.0	0.0120364694401	0.0	0.0	0.0	0.0	0.0	0.0	0.0	0.0	0.0	0.0	0.0	0.0	0.0	0.0	0.0	0.0	0.0	0.0	0.013430744763	0.0	0.0	0.0491557915038	0.0	0.0	0.0	0.0	0.0	0.0	0.0	0.0	0.0	0.0	0.0	0.0	0.0	0.0	0.0126024690539	0.186886318377	0.0	0.0	0.0	0.0	0.0	0.0	0.0	0.0
LINC01697	0.0675326738001	0.909638996118	0.15473678848	0.56993808591	0.210536172684	0.937208035135	0.192416677528	0.0790772708022	0.0307941200635	0.502373879955	0.0667115195627	1.49223022359	0.137469262025	0.0640670542377	0.119773362424	0.0659605329504	0.00501276305385	1.09697290621	1.13635295847	0.154117839003	0.0122043541319	0.0	0.00329867536394	0.0221105321627	0.106942044699	0.0264797507049	0.23719599621	0.0942202986047	0.0249509947185	0.230429948639	0.232304495919	0.155544605408	2.53245969419	0.0384032541947	0.00733732449432	0.0	0.0626297078512	0.0684017684872	0.00802254192571	0.336488722216	0.507046498979	0.0826233176857	0.189137905334	0.0155760577322	0.504699628578	1.27832681544	0.40814845413	0.0297540668036	0.0
LINC00620	0.0	0.0	0.283499527028	0.0158213123168	0.0	0.0	0.020100644209	0.0	0.0	0.0	0.0311553596575	0.0	0.0	0.0231202716433	0.0	0.0	0.0	0.0	0.0	0.0103693554255	0.0	0.0	0.0	0.0	0.0	0.0	0.0104620238616	0.077383539514	0.0	0.013067477009	0.0	0.0	0.0	0.0	0.0	0.0	0.0	0.0	0.0	0.0	0.67720066064	0.0	0.0	0.0	0.0111304145969	0.0	0.0	0.0	0.0
LINC02598	0.0	0.0993952025037	0.457814182832	0.0	0.0	0.0	0.109552087566	0.0	0.0	0.0	0.028300375632	0.109532641442	0.309810341964	0.357027184085	0.123396400078	0.0	0.0180753813676	0.318140248982	0.202070622854	0.0941913869168	0.0880146749047	0.031927891465	0.0475784030251	0.186031408063	0.0	0.0238706471546	0.0	0.257738592017	0.0	0.213660224619	0.0299164375305	0.0673048703616	1.09839147621	0.0	0.0	0.0	0.19357260238	0.181740641857	0.0192855055901	0.0	1.84543204941	0.0	0.0	0.0	3.13424156946	0.103120418906	0.0	0.0	0.0
GSN-AS1	0.233968174829	0.242377103789	0.567197458092	0.335755286096	0.741199342004	1.3036798031	1.12890248314	0.18392479979	0.193907916811	0.832582132311	0.373995138312	0.142164767877	0.626316004356	0.361793660799	0.156518864386	0.134219319233	0.123700426425	0.397905750837	0.527192813091	0.331194556273	0.378017762249	0.568856755302	0.0814017229166	0.0846657444572	0.0716974836731	0.504165308095	0.118860276553	0.544638987586	0.0896447733824	0.263308427139	0.427121054997	0.341484253025	0.13976724395	0.0508334487954	0.249743238929	0.164228273117	0.156074599483	0.31553459088	0.084195423733	0.219166012319	0.282265677654	0.148014765829	0.57417833867	0.275687392265	0.131225788724	0.170344626485	0.04373502016	0.386686448626	0.285715062797
LINC02191	0.0	0.0	0.465658006911	0.0	0.0	0.0	0.0	0.0	0.0	0.0	0.0	0.0	0.0	0.0	0.0	0.0	0.0	0.0	0.0	0.0	0.0	0.0	0.0	0.0	0.0	0.0	0.0	0.101684161961	0.0	0.0	0.0	0.0	0.0	0.0	0.0	0.0228799363769	0.035002510469	0.0	0.0209236566441	0.0	0.519085491377	0.0	0.0	0.0	0.0	0.0	0.0	0.0	0.0
LINC00411	0.0	0.0	0.139529051384	0.0	0.0	0.0	0.0	0.0	0.0	0.0	0.0	0.0	0.025179090699	0.0	0.0	0.0	0.0	0.0	0.0	0.0	0.0	0.0	0.0	0.0	0.0	0.0	0.023170773021	0.0	0.0974947038749	0.0578824035845	0.0364707980307	0.0	0.0	0.0	0.0	0.0	0.0	0.0949534311035	0.0235107465111	0.0	0.708253306022	0.0382317966184	0.0	0.0	0.0246510917646	0.0	0.0797409344222	0.0237809569622	0.0
LINC01953	0.0	0.0	0.0	0.0	0.0	0.0	0.0	0.0	0.0	0.0	0.0	0.0	0.0	0.0	0.0	0.0	0.0	0.0	0.0	0.0	0.0	0.0	0.0	0.0	0.0	0.0	0.0	0.0	0.0	0.0	0.0	0.0	0.0	0.0	0.0	0.0	0.0	0.0	0.0	0.0	0.160721030803	0.0	0.0	0.0	0.0	0.0	0.0	0.0	0.0
ZNF529-AS1	1.09894242604	0.528298626298	1.14493371621	0.588031087545	1.25396182458	1.1049397099	1.16456762321	0.617666297013	1.69039442507	0.908333929094	1.98384421172	0.757933042444	1.31734630203	0.713986911215	1.54067143416	0.186671194522	0.494866784745	0.446668001247	3.40447893066	1.48491612154	1.02211988525	1.02781146968	0.085885639722	2.28672379021	0.914066152931	0.768435490361	0.800557650307	2.96070747809	0.312786809594	0.478536884238	0.396024447139	0.566975074952	1.56157721713	0.833235488496	6.16892037902	0.932663616358	0.698850979898	2.71045958482	2.52394408544	2.20826561603	2.13858776319	0.556673788128	1.26439111141	0.168976878984	1.08287970451	0.409522759962	0.53789557513	0.639705196141	0.983137862677
LINC00592	0.018726732821	0.374540925909	0.323462822425	0.170200343516	0.0	0.0	0.0	0.0	0.0478193749492	0.00928717996468	0.0304689867915	0.221111151188	0.0667101196106	0.0452218339996	0.182671586513	0.233803883101	0.0681116382187	0.468109043234	0.277986895596	0.81127294172	0.50222320052	0.0171872365932	0.0384181932473	1.38770062659	0.603881723669	0.334097601746	0.971996172848	0.378393648677	0.0322881167287	0.485624495207	0.0644177697018	0.084539386974	0.23187439322	0.48039626312	0.0	0.022704611194	0.434178649974	0.0559048936637	0.218014882159	0.161272975633	0.367934160554	0.0675281924945	0.0793803386476	0.0120938241357	0.718423484702	0.344169336815	0.352112746826	0.0945088030996	0.0379662103589
LINC02314	0.0	0.0	0.155820960969	0.0	0.0	0.0	0.0	0.0	0.0	0.0	0.0	0.0	0.0	0.0228738346393	0.0	0.0450519110293	0.0196867525748	0.0	0.0	0.0	0.0	0.0	0.0	0.0	0.0	0.0	0.0	0.127597858275	0.0	0.0	0.0325834067678	0.0244349723147	0.0	0.0	0.0864481865567	0.0	0.0	0.0	0.0210047560884	0.0326296485583	0.483876204171	0.0	0.0	0.0	0.0	0.0	0.0	0.0	0.0
LINC01089	1.63711164969	1.10404367802	2.58023220306	0.68023219224	3.34466700413	1.6286955321	2.18041883996	1.32378260264	0.613168911649	1.04654740655	3.12168485147	4.10059512852	4.41323282576	2.90502128542	0.872733880897	0.255984696793	0.786707789244	1.58659488481	1.02301377231	0.778916266794	4.04141575201	1.67188719174	0.5435821031	1.34825819204	6.19530473805	1.97398466847	1.37011494971	1.73365097818	1.40317341354	1.45947146657	2.36407914215	1.05578950077	1.49686929807	2.29781019949	2.51896458408	0.662576821633	1.62356755965	2.01988223254	0.729208676518	5.3134839902	0.478759633988	1.68912000568	3.19398280797	0.959474601373	1.90319314763	1.47268536293	1.03496605342	0.915353896429	0.492421380821
LINC01682	0.0	0.0	0.0	0.0	0.0	0.0	0.0	0.0	0.0	0.0	0.0	0.0	0.0	0.0	0.0	0.0	0.0	0.0	0.0	0.0	0.0	0.0	0.0	0.0	0.0	0.0	0.0	0.0	0.0	0.0	0.0	0.0	0.0	0.0	0.0	0.0	0.0	0.0	0.0	0.0437322043015	0.249430690662	0.0	0.0	0.0	0.0295172813077	0.0	0.0	0.0	0.0
FLJ46284	0.0436021265236	0.0415265299024	0.145445767756	0.00800572909205	0.120235800062	0.0687687488861	0.0788261045544	0.0476521142701	0.139174466306	0.11412495464	0.0650302027593	0.0438551270996	0.0934817807949	0.052645812447	0.0472578704795	0.0331232858441	0.0390173825037	0.0191990472809	0.0797333139533	0.0104939778362	0.0098058227821	0.124499392911	0.0877939730211	0.0740213826089	0.0260377697729	0.177851257093	0.0264693999818	0.145206394336	0.0640401651088	0.0247959869153	0.197898475995	0.0124975301345	0.0809822252026	0.113566605134	0.488205717167	0.0308373123415	0.0157253256053	0.1193182627	0.0322293271465	0.183576642514	0.292697072389	0.0480419875236	0.0333710183411	0.0891685400406	0.0704011479586	0.021541447934	0.021255027909	0.0665578040909	0.0311030334398
FRG1-DT	0.0254566524285	0.0484896734436	0.174487013585	0.0210332810879	0.0580952551666	0.150562221208	0.11579681015	0.083463588167	0.0595874242531	0.0883733218514	0.124256336759	0.0734733929467	0.523952397775	0.117824075304	0.0225744716288	0.0302692527228	0.022045061477	0.129336530619	0.0766730160406	0.0229755032323	0.0472314861338	0.0233638997439	0.0116054958768	0.0324124663106	0.723989709725	0.034935686721	0.0741786552963	0.337203923378	0.0243842548211	0.10423354708	0.175135811377	0.0547241567466	0.0472806379926	0.0150123832225	0.271051084933	0.0102880269473	0.0157389760616	1.13360274613	0.103492183644	0.504230037877	0.450144449553	0.0382483902801	0.0989153438616	0.010960028123	0.241685552027	0.040245607934	0.0212734784541	0.0570990685393	0.0229379187585
LINC00507	0.0180440323628	0.0	0.385877990283	0.0	0.00772101222334	0.0	0.00947058501955	0.0	0.0	0.0	0.0366977644328	0.0	0.0	0.0	0.0	0.0	0.0	0.00550053283888	0.0	0.0	0.00456522817688	0.0	0.0	0.0	0.0	0.0185721786353	0.0295756152174	0.0364598956363	0.0	0.0123137000703	0.007758670001	0.0	0.0	0.0	0.00686160040967	0.0	0.0	0.0	0.020006375896	0.178702662247	0.496329090047	0.0	0.0	0.0	0.0	0.0320924829303	0.0	0.0	0.0
LINC01070	0.0	0.0	0.0227369716112	0.0	0.0	0.0	0.0	0.0	0.00441175569521	0.0	0.0	0.0	0.00410306143946	0.0	0.0	0.0	0.0	0.0	0.0	0.0	0.00349694219134	0.0	0.0	0.0	0.0	0.0	0.00377579581572	0.0	0.0	0.0	0.0	0.0	0.0	0.0	0.0	0.0	0.0	0.0	0.0	0.0	0.0203670871484	0.0	0.0	0.0	0.0	0.0	0.0	0.0	0.0
SNHG18	2.42504950987	1.93739980742	4.01399906958	3.59335980828	1.40643520863	1.4935525394	1.77772734885	2.91314018443	15.3084010611	2.79792124152	2.20922799052	1.00965403573	2.01094595312	2.05688649366	2.33709998845	0.14298382014	0.541501737661	1.17913549448	2.00494013974	1.54112751235	1.77472952883	0.671385789464	5.04355458741	1.20955150548	1.42048395712	3.8506253575	9.67432623416	2.28805000111	9.90588167561	4.23986381151	8.22985709227	4.25236149671	0.657615270409	0.443215414463	0.518246022536	1.36074053187	3.59652140629	3.27572303119	2.11658176728	0.517792885374	0.56112316828	2.20423649965	1.4548450892	0.16825974492	7.64211641935	0.267341403806	1.75857847518	0.870972977822	0.521446731305
LINC01431	0.743903317579	0.376385955101	0.229451460242	0.40335880783	0.636630049483	0.371231655049	0.317236445405	0.533531807355	0.163245452413	0.115289130596	0.548441762247	1.13452894127	0.731510966764	0.435065230547	0.515374382013	0.0829255151884	0.555629915715	0.155905114483	0.270068228405	0.100709744489	0.223500760674	0.55473287763	0.047691550238	1.06556464751	0.406058400398	0.414741850443	0.190518306112	0.266180359759	0.293933200565	0.650437164179	1.17951157626	0.254867511468	0.40298170408	0.411278608141	3.1117235475	0.0986476210496	0.409625098734	0.55519342673	1.14699455244	1.66166776273	0.388233976309	1.29933556593	0.246352775113	0.165143253715	2.89171082871	0.730450605832	0.772219679246	0.821248909693	0.329913276222
GNA14-AS1	0.0323152215952	0.0923307500943	0.637912985335	0.0267000989677	0.165931571782	0.315359416057	0.0	0.0353168240839	0.309442732109	0.192313703467	0.157733663853	0.228932272899	0.268604713011	0.0780356937116	0.487160829067	0.0	0.0167906848407	0.0	0.12513905239	0.017499358495	0.0163518172881	2.25405636406	0.0220983987604	0.0740611461616	0.108548987519	0.199566501335	0.070622984216	0.217654528495	0.037144676435	0.0	0.472432469697	0.229244467535	0.0	0.200098939349	2.70347056141	0.215487400786	0.119876366433	0.0482352966818	0.0537444007023	0.0	0.920626003714	0.087395991278	0.342450717141	0.0208693428061	0.150269795748	0.114949438859	0.081015031997	0.163086265183	0.0218384152147
LINC02527	0.0	0.0	0.379859602488	0.0	0.0	0.0	0.0	0.0	0.0	0.0	0.0834898220743	0.0	0.0152330194386	0.0	0.113761116869	1.41860308824	0.0399935603489	0.0	0.298067427937	0.347346190599	0.324568551814	0.0	0.0	0.0588018286453	0.0344735629654	0.140843083474	0.182234176791	0.155528728039	0.0	0.157581425506	0.683994979865	0.0330930333711	0.0	0.0	0.761016319452	0.295517498454	0.0951774300416	0.0	0.341368634382	0.110478337638	0.630123463942	0.0693892056735	0.0	0.0994169480133	0.164049457137	0.136898445886	0.0	0.0	0.0
C1QTNF9-AS1	0.0	0.0	0.0684286092425	0.0	0.0355987946553	0.0	0.0436654419944	0.0	0.0	0.0	0.0	0.0	0.0987877515936	0.15067530222	0.0	0.0	0.0	0.0	0.0	0.0	0.0	0.0	0.0	0.0	0.0	0.0	0.0	0.0	0.0	0.0	0.0	0.0268264802434	0.0	0.0367963095156	0.0	0.0	0.115731704827	0.0	0.0	0.0	0.367777592827	0.0374996983852	0.0	0.0	0.0	0.0	0.0	0.0466511538704	0.0
LINC02300	0.0293995625039	0.0280000520336	0.169270770231	0.0971642699277	0.0	0.026082357719	0.0	0.0	0.0375364116143	0.0	0.119585045903	0.0231418588311	0.017454978665	0.0354974396207	0.0	0.0	0.916544149951	0.0179242927246	0.0	0.0318409380134	0.0595058614093	0.0	0.241254699249	0.0	0.0	0.504334725597	0.0	0.0198016525924	2.72035880312	0.0200629985357	2.35129702853	0.0379201374869	0.182012681596	0.0	0.0894381238361	0.0	0.163590680508	0.987372896362	0.0651937091226	0.0506372891912	0.750917658202	0.0	0.0	0.0	0.239245332705	0.0174296768195	0.0	0.0	0.0
LINC00698	0.0284891935375	0.0	0.152312860645	0.0	0.00609523988633	0.0	0.00747641447627	0.0	0.154589848196	0.00353217336362	0.023176409625	0.0280315776369	0.063429294056	0.0214989046883	0.0378955064719	0.00423438726615	0.0296054333803	0.00434231499521	0.0459678972047	0.0	0.0144158097767	0.0261471402599	0.0389640255011	0.0163231305748	0.00956971037509	0.0537589583642	0.0311307143539	0.0143913649989	0.0900538512477	0.0243021749111	0.0612496826673	0.12401749883	0.0573223909798	0.0063002788606	0.0379175288212	0.116575151245	0.00660520962584	0.00531554726639	0.0	0.0	0.174919518952	0.00642071338472	0.0	0.0	0.0206997327932	0.0	0.035711544159	0.0	0.0
LINC02411	0.758313821284	0.0	0.0226808507362	0.0	1.07373797419	0.684983780998	5.45633262834	0.512318103953	0.0	0.0	0.695414872017	0.0	0.0163717359834	0.0	0.0	0.0	0.00716386765065	0.0	0.0	0.0	0.0	0.0126540726399	0.0	0.0	0.0	0.0	0.0	0.00928638855709	0.0554681610374	0.0188179041272	0.343849152943	0.00889171065896	0.00853585566016	0.0	1.37366046509	0.0	0.0127865306227	0.0	0.0	0.0	0.216712701619	0.0	0.0	0.0712324535836	0.0240426374545	0.0	0.0	0.0	0.0
HORMAD2-AS1	0.0271726324741	0.0129395653943	0.301723089398	0.0898043634495	0.0348813762779	0.0602667403861	0.0285236382729	0.074241412685	0.034693139296	0.00673788456089	0.132632198236	0.0427778627454	0.0483984467501	0.0738193801702	0.325298293047	0.0	0.0	0.016566580489	0.0438435989669	0.0220718107494	0.0412488511159	0.0374082175191	0.0371633947187	0.103791969951	0.0	0.0466132859655	0.0296920816197	0.0366034717831	0.023425152095	0.0463582141286	0.0701030071946	0.0613336483675	0.0672903034113	0.0600912629338	0.103329312632	0.0164722822005	0.0503997232048	0.0709786245474	0.0903832173034	0.0468016640891	0.387059577656	0.0612399521927	0.0287953695442	0.0438705781712	0.0947670880067	0.0322188605559	0.0170306095755	0.0152369995268	0.00918154357533
HOXB-AS3	0.0306597633013	0.107067632319	3.58096605921	0.0	0.218654384318	2.78350430743	0.139464637002	0.0893535956958	7.56810975412	0.380128693797	0.133025079813	0.048267651195	0.188099521788	0.0740380470918	2.23851906435	0.0303800131876	0.663771845832	0.0934630527589	0.184688582287	0.874419068757	0.346482443164	0.506506874114	2.38317310835	0.109304392401	0.068658795033	0.294533588833	0.0614213225245	0.640163724296	3.18351041552	0.397536831936	2.02143163366	0.672274680015	0.873147087822	1.61822975408	13.2212853305	2.76314999544	0.00947794062881	0.335604704043	0.266287163961	0.184827429052	0.190756456057	5.23309957184	0.216605001432	0.363004381533	0.267321954342	0.206003655457	0.0960809481669	0.309463221441	0.366047456278
[truncated: 3,024 more rows]
[truncated: 122 more columns]
